# Supplementary material for: Analysis of Sensitive CO2 Pathways and Genes Related to Carbon Uptake and Accumulation in Chlamydomonas reinhardtii through Genomic Scale Modeling and Experimental Validation
Source: Front Plant Sci. 2016 Feb 9;7:43. doi: 10.3389/fpls.2016.00043 (PMC4746324; doi:10.3389/fpls.2016.00043)
Supplement: Supplementary file 1 [file Table1.XLSX]

## Sheet: Annotation
Supplemental table 1. Annotated metabolic reactions for Chlamydomonas reinhardtii
C. reinhardtii
Spec. gene	Gen. gene	Spec. reaction	Gen. reaction
CRv4_Au5.s5.g12128.t1	CRv4_Au5.s1.g1022.t1	10FTHFGLULLm	10FTHFGLULL
CRv4_Au5.s3.g10407.t1	CRv4_Au5.s1.g1022.t2	MTHFCx	1AGPEAT1801819Z
CRv4_Au5.s3.g10795.t1	CRv4_Au5.s14.g5284.t1	PGKh	1AGPEAT1801829Z12Z
CRv4_Au5.s10.g257.t1	CRv4_Au5.s14.g5285.t1	GAPDH(nadp)hi	1AGPEAT1801835Z9Z12Z
CRv4_Au5.s22.g9800.t1	CRv4_Au5.s2.g8288.t1	GAPDHh	1AGPEAT1801845Z9Z12Z15Z
CRv4_Au5.s1.g1191.t1	CRv4_Au5.s2.g8507.t1	ACCAHh	1AGPEAT18111Z1819Z
CRv4_Au5.s7.g13823.t1	CRv4_Au5.s18.g7949.t1	ACCAHm	1AGPEAT18111Z1829Z12Z
CRv4_Au5.s3.g10247.t1	CRv4_Au5.s65.g13659.t1	P5CR	1AGPEAT18111Z1835Z9Z12Z
CRv4_Au5.s2.g8620.t1	CRv4_Au5.s3.g10685.t1	P5CRm	1AGPEAT18111Z1845Z9Z12Z15Z
CRv4_Au5.s2.g9456.t1	CRv4_Au5.s12.g4077.t1	PPBNGS	1AGPEAT1819Z1819Z
CRv4_Au5.s1.g1600.t1	CRv4_Au5.s31.g11379.t1	UPP3MT	1AGPEAT1819Z1829Z12Z
CRv4_Au5.s28.g10053.t1	CRv4_Au5.s7.g13810.t1	ASCBOR	1AGPEAT1819Z1835Z9Z12Z
CRv4_Au5.s6.g13565.t1	CRv4_Au5.s12.g4273.t1	CPS	1AGPEAT1819Z1845Z9Z12Z15Z
CRv4_Au5.s6.g13328.t1	CRv4_Au5.s12.g3076.t1	HCGAL	1AGPEAT1829Z12Z1835Z9Z12Z
CRv4_Au5.s3.g11137.t1	CRv4_Au5.s7.g13684.t1	HCGALm	2DHPFALDL
CRv4_Au5.s9.g15404.t1	CRv4_Au5.s1.g1736.t1	RIBFS	3HAD100
CRv4_Au5.s12.g4262.t1	CRv4_Au5.s7.g13919.t1	HYDAm	3HAD120
CRv4_Au5.s1.g2006.t1	CRv4_Au5.s1.g1886.t1	GCLDH	3HAD140
CRv4_Au5.s12.g3518.t1	CRv4_Au5.s12.g4218.t1	CYOR(q8)m	3HAD160
CRv4_Au5.s6.g12650.t1	CRv4_Au5.s3.g11242.t1	D-LACDHm	3HAD180
CRv4_Au5.s15.g5828.t1	CRv4_Au5.s1.g1020.t1	LLDH(ferr)m	3HAD181
CRv4_Au5.s10.g346.t1	CRv4_Au5.s1.g2116.t1	CCP2m	3HAD40
CRv4_Au5.s8.g14873.t1	CRv4_Au5.s14.g5292.t1	CYOO6m	3HAD60
CRv4_Au5.s9.g15537.t1	CRv4_Au5.s14.g5372.t1	LLDH(ferr)x	3HAD80
CRv4_Au5.s2.g9589.t1	CRv4_Au5.s2.g9351.t1	PSY	3OACOAR
CRv4_Au5.s11.g2516.t1	CRv4_Au5.s3.g11014.t1	GTHP	3OACOAS
CRv4_Au5.s3.g11094.t1	CRv4_Au5.s5.g12039.t1	DHPR	3OAR100
CRv4_Au5.s12.g3986.t1	CRv4_Au5.s6.g12901.t1	DHPAH	3OAR120
CRv4_Au5.s12.g4241.t1	CRv4_Au5.s7.g13939.t1	CADMO	3OAR140
CRv4_Au5.s16.g6063.t1	CRv4_Au5.s27.g10015.t1	DAPEP	3OAR160
CRv4_Au5.s18.g7939.t1	CRv4_Au5.s2.g8928.t1	DAPDC	3OAR180
CRv4_Au5.s14.g5615.t1	CRv4_Au5.s12.g3833.t1	IGPS	3OAR181
CRv4_Au5.s12.g4183.t1	CRv4_Au5.s13.g4766.t1	DHQS	3OAR40
CRv4_Au5.s16.g6244.t1	CRv4_Au5.s12.g3921.t1	CMS	3OAR60
CRv4_Au5.s5.g12095.t1	CRv4_Au5.s1.g987.t1	HDS	3OAR80
CRv4_Au5.s1.g1969.t1	CRv4_Au5.s7.g14516.t1	ENO	3OAS100
CRv4_Au5.s13.g5106.t1	CRv4_Au5.s12.g3901.t1	ENOf	3OAS120
CRv4_Au5.s8.g14841.t1	CRv4_Au5.s17.g7191.t1	ENOm	3OAS140
CRv4_Au5.s1.g2318.t1	CRv4_Au5.s3.g10800.t1	HOXG	3OAS160
CRv4_Au5.s12.g2885.t1	CRv4_Au5.s65.g13657.t1	PPPGO	3OAS180
CRv4_Au5.s12.g3334.t1	CRv4_Au5.s1.g1012.t1	STARCH300S	3OAS181
CRv4_Au5.s22.g9817.t1	CRv4_Au5.s10.g155.t1	34HPPYRI	3OAS60
CRv4_Au5.s9.g15398.t1	CRv4_Au5.s2.g9006.t1	HPPD	3OAS80
CRv4_Au5.s12.g3500.t1	CRv4_Au5.s6.g12644.t1	IMDH	44MZYMMO
CRv4_Au5.s6.g13196.t1	CRv4_Au5.s1.g1496.t1	3DSPHR	44MZYMOR
CRv4_Au5.s3.g10852.t1	CRv4_Au5.s16.g6387.t1	MCTC	56DH5FLURAAMH
CRv4_Au5.s16.g6375.t1	CRv4_Au5.s2.g9504.t1	IPPSh	5FLURAOR
CRv4_Au5.s16.g6335.t1	CRv4_Au5.s13.g4608.t1	IPMS	5FLURAPRT
CRv4_Au5.s6.g13040.t1	CRv4_Au5.s2.g9723.t1	PGM	6MPURPRT
CRv4_Au5.s6.g12799.t1	CRv4_Au5.s13.g4561.t1	PGMf	6TINS5MPOR
CRv4_Au5.s10.g535.t1	CRv4_Au5.s13.g4791.t1	PGMm	6TXAN5MPAML
CRv4_Au5.s17.g7048.t1	CRv4_Au5.s16.g6245.t1	PGLYDH	A2GALT1
CRv4_Au5.s2.g9516.t1	CRv4_Au5.s16.g6246.t1	PSAT	A2GALT2
CRv4_Au5.s2.g9517.t1	CRv4_Au5.s16.g6247.t1	CHRS	A2GALT3
CRv4_Au5.s7.g13944.t1	CRv4_Au5.s3.g10656.t1	FERO	A2GALT4
CRv4_Au5.s17.g7096.t1	CRv4_Au5.s2.g8646.t1	ADCL	A2GALT5
CRv4_Au5.s16.g6744.t1	CRv4_Au5.s1.g1730.t1	CMK	A2GALT6
CRv4_Au5.s13.g4932.t1	CRv4_Au5.s12.g3275.t1	FAA	A3GALT1
CRv4_Au5.s3.g10770.t1	CRv4_Au5.s7.g14355.t1	MAAI	A3GALT2
CRv4_Au5.s6.g12572.t1	CRv4_Au5.s1.g1303.t1	MAAIn	A3GALT3
CRv4_Au5.s5.g12259.t1	CRv4_Au5.s1.g1306.t1	4MZYMCODH	A3GALT4
CRv4_Au5.s10.g840.t1	CRv4_Au5.s10.g452.t1	ASADH	A3GALT5
CRv4_Au5.s12.g3446.t1	CRv4_Au5.s10.g683.t1	CYSCL	A4GALT
CRv4_Au5.s12.g3612.t1	CRv4_Au5.s11.g2578.t1	DLDLBT	AABHH
CRv4_Au5.s3.g10489.t1	CRv4_Au5.s12.g3255.t1	PRAIS	AACP1819ZS
CRv4_Au5.s3.g10792.t1	CRv4_Au5.s12.g4032.t1	PRAISh	AACPS1
CRv4_Au5.s6.g12839.t2	CRv4_Au5.s12.g4080.t1	AUNOR	AACPS3
CRv4_Au5.s7.g14327.t1	CRv4_Au5.s16.g6524.t1	FTCL	AACPS4
CRv4_Au5.s7.g14072.t1	CRv4_Au5.s16.g6629.t1	HIUH	AACPS5
CRv4_Au5.s1.g2164.t1	CRv4_Au5.s17.g7448.t1	ASAPT	AACPS6
CRv4_Au5.s12.g3688.t1	CRv4_Au5.s2.g8458.t1	MTAN	AAL(fum)
CRv4_Au5.s9.g15337.t1	CRv4_Au5.s2.g9294.t1	M5TAP	AAT
CRv4_Au5.s1.g1958.t1	CRv4_Au5.s2.g9451.t1	METSm	AATC
CRv4_Au5.s3.g10243.t1	CRv4_Au5.s3.g11119.t1	PGDH	AATCm
CRv4_Au5.s4.g11710.t1	CRv4_Au5.s5.g12218.t1	PGDHh	AATG
CRv4_Au5.s6.g13482.t1	CRv4_Au5.s6.g12617.t1	MHGS	AATGm
CRv4_Au5.s13.g4594.t1	CRv4_Au5.s6.g12872.t1	HBCO(nadp)	AATHA
CRv4_Au5.s2.g9701.t1	CRv4_Au5.s6.g13001.t1	HBCO(nadp)m	AATHB
CRv4_Au5.s17.g7701.t1	CRv4_Au5.s6.g13079.t1	ACGAM6PSi	ABOR
CRv4_Au5.s18.g7938.t1	CRv4_Au5.s7.g14002.t1	AAAT	ACACT
CRv4_Au5.s12.g3440.t1	CRv4_Au5.s7.g14003.t1	MALSh	ACACT1
CRv4_Au5.s2.g9297.t1	CRv4_Au5.s8.g14723.t1	MALSm	ACACT2
CRv4_Au5.s10.g122.t1	CRv4_Au5.s8.g14912.t1	MALSx	ACACT2m
CRv4_Au5.s2.g8580.t1	CRv4_Au5.s9.g15785.t1	GLYATx	ACACT3
CRv4_Au5.s19.g8104.t1	CRv4_Au5.s13.g4859.t1	SERPT	ACACT3m
CRv4_Au5.s17.g7623.t1	CRv4_Au5.s13.g4871.t1	CSm	ACACT4
CRv4_Au5.s2.g9220.t1	CRv4_Au5.s17.g7267.t1	CSx	ACACT4m
CRv4_Au5.s17.g7762.t1	CRv4_Au5.s10.g712.t1	SAT	ACACT5
CRv4_Au5.s1.g2380.t1	CRv4_Au5.s1.g1717.t1	SATm	ACACT5m
CRv4_Au5.s6.g12425.t1	CRv4_Au5.s1.g1718.t1	AGGPR	ACACT6
CRv4_Au5.s3.g10405.t1	CRv4_Au5.s1.g1719.t1	AOTA	ACACT6m
CRv4_Au5.s8.g14731.t1	CRv4_Au5.s4.g11753.t1	AOTAm	ACACT7
CRv4_Au5.s6.g12413.t1	CRv4_Au5.s13.g4375.t1	UDPACGLP	ACACT7m
CRv4_Au5.s6.g12413.t2	CRv4_Au5.s10.g343.t1	ACGAMPM	ACALD
CRv4_Au5.s9.g15689.t1	CRv4_Au5.s3.g10466.t1	AGK	ACALDh
CRv4_Au5.s12.g3600.t2	CRv4_Au5.s23.g9893.t1	TDSRh	ACAS(2ahbut)
CRv4_Au5.s12.g3600.t1	CRv4_Au5.s29.g10106.t1	GACT	ACCAT
CRv4_Au5.s16.g6630.t1	CRv4_Au5.s2.g8797.t1	AODAA	ACCOAC
CRv4_Au5.s12.g3750.t1	CRv4_Au5.s3.g11028.t1	AMID	ACCOAhi
CRv4_Au5.s16.g6435.t1	CRv4_Au5.s1.g2234.t1	PDHe2hr	ACDHi
CRv4_Au5.s12.g4266.t1	CRv4_Au5.s7.g14191.t1	PDHe2r	ACDHmi
CRv4_Au5.s2.g9696.t1	CRv4_Au5.s10.g221.t1	ADNK	ACDO
CRv4_Au5.s1.g2123.t1	CRv4_Au5.s2.g9395.t1	ADNKm	ACDO(co)
CRv4_Au5.s1.g2199.t1	CRv4_Au5.s12.g3245.t1	ATPSm	ACHMSSELCYSL
CRv4_Au5.s12.g3366.t1	CRv4_Au5.s1.g1060.t1	ATPSh	ACHMSSELCYSLh
CRv4_Au5.s3.g10140.t1	CRv4_Au5.s6.g12448.t1	ARDP	ACKrh
CRv4_Au5.s17.g7321.t1	CRv4_Au5.s17.g7516.t1	AGDI	ACKrm
CRv4_Au5.s1.g2185.t1	CRv4_Au5.s10.g896.t1	AGDIn	ACOA100OR
CRv4_Au5.s13.g4992.t1	CRv4_Au5.s6.g13324.t1	AKP1	ACOA120OR
CRv4_Au5.s7.g14340.t1	CRv4_Au5.s4.g11844.t1	AKGDHmi	ACOA140OR
CRv4_Au5.s8.g15056.t1	CRv4_Au5.s12.g3863.t1	PROAKGOX1	ACOA160OR
CRv4_Au5.s1.g1272.t1	CRv4_Au5.s6.g13618.t1	ORNTArm	ACOA40OR
CRv4_Au5.s10.g563.t1	CRv4_Au5.s1.g1862.t1	ALATL	ACOA60OR
CRv4_Au5.s14.g5492.t1	CRv4_Au5.s3.g10524.t1	AGAT	ACOA80OR
CRv4_Au5.s5.g12205.t1	CRv4_Au5.s1.g2264.t1	AGATx	ACOADAGAT16018111Z160
CRv4_Au5.s5.g12205.t2	CRv4_Au5.s2.g8757.t1	ALPH	ACOADAGAT16018111Z180
CRv4_Au5.s23.g9860.t1	CRv4_Au5.s2.g9246.t1	ALPHm	ACOADAGAT16018111Z18111Z
CRv4_Au5.s16.g6947.t1	CRv4_Au5.s6.g12556.t1	ATNAH	ACOADAGAT16018111Z1819Z
CRv4_Au5.s2.g8911.t1	CRv4_Au5.s12.g3057.t1	ACPCS	ACOADAGAT16018111Z1835Z9Z12Z
CRv4_Au5.s14.g5494.t1	CRv4_Au5.s12.g3058.t1	CYARTMT	ACOADAGAT16018111Z1845Z9Z12Z15Z
CRv4_Au5.s2.g8568.t1	CRv4_Au5.s14.g5412.t1	DMT	ACOADAGAT1601819Z160
CRv4_Au5.s2.g8866.t1	CRv4_Au5.s14.g5413.t1	AMCL	ACOADAGAT1601819Z180
CRv4_Au5.s18.g7992.t1	CRv4_Au5.s14.g5413.t2	MPMT	ACOADAGAT1601819Z18111Z
CRv4_Au5.s3.g10333.t1	CRv4_Au5.s15.g6002.t1	MPQMT	ACOADAGAT1601819Z1819Z
CRv4_Au5.s6.g12446.t1	CRv4_Au5.s18.g7954.t1	APAPT	ACOADAGAT1601819Z1835Z9Z12Z
CRv4_Au5.s29.g10094.t1	CRv4_Au5.s8.g15066.t1	APAPTm	ACOADAGAT1601819Z1845Z9Z12Z15Z
CRv4_Au5.s3.g11232.t1	CRv4_Au5.s16.g6952.t1	GTHAMPOR	ACOADAGAT1801819Z160
CRv4_Au5.s1.g1345.t1	CRv4_Au5.s2.g8635.t1	GTHAMPORh	ACOADAGAT1801819Z180
CRv4_Au5.s1.g1960.t1	CRv4_Au5.s3.g10962.t1	GTHAMPORm	ACOADAGAT1801819Z18111Z
CRv4_Au5.s10.g65.t1	CRv4_Au5.s17.g7577.t1	AMPD	ACOADAGAT1801819Z1819Z
CRv4_Au5.s15.g5776.t1	CRv4_Au5.s6.g13556.t1	BADP	ACOADAGAT1801819Z1835Z9Z12Z
CRv4_Au5.s16.g6652.t1	CRv4_Au5.s6.g13557.t1	ANTPPT	ACOADAGAT1801819Z1845Z9Z12Z15Z
CRv4_Au5.s17.g7007.t1	CRv4_Au5.s16.g6129.t1	BTPS	ACOADAGAT18111Z18111Z160
CRv4_Au5.s17.g7569.t1	CRv4_Au5.s17.g7486.t2	HEMELh	ACOADAGAT18111Z18111Z180
CRv4_Au5.s18.g7924.t1	CRv4_Au5.s3.g11300.t1	HEMELm	ACOADAGAT18111Z18111Z18111Z
CRv4_Au5.s2.g9136.t1	CRv4_Au5.s13.g5040.t1	BTP	ACOADAGAT18111Z18111Z1819Z
CRv4_Au5.s10.g33.t1	CRv4_Au5.s12.g3638.t1	AASP	ACOADAGAT18111Z18111Z1835Z9Z12Z
CRv4_Au5.s17.g7684.t1	CRv4_Au5.s3.g10384.t1	AASPh	ACOADAGAT18111Z18111Z1845Z9Z12Z15Z
CRv4_Au5.s17.g7685.t1	CRv4_Au5.s10.g799.t1	AASPm	ACOADAGAT18111Z1819Z160
CRv4_Au5.s11.g2708.t1	CRv4_Au5.s3.g10590.t1	AAPT	ACOADAGAT18111Z1819Z180
CRv4_Au5.s18.g8048.t1	CRv4_Au5.s11.g2426.t1	ARGT	ACOADAGAT18111Z1819Z18111Z
CRv4_Au5.s6.g12596.t1	CRv4_Au5.s2.g8280.t1	ARGSL	ACOADAGAT18111Z1819Z1819Z
CRv4_Au5.s16.g6223.t3	CRv4_Au5.s2.g8330.t1	ARSO4SH	ACOADAGAT18111Z1819Z1835Z9Z12Z
CRv4_Au5.s3.g10936.t1	CRv4_Au5.s2.g8341.t1	GDPMT	ACOADAGAT18111Z1819Z1845Z9Z12Z15Z
CRv4_Au5.s3.g10937.t1	CRv4_Au5.s2.g8869.t1	MM2	ACOADAGAT1819Z18111Z160
CRv4_Au5.s1.g1160.t1	CRv4_Au5.s3.g11038.t1	ASNTL	ACOADAGAT1819Z18111Z180
CRv4_Au5.s5.g12143.t1	CRv4_Au5.s7.g14176.t1	ASPSE	ACOADAGAT1819Z18111Z18111Z
CRv4_Au5.s12.g3353.t1	CRv4_Au5.s12.g4108.t1	DOLASNT	ACOADAGAT1819Z18111Z1819Z
CRv4_Au5.s12.g3808.t1	CRv4_Au5.s11.g2607.t1	ARGSS	ACOADAGAT1819Z18111Z1835Z9Z12Z
CRv4_Au5.s1.g1265.t1	CRv4_Au5.s19.g8150.t1	ASPS	ACOADAGAT1819Z18111Z1845Z9Z12Z15Z
CRv4_Au5.s10.g503.t1	CRv4_Au5.s8.g15170.t1	ASPTL	ACOADAGAT1819Z1819Z160
CRv4_Au5.s10.g832.t1	CRv4_Au5.s8.g14714.t1	ASPCT	ACOADAGAT1819Z1819Z180
CRv4_Au5.s11.g2702.t1	CRv4_Au5.s8.g15154.t1	ASPCTm	ACOADAGAT1819Z1819Z18111Z
CRv4_Au5.s2.g8491.t1	CRv4_Au5.s6.g13538.t1	ASPO	ACOADAGAT1819Z1819Z1819Z
CRv4_Au5.s3.g10359.t2	CRv4_Au5.s6.g12805.t1	ASPOm	ACOADAGAT1819Z1819Z1835Z9Z12Z
CRv4_Au5.s3.g11339.t1	CRv4_Au5.s13.g5199.t1	DHDPS	ACOADAGAT1819Z1819Z1845Z9Z12Z15Z
CRv4_Au5.s5.g12237.t1	CRv4_Au5.s13.g4514.t1	APPAT	ACOAR2m
CRv4_Au5.s8.g14848.t1	CRv4_Au5.s13.g4889.t1	ATPCS	ACOAR3m
CRv4_Au5.s11.g2570.t1	CRv4_Au5.s1.g1928.t1	PPACOALh	ACOAR4m
CRv4_Au5.s2.g9662.t1	CRv4_Au5.s2.g8740.t1	GCL	ACOAR5m
CRv4_Au5.s8.g14840.t1	CRv4_Au5.s13.g4640.t1	CYSTL	ACOAR6m
CRv4_Au5.s3.g10803.t1	CRv4_Au5.s1.g1947.t1	ADCPT	ACOAR7m
CRv4_Au5.s8.g14667.t1	CRv4_Au5.s10.g816.t1	ETHAK	ACOATA
CRv4_Au5.s13.g4902.t1	CRv4_Au5.s12.g4121.t1	PFKh	ACP
CRv4_Au5.s6.g13524.t1	CRv4_Au5.s3.g11019.t1	PRFGS	ACP1619ZD9DS
CRv4_Au5.s12.g3146.t1	CRv4_Au5.s16.g6522.t1	PRFGSh	ACP1819ZD9DS
CRv4_Au5.s10.g868.t1	CRv4_Au5.s1.g1092.t1	FTHFL	ACPT16018111Z
CRv4_Au5.s12.g2771.t1	CRv4_Au5.s8.g14777.t1	AF1PT	ACPT1601819Z
CRv4_Au5.s3.g11259.t1	CRv4_Au5.s12.g2838.t1	GLPThi	ACPT18111Z18111Z
CRv4_Au5.s12.g3044.t1	CRv4_Au5.s6.g13230.t1	GALK	ACPT18111Z1819Z
CRv4_Au5.s14.g5567.t1	CRv4_Au5.s17.g7207.t1	GALKh	ACPT1819Z18111Z
CRv4_Au5.s12.g4232.t1	CRv4_Au5.s3.g11336.t1	GNKh	ACPT1819Z1819Z
CRv4_Au5.s12.g3413.t1	CRv4_Au5.s8.g14643.t1	GLNTL	ACPh
CRv4_Au5.s12.g3698.t1	CRv4_Au5.s1.g1656.t1	GTHS	ACS
CRv4_Au5.s12.g3012.t1	CRv4_Au5.s14.g5347.t1	GLU5K	ACSERL
CRv4_Au5.s10.g233.t1	CRv4_Au5.s2.g8657.t1	GAL	ACSERLh
CRv4_Au5.s1.g1601.t1	CRv4_Au5.s9.g15260.t1	GALh	ACSERLm
CRv4_Au5.s1.g1339.t1	CRv4_Au5.s17.g7241.t1	GLUTL	ACSERSULL
CRv4_Au5.s12.g3580.t1	CRv4_Au5.s9.g15407.t1	GLYTL	ACSERSULLh
CRv4_Au5.s16.g6853.t1	CRv4_Au5.s23.g9850.t1	GLYTLm	ACSERSULLm
CRv4_Au5.s6.g12858.t1	CRv4_Au5.s10.g406.t1	GLYK	ADATT
CRv4_Au5.s22.g9847.t1	CRv4_Au5.s4.g11616.t1	GLYPT	ADEC
CRv4_Au5.s16.g6603.t1	CRv4_Au5.s7.g14144.t1	GLYCK	ADECn
CRv4_Au5.s3.g10853.t1	CRv4_Au5.s22.g9840.t1	PCHLDR	ADEDA
CRv4_Au5.s1.g2088.t1	CRv4_Au5.s20.g8212.t1	IPKK	ADNDA
CRv4_Au5.s1.g1397.t1	CRv4_Au5.s16.g6436.t1	SUAT	ADPA
CRv4_Au5.s16.g6482.t1	CRv4_Au5.s2.g9414.t1	MPML	ADRH
CRv4_Au5.s16.g6481.t1	CRv4_Au5.s1.g1522.t1	PCr	ADSH
CRv4_Au5.s10.g252.t1	CRv4_Au5.s1.g2309.t1	URCBm	ADSHm
CRv4_Au5.s1.g1214.t1	CRv4_Au5.s15.g5977.t1	URCB	ADSS
CRv4_Au5.s10.g284.t1	CRv4_Au5.s8.g14924.t1	HISTL	ADSSh
CRv4_Au5.s1.g1215.t1	CRv4_Au5.s17.g7679.t1	HSK	AFLBURPPAAMH
CRv4_Au5.s4.g11800.t1	CRv4_Au5.s2.g9059.t1	ILETL	AGPAT1601819Zh
CRv4_Au5.s4.g11810.t1	CRv4_Au5.s12.g2759.t1	LEUTL	AGPAT160h
CRv4_Au5.s4.g11811.t1	CRv4_Au5.s17.g7349.t1	LYSTL	AGPAT1801819Zh
CRv4_Au5.s5.g12141.t1	CRv4_Au5.s12.g3449.t1	METTL	AGPAT18111Z160h
CRv4_Au5.s5.g12144.t1	CRv4_Au5.s8.g14652.t1	AN2PT	AGPAT18111Z1819Zh
CRv4_Au5.s6.g13273.t1	CRv4_Au5.s1.g1722.t1	PPCKm	AGPAT1819Z160h
CRv4_Au5.s7.g14008.t1	CRv4_Au5.s17.g7027.t1	PPCK	AGPAT1819Z1619Zh
CRv4_Au5.s2.g9125.t1	CRv4_Au5.s9.g15405.t1	PHETL	AGPAT1819Z18111Zh
CRv4_Au5.s10.g404.t1	CRv4_Au5.s60.g12367.t1	PPDKh	AGPAT1819Z1819Zh
CRv4_Au5.s3.g11020.t1	CRv4_Au5.s6.g13391.t1	PROTL	AGPATCOA16018111Z
CRv4_Au5.s13.g4589.t1	CRv4_Au5.s16.g6345.t1	ADPART	AGPATCOA1601819Z
CRv4_Au5.s8.g15168.t1	CRv4_Au5.s16.g6764.t2	PRUK	AGPATCOA1801819Z
CRv4_Au5.s12.g3532.t1	CRv4_Au5.s3.g10608.t1	SKK	AGPATCOA18111Z160
CRv4_Au5.s14.g5343.t1	CRv4_Au5.s8.g14815.t1	THRTL	AGPATCOA18111Z18111Z
CRv4_Au5.s2.g9234.t1	CRv4_Au5.s16.g6764.t1	THRTLm	AGPATCOA18111Z1819Z
CRv4_Au5.s8.g14831.t1	CRv4_Au5.s17.g7138.t1	TRPTL	AGPATCOA1819Z160
CRv4_Au5.s7.g14042.t1	CRv4_Au5.s3.g10375.t1	TYRTL	AGPATCOA1819Z18111Z
CRv4_Au5.s10.g807.t1	CRv4_Au5.s5.g12268.t1	VALTL	AGPATCOA1819Z1819Z
CRv4_Au5.s9.g15792.t1	CRv4_Au5.s4.g11759.t1	VALTLh	AGPOP
CRv4_Au5.s1.g1056.t1	CRv4_Au5.s16.g6038.t1	UMPU	AGPOPm
CRv4_Au5.s7.g13855.t1	CRv4_Au5.s12.g3734.t1	HBNOm	AGPT
CRv4_Au5.s2.g9327.t1	CRv4_Au5.s2.g9759.t1	HBNOx	AHHST
CRv4_Au5.s6.g12982.t1	CRv4_Au5.s6.g12868.t1	BILIRED	AHSL
CRv4_Au5.s2.g8400.t1	CRv4_Au5.s12.g2898.t1	DHR	AIAL
CRv4_Au5.s12.g3633.t1	CRv4_Au5.s12.g2932.t1	CMPA	ALAAT
CRv4_Au5.s2.g8991.t1	CRv4_Au5.s12.g4161.t1	OCT	ALCD19
CRv4_Au5.s2.g8946.t1	CRv4_Au5.s9.g15314.t1	OCTh	ALCD19y
CRv4_Au5.s13.g4872.t1	CRv4_Au5.s12.g3262.t1	OCTm	ALCDH(nadp)hi
CRv4_Au5.s2.g8575.t1	CRv4_Au5.s1.g1425.t1	CHLASE	ALCDH(nadp)i
CRv4_Au5.s5.g12182.t1	CRv4_Au5.s3.g11226.t1	CHLDAO	ALDDH
CRv4_Au5.s23.g9903.t1	CRv4_Au5.s3.g10835.t1	CHRM	ALDDHm
CRv4_Au5.s2.g8347.t1	CRv4_Au5.s12.g3139.t1	ACONTm	ALDH
CRv4_Au5.s3.g10547.t1	CRv4_Au5.s10.g680.t1	COORr	ALDH(im4ac)
CRv4_Au5.s23.g9855.t1	CRv4_Au5.s6.g13094.t1	PPC	AM6PT
CRv4_Au5.s10.g369.t1	CRv4_Au5.s13.g4905.t1	AKGDHe2r	AM6PTh
CRv4_Au5.s13.g4785.t1	CRv4_Au5.s2.g8605.t2	CPPPGO	AMI3TP
CRv4_Au5.s6.g13229.t1	CRv4_Au5.s13.g4678.t1	CSDA	AMITKP
CRv4_Au5.s1.g2412.t1	CRv4_Au5.s9.g15342.t1	PETHCT	AMITKPn
CRv4_Au5.s1.g2413.t1	CRv4_Au5.s12.g4215.t1	CYEUOLCYCI	AMITP
CRv4_Au5.s12.g4129.t1	CRv4_Au5.s2.g8436.t1	CYSDO	AMITPn
CRv4_Au5.s6.g12654.t1	CRv4_Au5.s8.g15005.t1	CYTP450R	AMO
CRv4_Au5.s8.g14760.t1	CRv4_Au5.s12.g2970.t1	CYTP450Rh	AMP5N
CRv4_Au5.s13.g4911.t1	CRv4_Au5.s10.g777.t1	DCMAH	ANNA
CRv4_Au5.s13.g4386.t1	CRv4_Au5.s13.g4526.t1	TPIh	ANNAT
CRv4_Au5.s1.g1879.t1	CRv4_Au5.s2.g9254.t1	G3PO	ANNATn
CRv4_Au5.s13.g4299.t1	CRv4_Au5.s2.g8454.t1	GTHDHu	ANNAn
CRv4_Au5.s13.g4425.t1	CRv4_Au5.s13.g4555.t1	PDHe3hr	ANXANASCOR
CRv4_Au5.s3.g10912.t1	CRv4_Au5.s9.g15232.t1	DHNPAr	ANXANOR
CRv4_Au5.s17.g7691.t1	CRv4_Au5.s2.g8904.t1	DHROm	AO
CRv4_Au5.s2.g8952.t1	CRv4_Au5.s9.g15482.t1	DHRO	AOOA
CRv4_JGI3.117996.t1	CRv4_Au5.s7.g14169.t1	NNPRT	AOOAh
CRv4_Au5.s14.g5359.t1	CRv4_Au5.s3.g10955.t1	DOLDPP	APAT
CRv4_Au5.s17.g7221.t1	CRv4_Au5.s13.g4660.t1	GLCNACT	APATT
CRv4_Au5.s17.g7160.t1	CRv4_Au5.s31.g11378.t1	BDMT	APCPT
CRv4_Au5.s1.g2204.t1	CRv4_Au5.s17.g7726.t1	GLCNACPT	APLh
CRv4_Au5.s2.g9066.t1	CRv4_Au5.s1.g2037.t1	DOLPMT	APLm
CRv4_Au5.s12.g3676.t1	CRv4_Au5.s14.g5596.t1	UDPDOLPT	APNPT
CRv4_Au5.s12.g3677.t1	CRv4_Au5.s12.g3222.t1	DXRI	APOFETNs
CRv4_Au5.s7.g13709.t1	CRv4_Au5.s13.g4399.t1	DPHS	APOR
CRv4_Au5.s44.g11903.t1	CRv4_Au5.s3.g10787.t1	IGPD	APPRT
CRv4_Au5.s10.g308.t1	CRv4_Au5.s12.g4237.t1	IGPDh	APPT
CRv4_Au5.s5.g12019.t1	CRv4_Au5.s16.g6072.t1	ETF	APPTh
CRv4_Au5.s4.g11760.t1	CRv4_Au5.s16.g6147.t1	ETFQO	APPTm
CRv4_Au5.s12.g3910.t1	CRv4_Au5.s26.g9990.t1	ALCDH(pqq)x	APhi
CRv4_Au5.s3.g11023.t1	CRv4_Au5.s1.g1566.t1	GF6PTA	ARDC
CRv4_Au5.s4.g11857.t1	CRv4_Au5.s2.g8679.t1	UFAGT	ARGD
CRv4_Au5.s2.g8949.t1	CRv4_Au5.s17.g7113.t1	PPCOAOm	ARGDh
CRv4_Au5.s3.g11218.t1	CRv4_Au5.s3.g11021.t1	SUCDHm	ASPAT
CRv4_Au5.s16.g6694.t1	CRv4_Au5.s7.g14502.t1	BFBP	ASPATh
CRv4_Au5.s1.g1728.t1	CRv4_Au5.s13.g4539.t1	BFBPh	ASPATm
CRv4_Au5.s5.g12185.t1	CRv4_Au5.s16.g6690.t1	FCLT	ASQDCADS1829Z12Z160
CRv4_Au5.s6.g13522.t1	CRv4_Au5.s2.g8820.t1	SHCHF	ASQDCADS1839Z12Z15Z160
CRv4_Au5.s7.g13946.t1	CRv4_Au5.s2.g8501.t1	CY_focytc(h)	ASQDPADS1829Z12Z160
CRv4_Au5.s12.g3289.t1	CRv4_Au5.s2.g9400.t1	NITR(NO)	ASQDPADS1839Z12Z15Z160
CRv4_Au5.s6.g12571.t1	CRv4_Au5.s8.g15010.t1	R5PPH	ATAH(co2)
CRv4_Au5.s8.g14666.t1	CRv4_Au5.s10.g351.t1	HEMEOSm	ATAM
CRv4_Au5.s2.g9075.t1	CRv4_Au5.s10.g143.t1	TTCGGDPS	ATAMh
CRv4_Au5.s2.g8449.t1	CRv4_Au5.s3.g10960.t1	FUMm	ATAMm
CRv4_Au5.s16.g6096.t1	CRv4_Au5.s3.g10961.t1	UG1PUT	ATCD
CRv4_Au5.s13.g4634.t1	CRv4_Au5.s12.g2944.t1	PYDXS	ATCDm
CRv4_Au5.s6.g13269.t1	CRv4_Au5.s16.g6105.t1	DXS	ATCM
CRv4_Au5.s3.g10365.t1	CRv4_Au5.s6.g13629.t1	GAPDHm	ATCY
CRv4_Au5.s6.g13321.t1	CRv4_Au5.s1.g1623.t1	TAh	ATDAM
CRv4_Au5.s12.g2822.t1	CRv4_Au5.s2.g9153.t1	GPDDA2	ATDAMh
CRv4_Au5.s2.g8562.t1	CRv4_Au5.s9.g15596.t1	GALO	ATDAMm
CRv4_Au5.s12.g4274.t1	CRv4_Au5.s3.g10351.t1	GDTP	ATDCD
CRv4_Au5.s7.g13893.t1	CRv4_Au5.s12.g4174.t1	AGAKI	ATDCDm
CRv4_Au5.s2.g9626.t1	CRv4_Au5.s1.g1337.t1	A1E	ATDCM
CRv4_Au5.s2.g8398.t1	CRv4_Au5.s6.g12399.t1	G1SAT	ATDGD
CRv4_Au5.s10.g148.t1	CRv4_Au5.s3.g10627.t1	G5DH	ATDGDm
CRv4_Au5.s9.g15599.t1	CRv4_Au5.s8.g15040.t1	G5DHm	ATDGM
CRv4_Au5.s9.g15686.t2	CRv4_Au5.s9.g15363.t1	G5DHx	ATDTD
CRv4_Au5.s13.g5211.t1	CRv4_Au5.s2.g8460.t1	DAPAT	ATDTDm
CRv4_Au5.s12.g4160.t1	CRv4_Au5.s3.g10935.t1	GDHm	ATDTM
CRv4_Au5.s10.g373.t1	CRv4_Au5.s12.g3675.t1	GLUTRR	ATDUD
CRv4_Au5.s16.g6257.t1	CRv4_Au5.s27.g10030.t1	GHMT	ATDUDm
CRv4_Au5.s10.g84.t1	CRv4_Au5.s2.g9503.t1	GLYDHD	ATGD
CRv4_Au5.s6.g12864.t1	CRv4_Au5.s12.g3635.t1	HDAO10x	ATGDm
CRv4_Au5.s12.g3513.t1	CRv4_Au5.s16.g6799.t1	HOXPRm	ATID
CRv4_Au5.s56.g12345.t1	CRv4_Au5.s16.g6833.t1	GTHPDSOR	ATIDm
CRv4_Au5.s1.g2163.t1	CRv4_Au5.s16.g6953.t1	LALDD1	ATNS
CRv4_Au5.s13.g5180.t1	CRv4_Au5.s17.g7462.t1	LGTHL	ATNS(nh4)
CRv4_Au5.s12.g3806.t1	CRv4_Au5.s6.g13296.t1	GAMPG	ATUD
CRv4_Au5.s7.g14442.t1	CRv4_Au5.s1.g1674.t1	GUAD	ATUDm
CRv4_Au5.s14.g5496.t1	CRv4_Au5.s2.g8283.t1	HCO3E	AUPT
CRv4_Au5.s7.g14479.t1	CRv4_Au5.s11.g2527.t1	MS	BATHORHODOPSINI
CRv4_Au5.s6.g13409.t1	CRv4_Au5.s13.g5152.t1	LTHSTRLOR	BCAROH
CRv4_Au5.s12.g3265.t1	CRv4_Au5.s10.g48.t1	NITR	BCOR
CRv4_Au5.s7.g14281.t1	CRv4_Au5.s6.g13292.t1	MDHf	BCRPTXANH
CRv4_Au5.s4.g11573.t1	CRv4_Au5.s14.g5467.t1	MDHm	BCTA
CRv4_Au5.s11.g2423.t1	CRv4_Au5.s7.g14253.t1	MDHx	BCTA(glu)
CRv4_Au5.s12.g3778.t1	CRv4_Au5.s7.g14520.t1	TFENFEOR	BCTA(glu)h
CRv4_Au5.s12.g2872.t1	CRv4_Au5.s7.g14521.t1	SMO	BCTA(val)
CRv4_Au5.s12.g2774.t1	CRv4_Au5.s18.g7940.t1	PYDXOR	BCTA(val)h
CRv4_Au5.s3.g10133.t2	CRv4_Au5.s2.g9202.t1	RETINOLSAT	BCTAh
CRv4_Au5.s1.g1834.t1	CRv4_Au5.s2.g9203.t1	ORDC	BFFS
CRv4_Au5.s3.g10259.t1	CRv4_Au5.s16.g6565.t1	ORDCh	BNOR
CRv4_Au5.s3.g10774.t1	CRv4_Au5.s12.g2861.t1	OXADCm	BNORh
CRv4_Au5.s1.g1822.t1	CRv4_Au5.s3.g10871.t1	SELCYSLY2	BPNT
CRv4_Au5.s9.g15305.t1	CRv4_Au5.s16.g6444.t1	PPDH	BPNT2
CRv4_Au5.s9.g15308.t1	CRv4_Au5.s13.g4476.t1	UGDC	BTNC
CRv4_Au5.s16.g6527.t1	CRv4_Au5.s3.g10234.t1	UGDH	BTS
CRv4_Au5.s3.g10589.t1	CRv4_Au5.s3.g11329.t1	UDPGALOR	BTS(nadph)
CRv4_Au5.s11.g2553.t1	CRv4_Au5.s14.g5362.t1	PPBNGD	BUPN
CRv4_Au5.s7.g14309.t1	CRv4_Au5.s6.g12531.t1	HEMEASm	CACOAL
CRv4_Au5.s2.g8511.t1	CRv4_Au5.s9.g15253.t1	SULO	CADS
CRv4_Au5.s2.g8651.t1	CRv4_Au5.s41.g11880.t1	SULOm	CAROMO
CRv4_Au5.s12.g3266.t1	CRv4_Au5.s6.g12748.t1	LCGH	CBL
CRv4_Au5.s12.g3844.t1	CRv4_Au5.s16.g6229.t1	FKYNH	CDDA
CRv4_Au5.s16.g6208.t1	CRv4_Au5.s17.g7064.t1	GLYOXm	CDIPT18111Z160
CRv4_Au5.s3.g10432.t1	CRv4_Au5.s3.g10824.t1	IBPH	CDIPT1819Z160
CRv4_Au5.s3.g10641.t1	CRv4_Au5.s6.g13523.t1	IBPHn	CDPDAGS18111Z160
CRv4_Au5.s1.g1752.t1	CRv4_Au5.s7.g14133.t1	SSNOh	CDPDAGS18111Z160h
CRv4_Au5.s33.g11425.t1	CRv4_Au5.s9.g15418.t1	SSNOm	CDPDAGS1819Z160
CRv4_Au5.s1.g1557.t1	CRv4_Au5.s1.g1737.t1	NAAH	CDPDAGS1819Z160h
CRv4_Au5.s1.g2028.t1	CRv4_Au5.s11.g2513.t1	SPDH	CDPPH
CRv4_Au5.s1.g2031.t1	CRv4_Au5.s1.g1108.t1	URO	CHLADMT
CRv4_Au5.s10.g86.t1	CRv4_Au5.s2.g8669.t1	THRS	CHLAE
CRv4_Au5.s13.g4614.t1	CRv4_Au5.s2.g9247.t1	IDPh	CHLASG
CRv4_Au5.s10.g774.t1	CRv4_Au5.s17.g7362.t1	IDPm	CHLASP
CRv4_Au5.s1.g1301.t1	CRv4_Au5.s31.g11386.t1	PSP	CHLBSG
CRv4_Au5.s2.g8749.t1	CRv4_Au5.s12.g2763.t1	SBP	CHLBSP
CRv4_Au5.s19.g8082.t1	CRv4_Au5.s1.g1248.t1	SPP	CHLSTD78I
CRv4_Au5.s6.g13154.t1	CRv4_Au5.s14.g5384.t1	THFGLUH	CHLSTI
CRv4_Au5.s12.g4175.t1	CRv4_Au5.s1.g1823.t1	UDPGP	CHYA1
CRv4_Au5.s6.g13302.t1	CRv4_Au5.s1.g1279.t1	UDPGLCURH	CHYA2
CRv4_Au5.s13.g4777.t1	CRv4_Au5.s2.g8409.t1	HGDO	CITALALDOR
CRv4_Au5.s16.g6452.t1	CRv4_Au5.s10.g170.t1	HISD	CITALDM
CRv4_Au5.s12.g3402.t1	CRv4_Au5.s10.g58.t1	UPP3S	CITALMO
CRv4_Au5.s16.g6321.t1	CRv4_Au5.s10.g682.t1	HMGL	CITALOR
CRv4_Au5.s3.g10178.t1	CRv4_Au5.s12.g2807.t1	UDPSQS	CMP
CRv4_Au5.s16.g6119.t1	CRv4_Au5.s12.g3249.t1	ICL	COA1819ZD9DS
CRv4_Au5.s16.g6410.t1	CRv4_Au5.s12.g4281.t1	ICDHm	CRETINOLPMTACT
CRv4_Au5.s12.g3984.t1	CRv4_Au5.s13.g5038.t1	ICDH	CTINBL
CRv4_Au5.s17.g7580.t1	CRv4_Au5.s14.g5591.t1	MIOOR	CTPH
CRv4_Au5.s2.g8877.t1	CRv4_Au5.s16.g6811.t1	IAGT	CYRH
CRv4_Au5.s16.g6812.t1	CRv4_Au5.s17.g7529.t1	IDI	CYSAT
CRv4_Au5.s27.g10043.t1	CRv4_Au5.s18.g8045.t1	IDIh	CYSATm
CRv4_Au5.s2.g8686.t1	CRv4_Au5.s2.g8453.t1	LDHm	CYSS
CRv4_Au5.s27.g10026.t1	CRv4_Au5.s3.g10453.t1	LLOX13	CYSTAm
CRv4_Au5.s8.g14973.t1	CRv4_Au5.s3.g10798.t1	MCDC	CYSTBL
CRv4_Au5.s8.g14973.t2	CRv4_Au5.s5.g12022.t1	MDHCm	CYSTS
CRv4_Au5.s12.g3546.t1	CRv4_Au5.s56.g12344.t1	MDHC(nadp)hr	CY_focytb5(c)
CRv4_Au5.s11.g2419.t1	CRv4_Au5.s6.g12851.t1	MPAKI	DAGAH16018111Z
CRv4_Au5.s16.g6569.t1	CRv4_Au5.s6.g13061.t1	MPPM	DAGAH1601819Z
CRv4_Au5.s1.g1377.t1	CRv4_Au5.s7.g14045.t1	FTAL	DAGAH1801819Z
CRv4_Au5.s2.g9116.t1	CRv4_Au5.s7.g14128.t1	NNOR	DAGAH18111Z18111Z
CRv4_Au5.s5.g12035.t1	CRv4_Au5.s7.g14241.t1	PNORm	DAGAH18111Z1819Z
CRv4_Au5.s7.g14206.t1	CRv4_Au5.s7.g14333.t1	PNORn	DAGAH1819Z18111Z
CRv4_Au5.s12.g3286.t1	CRv4_Au5.s9.g15717.t1	SBTRh	DAGAH1819Z1819Z
CRv4_Au5.s6.g13173.t1	CRv4_Au5.s17.g7079.t1	NAPT	DAGK16018111Z
CRv4_Au5.s5.g12193.t1	CRv4_Au5.s16.g6887.t1	TRP23OR	DAGK1601819Z
CRv4_Au5.s11.g2609.t1	CRv4_Au5.s1.g1224.t1	PAPSPHENST	DAGK1601819Zh
CRv4_Au5.s7.g14232.t1	CRv4_Au5.s13.g5035.t2	PAPSTYRST	DAGK160h
CRv4_Au5.s4.g11555.t1	CRv4_Au5.s13.g5035.t1	MCS	DAGK1801819Z
CRv4_Au5.s16.g6473.t1	CRv4_Au5.s3.g10657.t3	PSCIT	DAGK1801819Zh
CRv4_Au5.s16.g6082.t1	CRv4_Au5.s3.g10751.t1	PRAI	DAGK181
CRv4_Au5.s16.g6782.t1	CRv4_Au5.s17.g7556.t1	SUCDH(q8)m	DAGK18111Z160h
CRv4_Au5.s8.g14676.t1	CRv4_Au5.s8.g15026.t1	RPIh	DAGK18111Z1819Z
CRv4_Au5.s12.g3398.t1	CRv4_Au5.s13.g5046.t1	RPEh	DAGK18111Z1819Zh
CRv4_Au5.s17.g7809.t1	CRv4_Au5.s1.g1986.t1	CAS	DAGK1819Z160h
CRv4_Au5.s1.g1374.t1	CRv4_Au5.s11.g2709.t1	THRA	DAGK1819Z1619Zh
CRv4_Au5.s6.g12484.t1	CRv4_Au5.s1.g1073.t1	UGE	DAGK1819Z18111Z
CRv4_Au5.s4.g11868.t1	CRv4_Au5.s6.g13306.t1		DAGK1819Z18111Zh
CRv4_Au5.s15.g5929.t1	CRv4_Au5.s1.g1073.t2		DAGK1819Z1819Z
CRv4_Au5.s3.g10491.t1	CRv4_Au5.s2.g9657.t1		DAGK1819Z1819Zh
CRv4_Au5.s7.g14558.t1	CRv4_Au5.s6.g12863.t1		DAMPH
CRv4_Au5.s12.g2782.t1	CRv4_Au5.s16.g6846.t1		DAOTO
CRv4_Au5.s1.g1622.t1	CRv4_Au5.s3.g11293.t1		DAPOP
CRv4_Au5.s16.g6730.t1	CRv4_Au5.s2.g9452.t1		DATCY
CRv4_Au5.s16.g6731.t1	CRv4_Au5.s6.g12638.t1		DATUP
CRv4_Au5.s17.g7043.t1	CRv4_Au5.s14.g5468.t1		DCAH
CRv4_Au5.s3.g11213.t1	CRv4_Au5.s8.g14922.t1		DCDT
CRv4_Au5.s16.g6776.t1	CRv4_Au5.s9.g15788.t1		DCMP
CRv4_Au5.s13.g5073.t1	CRv4_Au5.s10.g320.t1		DCTCP
CRv4_Au5.s10.g376.t1	CRv4_Au5.s9.g15688.t1		DCTT
CRv4_Au5.s12.g3687.t1	CRv4_Au5.s13.g4519.t1		DCTUP
CRv4_Au5.s6.g12637.t1	CRv4_Au5.s2.g8352.t1		DDMCITALOR
CRv4_Au5.s3.g10316.t1	CRv4_Au5.s12.g3964.t1		DGDGD4DS1819Z1634Z7Z10Z
CRv4_Au5.s1.g2200.t1	CRv4_Au5.s3.g10440.t1		DGDGD4DS1829Z12Z1634Z7Z10Z
CRv4_Au5.s17.g7728.t1	CRv4_Au5.s1.g1713.t1		DGDGD4DS1839Z12Z15Z1634Z7Z10Z
CRv4_Au5.s5.g11987.t1	CRv4_Au5.s1.g1537.t1		DGDGD4DS1839Z12Z15Z1644Z7Z10Z13Z
CRv4_Au5.s9.g15251.t1	CRv4_Au5.s1.g1743.t1		DGDGD7DS1819Z1617Z
CRv4_Au5.s7.g14278.t1	CRv4_Au5.s7.g14478.t1		DGDGD7DS1829Z12Z1617Z
CRv4_Au5.s9.g15712.t1	CRv4_Au5.s13.g4437.t1		DGDGGH1819Z160
CRv4_Au5.s12.g3759.t1	CRv4_Au5.s1.g1576.t1		DGDGGH1819Z1617Z
CRv4_Au5.s6.g12461.t1	CRv4_Au5.s13.g5028.t1		DGDGGH1819Z1619Z
CRv4_Au5.s3.g10576.t1	CRv4_Au5.s2.g8520.t1		DGDGGH1819Z1627Z10Z
CRv4_Au5.s18.g8005.t1	CRv4_Au5.s2.g8992.t1		DGDGGH1819Z1637Z10Z13Z
CRv4_Au5.s2.g8547.t1	CRv4_Au5.s3.g10755.t1		DGDGGH1829Z12Z160
CRv4_Au5.s6.g12841.t1	CRv4_Au5.s3.g10757.t1		DGDGGH1829Z12Z1617Z
CRv4_Au5.s12.g3931.t1	CRv4_Au5.s3.g10758.t1		DGDGGH1829Z12Z1619Z
CRv4_Au5.s12.g3932.t1	CRv4_Au5.s2.g8702.t1		DGDGGH1829Z12Z1627Z10Z
CRv4_Au5.s7.g13868.t1	CRv4_Au5.s8.g15027.t1		DGDGGH1829Z12Z1634Z7Z10Z
CRv4_Au5.s10.g960.t2	CRv4_Au5.s5.g11963.t1		DGDGGH1829Z12Z1637Z10Z13Z
CRv4_Au5.s16.g6617.t1	CRv4_Au5.s5.g12146.t1		DGDGGH1839Z12Z15Z160
CRv4_Au5.s4.g11595.t1	CRv4_Au5.s8.g14985.t1		DGDGGH1839Z12Z15Z1627Z10Z
CRv4_Au5.s16.g6042.t1	CRv4_Au5.s10.g407.t1		DGDGGH1839Z12Z15Z1634Z7Z10Z
CRv4_Au5.s7.g13848.t1	CRv4_Au5.s6.g12827.t1		DGDGGH1839Z12Z15Z1637Z10Z13Z
CRv4_Au5.s7.g13857.t1	CRv4_Au5.s6.g12827.t2		DGDGGH1839Z12Z15Z1644Z7Z10Z13Z
CRv4_Au5.s7.g14405.t1	CRv4_Au5.s2.g8700.t1		DGDGS1819Z160
CRv4_Au5.s9.g15223.t1	CRv4_Au5.s3.g10664.t1		DGDGS1819Z1619Z
CRv4_Au5.s9.g15248.t1	CRv4_Au5.s13.g4899.t1		DGDGW3DS1819Z1637Z10Z13Z
CRv4_Au5.s9.g15352.t1	CRv4_Au5.s13.g4599.t1		DGDGW3DS1829Z12Z1637Z10Z13Z
CRv4_Au5.s16.g6509.t1	CRv4_Au5.s12.g2840.t1		DGDGW3DS1839Z12Z15Z160
CRv4_Au5.s1.g2142.t1	CRv4_Au5.s9.g15783.t1		DGDGW3DS1839Z12Z15Z1627Z10Z
CRv4_Au5.s13.g5206.t2	CRv4_Au5.s3.g11055.t1		DGDGW3DS1839Z12Z15Z1634Z7Z10Z
CRv4_Au5.s4.g11737.t1	CRv4_Au5.s13.g4734.t1		DGDGW3DS1839Z12Z15Z1637Z10Z13Z1
CRv4_Au5.s4.g11738.t1	CRv4_Au5.s1.g981.t1		DGDGW3DS1839Z12Z15Z1637Z10Z13Z2
CRv4_Au5.s3.g10761.t1	CRv4_Au5.s7.g13718.t1		DGDGW3DS1839Z12Z15Z1644Z7Z10Z13Z
CRv4_Au5.s16.g6338.t1	CRv4_Au5.s12.g3267.t1		DGDGW6DS1819Z1627Z10Z
CRv4_Au5.s9.g15693.t1	CRv4_Au5.s2.g8272.t1		DGDGW6DS1829Z12Z160
CRv4_Au5.s12.g2758.t1	CRv4_Au5.s3.g10256.t1		DGDGW6DS1829Z12Z1617Z
CRv4_Au5.s3.g11041.t1	CRv4_Au5.s9.g15492.t1		DGDGW6DS1829Z12Z1619Z
CRv4_Au5.s2.g9718.t1	CRv4_Au5.s12.g4221.t1		DGDGW6DS1829Z12Z1627Z10Z1
CRv4_Au5.s10.g117.t1	CRv4_Au5.s12.g4222.t1		DGDGW6DS1829Z12Z1627Z10Z2
CRv4_Au5.s33.g11431.t1			DGDGW6DS1829Z12Z1634Z7Z10Z
CRv4_Au5.s5.g11988.t1			DGDGW6DS1829Z12Z1637Z10Z13Z
CRv4_Au5.s1.g2188.t1			DGOTO
CRv4_Au5.s10.g104.t1			DGTCY
CRv4_Au5.s10.g337.t1			DGTD
CRv4_Au5.s10.g647.t1			DGTSD5DS1601835Z9Z12Z
CRv4_Au5.s12.g2920.t1			DGTSD5DS18111Z1835Z9Z12Z
CRv4_Au5.s12.g3008.t1			DGTSD5DS1819Z1835Z9Z12Z
CRv4_Au5.s12.g3297.t1			DGTSD5DS1829Z12Z1835Z9Z12Z
CRv4_Au5.s12.g3782.t1			DGTSDS1601829Z12Z
CRv4_Au5.s12.g4170.t1			DGTSDS1601845Z9Z12Z15Z
CRv4_Au5.s13.g4441.t1			DGTSDS18111Z1829Z12Z
CRv4_Au5.s13.g5015.t1			DGTSDS18111Z1845Z9Z12Z15Z
CRv4_Au5.s16.g6352.t1			DGTSDS1819Z1829Z12Z
CRv4_Au5.s2.g9603.t1			DGTSDS1819Z1845Z9Z12Z15Z
CRv4_Au5.s22.g9803.t1			DGTSDS1829Z12Z18111Z
CRv4_Au5.s6.g12740.t1			DGTSDS1829Z12Z1819Z
CRv4_Au5.s7.g13986.t1			DGTSDS1829Z12Z1829Z12Z1
CRv4_Au5.s7.g14116.t1			DGTSDS1829Z12Z1829Z12Z2
CRv4_Au5.s8.g15041.t1			DGTSDS1829Z12Z1835Z9Z12Z
CRv4_Au5.s6.g13274.t1			DGTSDS1829Z12Z1845Z9Z12Z15Z1
CRv4_Au5.s4.g11825.t1			DGTSDS1829Z12Z1845Z9Z12Z15Z2
CRv4_Au5.s15.g5960.t1			DGTSDS1839Z12Z15Z18111Z
CRv4_Au5.s18.g8000.t1			DGTSDS1839Z12Z15Z1819Z
CRv4_Au5.s16.g6551.t1			DGTSDS1839Z12Z15Z1835Z9Z12Z
CRv4_Au5.s8.g14830.t1			DGTSDS1839Z12Z15Z1845Z9Z12Z15Z1
CRv4_Au5.s2.g8777.t1			DGTSDS1839Z12Z15Z1845Z9Z12Z15Z2
CRv4_Au5.s7.g14543.t1			DGTTO
CRv4_Au5.s1.g2348.t1			DGTUP
CRv4_Au5.s3.g10345.t2			DHAD
CRv4_Au5.s7.g14417.t1			DHAD(3mob)
CRv4_Au5.s12.g3579.t1			DHAD(3mob)h
CRv4_Au5.s83.g15188.t1			DHADh
CRv4_Au5.s6.g12632.t1			DHDH
CRv4_Au5.s3.g10538.t1			DHFOR
CRv4_Au5.s7.g14575.t1			DHFR2i
CRv4_Au5.s14.g5665.t1			DHFRi
CRv4_Au5.s16.g6337.t1			DHFS
CRv4_Au5.s2.g8457.t1			DHLDH
CRv4_Au5.s3.g11341.t1			DHPD
CRv4_Au5.s2.g9145.t1			DHPS
CRv4_Au5.s2.g9146.t1			DHRT(2mbcoa)
CRv4_Au5.s2.g9195.t1			DHRT(ibcoa)
CRv4_Au5.s8.g15051.t1			DHRT(ivcoa)
CRv4_Au5.s2.g9182.t1			DMCITALDM
CRv4_Au5.s2.g9183.t1			DMCITALOR
CRv4_Au5.s12.g4217.t1			DMHL
CRv4_Au5.s17.g7885.t1			DMORh
CRv4_Au5.s8.g15095.t1			DMORm
CRv4_Au5.s10.g610.t1			DMPH
CRv4_Au5.s2.g8432.t1			DNGAL
CRv4_Au5.s1.g1280.t1			DNGALh
CRv4_Au5.s12.g3172.t1			DNMPPA
CRv4_Au5.s10.g679.t1			DNNH
CRv4_Au5.s10.g135.t1			DNTPPA
CRv4_Au5.s2.g9250.t1			DQDH
CRv4_Au5.s2.g9408.t1			DRBK
CRv4_Au5.s3.g11319.t1			DTMPK
CRv4_Au5.s3.g10858.t1			DTNH
CRv4_Au5.s6.g13068.t1			DTPH
CRv4_Au5.s6.g12899.t1			DTTGY
CRv4_Au5.s12.g3028.t1			DTTUP
CRv4_Au5.s18.g8079.t1			DUDT
CRv4_Au5.s7.g13886.t1			DURIK1
CRv4_Au5.s7.g13891.t1			DUTCP
CRv4_Au5.s6.g12661.t1			DUTT
CRv4_Au5.s6.g12662.t1			DUTUP
CRv4_Au5.s6.g12663.t1			DVCHLDR
CRv4_Au5.s2.g8623.t1			DVPCHLD450OR
CRv4_Au5.s2.g9642.t1			DVPCHLD646OR
CRv4_Au5.s9.g15658.t1			DVPCHLDR
CRv4_Au5.s12.g2789.t1			EAR100x
CRv4_Au5.s16.g6190.t1			EAR100y
CRv4_Au5.s3.g11146.t1			EAR120x
CRv4_Au5.s6.g13056.t1			EAR120y
CRv4_Au5.s17.g7620.t1			EAR140x
CRv4_Au5.s4.g11563.t1			EAR140y
CRv4_Au5.s1.g1489.t1			EAR160x
CRv4_Au5.s10.g101.t1			EAR160y
CRv4_Au5.s8.g15097.t1			EAR180x
CRv4_Au5.s44.g11901.t1			EAR181x
CRv4_Au5.s7.g13927.t1			EAR181y
CRv4_Au5.s12.g3316.t1			EAR40x
CRv4_Au5.s2.g9704.t1			EAR40y
CRv4_Au5.s6.g12772.t1			EAR60x
CRv4_Au5.s14.g5651.t1			EAR60y
CRv4_Au5.s14.g5652.t1			EAR80x
CRv4_Au5.s6.g12423.t1			EAR80y
CRv4_Au5.s2.g9754.t1			ECH(3hibutcoa)
CRv4_Au5.s1.g2118.t1			ECH(3hivcoa)
CRv4_Au5.s14.g5595.t1			ECH(3hmbcoa)
CRv4_Au5.s6.g12736.t1			ECOAH1
CRv4_Au5.s1.g2057.t1			ECOAH2
CRv4_Au5.s3.g10421.t1			ECOAH2m
CRv4_Au5.s4.g11600.t1			ECOAH3
CRv4_Au5.s6.g12919.t1			ECOAH3m
CRv4_Au5.s3.g10923.t1			ECOAH4
CRv4_Au5.s17.g7248.t1			ECOAH4m
CRv4_Au5.s17.g7318.t1			ECOAH5
CRv4_Au5.s2.g9591.t1			ECOAH5m
CRv4_Au5.s10.g939.t1			ECOAH6
CRv4_Au5.s12.g3144.t1			ECOAH6m
CRv4_Au5.s3.g10772.t1			ECOAH7
CRv4_Au5.s12.g3447.t1			ECOAH7m
CRv4_Au5.s12.g2979.t1			ECOAH8
CRv4_Au5.s14.g5444.t1			ECOAR
CRv4_Au5.s6.g12681.t1			EMGH
CRv4_Au5.s3.g10896.t1			ETHAPT1801819Z
CRv4_Au5.s12.g3309.t1			ETHAPT18111Z1819Z
CRv4_Au5.s1.g1194.t1			ETHAPT1819Z1819Z
CRv4_Au5.s10.g124.t2			FA100ACPHi
CRv4_Au5.s13.g4975.t1			FA120ACPHi
			FA140ACPHi
			FA160ACPHi
			FA161ACPHi
			FA180ACPHi
			FA1819ZACPH
			FA181ACPHi
			FA80ACPHi
			FACOAE160
			FACOAE180
			FACOAE1819Z
			FACOAE1829Z12Z
			FACOAE1836Z9Z12Z
			FACOAE1839Z12Z15Z
			FACOAL160
			FACOAL180
			FACOAL181
			FACOAL18111Z
			FAH120
			FAH140
			FAH160
			FAH1819Z
			FAH1829Z12Z
			FBA3hi
			FBAh
			FBPPH
			FE2TFENR
			FGFTh
			FGFTm
			FOLD3
			FOLR2
			FORA
			FORAMDx
			FPAIF
			FPGFT
			FPGFTh
			FPGFTm
			FPGPL
			FPPS
			FPPSh
			FTHFO
			G12MT1
			G12MT2
			G12MT3
			G12MT4
			G13MT
			G16MT
			G3PAT160
			G3PAT160h
			G3PAT180
			G3PAT180h
			G3PAT181
			G3PAT1819Z
			G3PAT1819Zh
			G3PAT181h
			G3PD2
			G3PL
			G6PADH
			G6PADHh
			G6PBDH
			G6PBDHh
			G6PDA
			G6PI
			G6PIh
			GAPDHf
			GAPDHi
			GBDP
			GCPN
			GCPNn
			GDPA
			GDR
			GDR(nadp)
			GDR(nadp)h
			GDR(nadp)m
			GDRh
			GDRm
			GGCHLDAR
			GGCHLDBR
			GGDR
			GGGH
			GGPS
			GLUKA
			GLUKAh
			GLUKB
			GLUKBh
			GLUS
			GLUS(nadph)
			GLYALDOR
			GLYCDH
			GLYCLTD
			GLYDH
			GLYS
			GLYTA
			GMP5N
			GMPS
			GMPS(glu)
			GMPS(glu)m
			GMPSm
			GPAR
			GPPS
			GPPSh
			GRGT
			GTCY
			GTPA
			GTPCI
			GTPDPK
			GTPOP
			GTPOPm
			GTUP
			HACD1
			HACD2
			HACD2m
			HACD3
			HACD3m
			HACD4
			HACD4m
			HACD5
			HACD5m
			HACD6
			HACD6m
			HACD7
			HACD7m
			HBCHL
			HBCHLR
			HBCHLm
			HBCO
			HBCOm
			HCO3Ehi
			HCO3Em
			HDC
			HDH
			HDHh
			HIBH
			HICH
			HIDP
			HMNOS
			HPHL
			HPHLm
			HPPK
			HPRT
			I5NT
			ICH
			IDPA
			IDS1
			IDS2
			IMDHT
			IMDHT(3c2hmp)
			IMGPS
			IMGPSh
			IMPD
			IMPDm
			ISRH
			ITCY
			ITK1K
			ITKK
			ITKPH
			ITKPHn
			ITKPK
			ITPA
			ITPH
			ITPP
			ITUP
			IVCDH
			KARI
			KARI(23dhmb)
			KARI(23dhmp)
			KARI(3hmoa)
			KAS14
			LALDD2
			LCYA
			LCYB
			LCYD
			LCYE
			LCYG
			LIDOAMH
			LIDODM
			LIDOMO
			LNLCCOADS
			LNLCCOAL
			LNLCCOAOR
			LNLNCACOAL
			LNLNCGCOAL
			LNS14DM
			LPLPS1AGPE180
			LPLPS1AGPE18111Z
			LPLPS1AGPE1819Z
			LPLPS1AGPE1829Z12Z
			LUMIRHODOPSINI
			M5TRK
			MAGAH160
			MAGAH180
			MAGAH18111Z
			MAGAH1819Z
			MAT
			MATm
			MCDH
			MCDH(2mb2coa)
			MDH(nadp)fi
			MDH(nadp)hi
			MDUMT
			MEGLYXYLAMH
			MERGTROLR
			METARHODOPSINH
			METTF
			MG1A
			MG1B
			MG2A
			MG2B
			MG3A
			MG3B
			MGC
			MGDGD4DS1819Z1644Z7Z10Z13Z
			MGDGD4DS1829Z12Z1634Z7Z10Z
			MGDGD4DS1829Z12Z1644Z7Z10Z13Z
			MGDGD4DS1839Z12Z15Z1634Z7Z10Z
			MGDGD4DS1839Z12Z15Z1644Z7Z10Z13Z
			MGDGD7DS1819Z1617Z
			MGDGD7DS1829Z12Z1617Z
			MGDGS1819Z160
			MGDGS1819Z1619Z
			MGDGW3DS1819Z1637Z10Z13Z
			MGDGW3DS1829Z12Z1637Z10Z13Z
			MGDGW3DS1829Z12Z1644Z7Z10Z13Z
			MGDGW3DS1839Z12Z15Z160
			MGDGW3DS1839Z12Z15Z1627Z10Z
			MGDGW3DS1839Z12Z15Z1634Z7Z10Z
			MGDGW3DS1839Z12Z15Z1637Z10Z13Z1
			MGDGW3DS1839Z12Z15Z1637Z10Z13Z2
			MGDGW3DS1839Z12Z15Z1644Z7Z10Z13Z1
			MGDGW3DS1839Z12Z15Z1644Z7Z10Z13Z2
			MGDGW6DS1819Z1627Z10Z
			MGDGW6DS1829Z12Z160
			MGDGW6DS1829Z12Z1617Z
			MGDGW6DS1829Z12Z1619Z
			MGDGW6DS1829Z12Z1627Z10Z1
			MGDGW6DS1829Z12Z1627Z10Z2
			MGDGW6DS1829Z12Z1637Z10Z13Z
			MGDGW6DS1829Z12Z1644Z7Z10Z13Z
			MGHA
			MGHB
			MI1PP
			MI3PP
			MI3PSA
			MI3PSB
			MI4PP
			MIBP
			MIHKPP
			MITKP
			MITP
			MITPn
			MLGH
			MM1
			MM3
			MMAOR
			MMSD
			MMSDH
			MOD
			MOD(2mbdhl)
			MOD(2mhop)
			MOD(3mhtpp)
			MOD(3mop)
			MOD(4mop)
			MPMECY1
			MPMECY2
			MPMECY3
			MTAM
			MTAM(nh4)
			MTGH
			MTHFO
			MTHFO(nadp)
			MTMOHT
			NADS1
			NARP
			NDPK
			NDPKm
			NODOx
			NODOy
			NOR
			NOS
			NOS1
			NOS2
			NPH
			NRPH
			NTD1
			NTDP
			NTPD
			OAGMIG
			OBFOOLOR
			OIVD3m
			ORPDC
			ORPRT
			PACOAL
			PACPT
			PAO
			PAPA1601819Zh
			PAPA160h
			PAPA1801819Zh
			PAPA18111Z160h
			PAPA18111Z1819Zh
			PAPA1819Z160h
			PAPA1819Z1619Zh
			PAPA1819Z18111Zh
			PAPA1819Z1819Zh
			PBAL
			PBALm
			PCFPTh
			PCFPTm
			PCHLD450OR
			PCHLD646OR
			PCPPTh
			PCPPTm
			PDCm
			PDHam1hi
			PDHam1mi
			PDHam2hi
			PDHam2mi
			PDHe3mr
			PDS1
			PDS2
			PDX5POi
			PDXPP
			PED5DS1801835Z9Z12Z
			PED5DS18111Z1835Z9Z12Z
			PED5DS1819Z1835Z9Z12Z
			PEDS1801829Z12Z
			PEDS1801845Z9Z12Z15Z
			PEDS18111Z1829Z12Z
			PEDS18111Z1845Z9Z12Z15Z
			PEDS1819Z1829Z12Z
			PEDS1819Z1845Z9Z12Z15Z
			PEDS1829Z12Z1835Z9Z12Z
			PFLACTm
			PFLh
			PGCM
			PGD3TDS18111Z1613E
			PGD3TDS1819Z1613E
			PGD3TDS1829Z12Z1613E
			PGD3TDS1839Z12Z15Z1613E
			PGIA
			PGIAh
			PGIB
			PGIBh
			PGLYCPh
			PGLYCPx
			PGLh
			PGMTh
			PGPS18111Z160
			PGPS18111Z160h
			PGPS1819Z160
			PGPS1819Z160h
			PGW3DS1839Z12Z15Z160
			PGW6DS1829Z12Z160
			PHOMSELCYSL
			PHOMSELCYSLh
			PLDAGAT16018111Z1601
			PLDAGAT16018111Z1602
			PLDAGAT16018111Z18111Z1
			PLDAGAT16018111Z18111Z2
			PLDAGAT16018111Z18111Z3
			PLDAGAT16018111Z1819Z1
			PLDAGAT16018111Z1819Z2
			PLDAGAT16018111Z1819Z3
			PLDAGAT16018111Z1819Z4
			PLDAGAT1601819Z1601
			PLDAGAT1601819Z1602
			PLDAGAT1601819Z18111Z1
			PLDAGAT1601819Z18111Z2
			PLDAGAT1601819Z18111Z3
			PLDAGAT1601819Z1819Z1
			PLDAGAT1601819Z1819Z2
			PLDAGAT1601819Z1819Z3
			PLDAGAT1601819Z1819Z4
			PLDAGAT1801819Z1601
			PLDAGAT1801819Z1602
			PLDAGAT1801819Z18111Z1
			PLDAGAT1801819Z18111Z2
			PLDAGAT1801819Z18111Z3
			PLDAGAT1801819Z1819Z1
			PLDAGAT1801819Z1819Z2
			PLDAGAT1801819Z1819Z3
			PLDAGAT1801819Z1819Z4
			PLDAGAT18111Z18111Z1601
			PLDAGAT18111Z18111Z1602
			PLDAGAT18111Z18111Z18111Z1
			PLDAGAT18111Z18111Z18111Z2
			PLDAGAT18111Z18111Z18111Z3
			PLDAGAT18111Z18111Z1819Z1
			PLDAGAT18111Z18111Z1819Z2
			PLDAGAT18111Z18111Z1819Z3
			PLDAGAT18111Z18111Z1819Z4
			PLDAGAT18111Z1819Z1601
			PLDAGAT18111Z1819Z1602
			PLDAGAT18111Z1819Z18111Z1
			PLDAGAT18111Z1819Z18111Z2
			PLDAGAT18111Z1819Z18111Z3
			PLDAGAT18111Z1819Z1819Z1
			PLDAGAT18111Z1819Z1819Z2
			PLDAGAT18111Z1819Z1819Z3
			PLDAGAT18111Z1819Z1819Z4
			PLDAGAT1819Z18111Z1601
			PLDAGAT1819Z18111Z1602
			PLDAGAT1819Z18111Z18111Z1
			PLDAGAT1819Z18111Z18111Z2
			PLDAGAT1819Z18111Z18111Z3
			PLDAGAT1819Z18111Z1819Z1
			PLDAGAT1819Z18111Z1819Z2
			PLDAGAT1819Z18111Z1819Z3
			PLDAGAT1819Z18111Z1819Z4
			PLDAGAT1819Z1819Z1601
			PLDAGAT1819Z1819Z1602
			PLDAGAT1819Z1819Z18111Z1
			PLDAGAT1819Z1819Z18111Z2
			PLDAGAT1819Z1819Z18111Z3
			PLDAGAT1819Z1819Z1819Z1
			PLDAGAT1819Z1819Z1819Z2
			PLDAGAT1819Z1819Z1819Z3
			PLDAGAT1819Z1819Z1819Z4
			PLPSA21801819Z
			PLPSA21801829Z12Z
			PLPSA21801835Z9Z12Z
			PLPSA21801845Z9Z12Z15Z
			PLPSA218111Z1819Z
			PLPSA218111Z1829Z12Z
			PLPSA218111Z1835Z9Z12Z
			PLPSA218111Z1845Z9Z12Z15Z
			PLPSA21819Z1819Z
			PLPSA21819Z1829Z12Z
			PLPSA21819Z1835Z9Z12Z
			PLPSA21819Z1845Z9Z12Z15Z
			PLPSA21829Z12Z1835Z9Z12Z
			PLPSD1801819Z
			PLPSD1801829Z12Z
			PLPSD1801835Z9Z12Z
			PLPSD1801845Z9Z12Z15Z
			PLPSD18111Z1819Z
			PLPSD18111Z1829Z12Z
			PLPSD18111Z1835Z9Z12Z
			PLPSD18111Z1845Z9Z12Z15Z
			PLPSD1819Z1819Z
			PLPSD1819Z1829Z12Z
			PLPSD1819Z1835Z9Z12Z
			PLPSD1819Z1845Z9Z12Z15Z
			PLPSD1829Z12Z1835Z9Z12Z
			POAT
			POATh
			POATm
			PPACOAL
			PPACOALm
			PPATDh
			PPATDm
			PPCL
			PPCL(CTP)
			PPM
			PPMh
			PPRGL
			PPRGLh
			PRACH
			PRACHh
			PRADP
			PRADPh
			PRAIC
			PRAICh
			PRFGCL
			PRFGCLh
			PSIIblue
			PSIIred
			PSIblue
			PSIred
			PSPHS
			PSPPS
			PTArh
			PTArm
			PTOR
			PYAM5PO
			PYAMPP
			PYDAMK
			PYDXDH
			PYDXK
			PYDXNK
			PYDXNO
			PYDXO
			PYDXPP
			PYK
			PYKf
			PYKm
			PYRDC
			R5PDP
			R5PFL
			RBCh
			RBK
			RBPCh
			RETACIH
			RETINOLACACT
			RETPALMIH
			RFH
			RGH
			RHODOPSINI
			RHODOPSINRT
			RNTR
			RPDPK
			RSPN
			SAGH
			SEAHCYSHYD
			SECYSTL
			SELCYSTL
			SELCYSTLh
			SELTORc
			SERDC
			SERH
			SERTL
			SFH
			SGAT
			SGHA
			SGHB
			SGOR
			SGPL11
			SGPL13
			SHSL1h
			SHSL4h
			SKDH
			SLCBK1
			SPHK21
			SPTA
			SQDGS160
			SQDGS18111Z160
			SQDGS1819Z160
			SQDGW3DS1839Z12Z15Z160
			SQDGW6DS1829Z12Z160
			SS
			STARCH300DEGR2A
			STARCH300DEGR2B
			STARCH300DEGRA
			STARCH300DEGRB
			SUCHMSSELCYSL
			SUCHMSSELCYSLh
			SUCL(gdp)m
			SUCLm
			SULR(ferr)
			SYGH
			TAGAH16018111Z160
			TAGAH16018111Z180
			TAGAH16018111Z18111Z
			TAGAH16018111Z1819Z
			TAGAH16018111Z1835Z9Z12Z
			TAGAH16018111Z1845Z9Z12Z15Z
			TAGAH1601819Z160
			TAGAH1601819Z180
			TAGAH1601819Z18111Z
			TAGAH1601819Z1819Z
			TAGAH1601819Z1835Z9Z12Z
			TAGAH1601819Z1845Z9Z12Z15Z
			TAGAH1801819Z160
			TAGAH1801819Z180
			TAGAH1801819Z18111Z
			TAGAH1801819Z1819Z
			TAGAH1801819Z1835Z9Z12Z
			TAGAH1801819Z1845Z9Z12Z15Z
			TAGAH18111Z18111Z160
			TAGAH18111Z18111Z180
			TAGAH18111Z18111Z18111Z
			TAGAH18111Z18111Z1819Z
			TAGAH18111Z18111Z1835Z9Z12Z
			TAGAH18111Z18111Z1845Z9Z12Z15Z
			TAGAH18111Z1819Z160
			TAGAH18111Z1819Z180
			TAGAH18111Z1819Z18111Z
			TAGAH18111Z1819Z1819Z
			TAGAH18111Z1819Z1835Z9Z12Z
			TAGAH18111Z1819Z1845Z9Z12Z15Z
			TAGAH1819Z18111Z160
			TAGAH1819Z18111Z180
			TAGAH1819Z18111Z18111Z
			TAGAH1819Z18111Z1819Z
			TAGAH1819Z18111Z1835Z9Z12Z
			TAGAH1819Z18111Z1845Z9Z12Z15Z
			TAGAH1819Z1819Z160
			TAGAH1819Z1819Z180
			TAGAH1819Z1819Z18111Z
			TAGAH1819Z1819Z1819Z
			TAGAH1819Z1819Z1835Z9Z12Z
			TAGAH1819Z1819Z1845Z9Z12Z15Z
			TAL
			TAT
			TCYD
			TCYG
			TEGAMO
			TGUAPRT
			THFGLUS
			THFOR1
			THFOR2
			THRAL
			TKT1h
			TKT2h
			TM16018111Z
			TM1601819Z
			TM18111Z18111Z
			TM18111Z1819Z
			TM1819Z18111Z
			TM1819Z1819Z
			TMDK1
			TMTD
			TMTG
			TPH
			TRETINOLPMTACT
			TRPS2h
			TYRTA
			TYRTAh
			TYRTAm
			UA4E
			UG4E
			UGAH
			UMPK
			UMPP
			UPH
			UPPDC1
			UPPDC2
			UPRT
			UTAL
			UTCY
			UTGAL
			UTPH
			UTPPH
			UTUP
			VIOXANOR
			X5NT
			XANDH
			XNDH
			XPPRT
			XTSNRH
			ZAXANOR
			ZDS
			ZHY
