# Supplementary material for: Analysis of Sensitive CO2 Pathways and Genes Related to Carbon Uptake and Accumulation in Chlamydomonas reinhardtii through Genomic Scale Modeling and Experimental Validation
Source: Front Plant Sci. 2016 Feb 9;7:43. doi: 10.3389/fpls.2016.00043 (PMC4746324; doi:10.3389/fpls.2016.00043)
Supplement: Supplementary file 2 [file Table2.XLSX]

## Sheet: Reactions
Supplementary table 2. List of metabolic reactions included in the network reconstruction
No. Reaction		Equation	LB	UB	KEGG RxnNum	Observation
2894		[c] : gdpmann + h2o + (2) nad --> gdpdm + (2) nadh + (2) h	-1000	1000	R00880	Found by homology
2895		[c] : gdpdm + (2) nadh + (2) h --> gdpmann + h2o + (2) nad	-1000	1000	R00880	Found by homology
2896		[c] : h + nadh + ru5p-D --> nad + dr5p	-1000	1000	R01524	Found by homology
2897		[h] : h + nadh + ru5p-D --> nad + dr5p	-1000	1000	R01524	Found by homology
2898		[c] : nad + dr5p --> h + nadh + ru5p-D	-1000	1000	R01524	Found by homology
2899		[h] : nad + dr5p --> h + nadh + ru5p-D	-1000	1000	R01524	Found by homology
2900		[c] : h + nadph + ru5p-D --> nadp + dr5p	-1000	1000	R01525	Found by homology
2901		[h] : h + nadph + ru5p-D --> nadp + dr5p	-1000	1000	R01525	Found by homology
2902		[c] : nadp + dr5p --> h + nadph + ru5p-D	-1000	1000	R01525	Found by homology
2903		[h] : nadp + dr5p --> h + nadph + ru5p-D	-1000	1000	R01525	Found by homology
2904		[c] : h + nadh + f6p-B --> nad + 6psorb	-1000	1000	R05607	Found by homology
2905		[h] : h + nadh + f6p-B --> nad + 6psorb	-1000	1000	R05607	Found by homology
2906		[c] : nad + 6psorb --> h + nadh + f6p-B	-1000	1000	R05607	Found by homology
2907		[h] : nad + 6psorb --> h + nadh + f6p-B	-1000	1000	R05607	Found by homology
2908		[c] : h + nadh + f6p-B --> nad + dman1p	-1000	1000	R02703	Found by homology
2909		[h] : h + nadh + f6p-B --> nad + dman1p	-1000	1000	R02703	Found by homology
2910		[c] : dman1p + h2o --> dman + pi	0	1000		Manual connection
2911		[h] : dman1p + h2o --> dman + pi	0	1000		Manual connection
2912		[c] : gal + nadh + h --> galacol + nad	0	1000	R01093	Found by homology
2913		[h] : gal + nadh + h --> galacol + nad	0	1000	R01093	Found by homology
2914		[c] : galacol + nad --> dtagose + h + nadh	0	1000		Manual connection
2915		[h] : galacol + nad --> dtagose + h + nadh	0	1000		Manual connection
2916		[c] : atp + dtagose --> adp + dtagose6p	0	1000		Manual connection
2917		[h] : atp + dtagose --> adp + dtagose6p	0	1000		Manual connection
2918		[c] : dtagose6p + atp --> dta16bispho + adp	0	1000		Manual connection
2919		[h] : dtagose6p + atp --> dta16bispho + adp	0	1000		Manual connection
2920		[c] : h + nadh + arab-L --> nad + larabol	0	1000	R01758	Found by homology
2921		[c] : larabol + nad --> lribulos + h + nadh	0	1000		Manual connection
2922		[c] : lribulos + atp --> adp + lrib5pho	0	1000		Manual connection
2923		[c] : h + nadh + fald --> nad + meth	0	1000	R00605	Found by homology
2924		[c] : meth + o2 --> fald + h2o2	0	1000		Manual connection
2925		[h] : h + nadh + 3spyr --> nad + 23sulf	-1000	1000	R07136	Found by homology
2926		[m] : h + nadh + 3spyr --> nad + 23sulf	-1000	1000	R07136	Found by homology
2927		[c] : 23sulf + nad --> 3spyr + nadh + h	-1000	1000	R07136	Found by homology
2928		[m] : 23sulf + nad --> 3spyr + nadh + h	-1000	1000	R07136	Found by homology
2929		[h]: h + nadph + 3spyr --> nadp + 23sulf	0	1000	R07137	Found by homology
2930		[m]: h + nadph + 3spyr --> nadp + 23sulf	0	1000	R07137	Found by homology
2931		[h] : h + nadh + 3dhq --> nad + quin	0	1000	R01872	Found by homology
2932		[x] : quin + pqqox --> pqqrd + 3dhq	0	1000		Manual connection
2933		3dhq[x] --> 3dhq[h]	-1000	1000		Manual connection
2934		3dhq[h] --> 3dhq[x]	-1000	1000		Manual connection
2935		[h] : h + nadph + 3dhq --> nadp + quin	0	1000	R06846	Found by homology
2936		[x] : quin + pqqox --> pqqrd + 3dhq	0	1000		Manual connection
2937		quin[x] --> quin[h]	-1000	1000		Manual connection
2938		quin[h] --> quin[x]	-1000	1000		Manual connection
2939		[h] : h + nadh + 3dhsk --> nad + skm	-1000	1000	R06847	Found by homology
2940		[h] : nad + skm --> h + nadh + 3dhsk	-1000	1000	R06847	Found by homology
2941		[h] : h + nadh + aspsa --> nad + hom-L	0	1000	R01773	Found by homology
2942		[c] : (2) h + (2) nadph + hmgcoa --> (2) nadp + coa + mevaci	0	1000	R02082	Found by homology
2943		[m] : (2) h + (2) nadph + hmgcoa --> (2) nadp + coa + mevaci	0	1000	R02082	Found by homology
2944		[c] : h + nadph + aacoa --> nadp + 3hbcoa-R	0	1000	R01977	Found by homology
2945		[c] : glc-B + nad --> dglu15la + nadh + h	0	1000	R01520	Found by homology
2946		[h] : glc-B + nad --> dglu15la + nadh + h	0	1000	R01520	Found by homology
2947		[c] : dglu15la + h2o --> glcn	0	1000		Manual connection
2948		[h] : dglu15la + h2o --> glcn	0	1000		Manual connection
2949		glcn[h] --> glcn[c]	-1000	1000		Manual connection
2950		glcn[c] --> glcn[h]	-1000	1000		Manual connection
2951		[c] : glc-B + nadp --> dglu15la + nadph + h	0	1000	R01521	Found by homology
2952		[h] : glc-B + nadp --> dglu15la + nadph + h	0	1000	R01521	Found by homology
2953		[c] : dglu15la + h2o --> glcn	0	1000		Manual connection
2954		[h] : dglu15la + h2o --> glcn	0	1000		Manual connection
2955		[c] : gal + nad --> dgala14la + nadh + h	0	1000	R01094	Found by homology
2956		[h] : gal + nad --> dgala14la + nadh + h	0	1000	R01094	Found by homology
2957		[c] : dgala14la + h2o --> galctn-D	0	1000		Manual connection
2958		[h] : dgala14la + h2o --> galctn-D	0	1000		Manual connection
2959		galctn-D[c] --> galctn-D[n]	-1000	1000		Manual connection
2960		galctn-D[n] --> galctn-D[c]	-1000	1000		Manual connection
2961		galctn-D[h] --> galctn-D[n]	-1000	1000		Manual connection
2962		galctn-D[n] --> galctn-D[h]	-1000	1000		Manual connection
2963		[m] : h + nadph + 2h3oppan --> nadp + glyc-R	0	1000	R01747	Found by homology
2964		[h] : h + nadh + sucsal --> nad + 4hybuac	0	1000	R01644	Found by homology
2965		[m] : h + nadh + sucsal --> nad + 4hybuac	0	1000	R01644	Found by homology
2966		[h] : 4hybuac --> vinycoa	0	1000		Manual connection
2967		[m] : 4hybuac --> vinycoa	0	1000		Manual connection
2968		[h] : vinycoa --> b2coa	0	1000		Manual connection
2969		[m] : vinycoa --> b2coa	0	1000		Manual connection
2970		b2coa[c] --> b2coa[h]	-1000	1000		Manual connection
2971		b2coa[h] --> b2coa[c]	-1000	1000		Manual connection
2972		[c] : h + nadph + glx --> nadp + glyclt	0	1000	R00465	Found by homology
2973		[h] : h + nadph + glx --> nadp + glyclt	0	1000	R00465	Found by homology
2974		[m] : h + nadph + glx --> nadp + glyclt	0	1000	R00465	Found by homology
2975		[x] : h + nadph + glx --> nadp + glyclt	0	1000	R00465	Found by homology
2976		[c] : h + nadh + co2 + pyr --> nad + Dmala	0	1000	R00215	Found by homology
2977		[h] : h + nadh + co2 + pyr --> nad + Dmala	0	1000	R00215	Found by homology
2978		[m] : h + nadh + co2 + pyr --> nad + Dmala	0	1000	R00215	Found by homology
2979		[x] : h + nadh + co2 + pyr --> nad + Dmala	0	1000	R00215	Found by homology
2980		[c] : Dmala --> maleiaci + h2o	0	1000		Manual connection
2981		[h] : Dmala --> maleiaci + h2o	0	1000		Manual connection
2982		[m] : Dmala --> maleiaci + h2o	0	1000		Manual connection
2983		[x] : Dmala --> maleiaci + h2o	0	1000		Manual connection
2984		[c] : maleiaci --> fum	0	1000		Manual connection
2985		[h] : maleiaci --> fum	0	1000		Manual connection
2986		[m] : maleiaci --> fum	0	1000		Manual connection
2987		[x] : maleiaci --> fum	0	1000		Manual connection
2988		fum[x] --> fum[c]	-1000	1000		Manual connection
2989		fum[c] --> fum[x]	-1000	1000		Manual connection
2990		[c] : 3c2hmp + nad --> 4mop + co2 + nadh + h	0	1000	R10052	Found by homology
2991		[c] : h + nadph + alac-S --> nadp + 23dhmb	0	1000	R04439	Found by homology
2992		[m] : h + nadph + alac-S --> nadp + 23dhmb	0	1000	R04439	Found by homology
2993		[c] : h + nadh + akg --> nad + 2hydroglu	0	1000	R08198	Found by homology
2994		[h] : h + nadh + akg --> nad + 2hydroglu	0	1000	R08198	Found by homology
2995		[m] : h + nadh + akg --> nad + 2hydroglu	0	1000	R08198	Found by homology
2996		[c] : accoa + 2hydroglu --> ac + 2hcoa	0	1000		Manual connection
2997		[h] : accoa + 2hydroglu --> ac + 2hcoa	0	1000		Manual connection
2998		[m] : accoa + 2hydroglu --> ac + 2hcoa	0	1000		Manual connection
2999		[c] : 2hcoa --> h2o + glu1coa	0	1000		Manual connection
3000		[h] : 2hcoa --> h2o + glu1coa	0	1000		Manual connection
3001		[m] : 2hcoa --> h2o + glu1coa	0	1000		Manual connection
3002		[c] : glu1coa --> b2coa + co2	0	1000		Manual connection
3003		[h] : glu1coa --> b2coa + co2	0	1000		Manual connection
3004		[m] : glu1coa --> b2coa + co2	0	1000		Manual connection
3005		b2coa[m] --> b2coa[h]	-1000	1000		Manual connection
3006		b2coa[h] --> b2coa[h]	-1000	1000		Manual connection
3007		[c] : glc-B + o2 --> dglu15la + h2o2	0	1000	R01522	Found by homology
3008		[h] : glc-B + o2 --> dglu15la + h2o2	0	1000	R01522	Found by homology
3009		[c] : chsterol + o2 --> cho4en3 + h2o2	0	1000	R01459	Found by homology
3010		[c] : cho4en3 + h2o2 --> chsterol + o2	0	1000	R01459	Found by homology
3011		[c] : fadh2 + akg --> fad + 2hydroglu	0	1000	R03534	Found by homology
3012		[h] : fadh2 + akg --> fad + 2hydroglu	0	1000	R03534	Found by homology
3013		[m] : fadh2 + akg --> fad + 2hydroglu	0	1000	R03534	Found by homology
3014		[u] : vioxan + (2) ascb-L --> + zaxan + (2) dhdascb + h2o	0	1000	R10055	Found by homology
3015		[u] : ascb-L + h2o2 --> dhdascb + h2o	0	1000	R00644	Found by homology
3016		[u] : ascb-L + h2o2 --> modehyas + h2o	0	1000	R09540	Found by homology
3017		[u] : (2) modehyas --> dhdascb + ascb-L	0	1000		Manual connection
3018		[u] : (2) h2o2+ o2 --> (2) h2o	0	1000	R00009	Found by homology
3019		[c] : (2) h2o + fald --> h2o2 + meth	0	1000	R00602	Found by homology
3020		[c] : h2 + nad --> nadh + h	0	1000	R00700	Found by homology
3021		[h] : h2 + nad --> nadh + h	0	1000	R00700	Found by homology
3022		[m] : h2 + nad --> nadh + h	0	1000	R00700	Found by homology
3023		[c] : trp-L + o2 --> in3ylace + co2 + h2o	0	1000	R00679	Found by homology
3024		[h] : trp-L + o2 --> in3ylace + co2 + h2o	0	1000	R00679	Found by homology
3025		[h] : lac-L + o2 + --> ac + co2 + h2o	0	1000	R00319	Found by homology
3026		[m] : lac-L + o2 + --> ac + co2 + h2o	0	1000	R00319	Found by homology
3027		[c] : chsterol + o2 + nadph + h --> 7ahch + nadp + h2o	-1000	1000	R01463	Found by homology
3028		[c] : 7ahch + nadp + h2o --> chsterol + o2 + nadph + h	-1000	1000	R01463	Found by homology
3029		[c] : tyr-L + o2 + nadph + h --> nhylty + nadp + h2o	0	1000	R00730	Found by homology
3030		[h] : tyr-L + o2 + nadph + h --> nhylty + nadp + h2o	0	1000	R00730	Found by homology
3031		[m] : tyr-L + o2 + nadph + h --> nhylty + nadp + h2o	0	1000	R00730	Found by homology
3032		[c] : tyr-L + (2) o2 + (2) nadph + (2) h --> z4hypheaceox + (2) nadp + (3) h2o + co2	0	1000	R08656	Found by homology
3033		[h] : tyr-L + (2) o2 + (2) nadph + (2) h --> z4hypheaceox + (2) nadp + (3) h2o + co2	0	1000	R08656	Found by homology
3034		[m] : tyr-L + (2) o2 + (2) nadph + (2) h --> z4hypheaceox + (2) nadp + (3) h2o + co2	0	1000	R08656	Found by homology
3035		[c] : lys-L + o2 + nadph + h --> n6hyLly + nadp +h2o	-1000	1000	R00448	Found by homology
3036		[m] : lys-L + o2 + nadph + h --> n6hyLly + nadp +h2o	-1000	1000	R00448	Found by homology
3037		[c] : n6hyLly + nadp +h2o --> lys-L + o2 + nadph + h	-1000	1000	R00448	Found by homology
3038		[m] : n6hyLly + nadp +h2o --> lys-L + o2 + nadph + h	-1000	1000	R00448	Found by homology
3039		[h] : mppp9me + (3) nadph + (3) h + (3) o2 --> dvpchlda + nadp +h2o	0	1000	R10068	Found by homology
3040		[c] : Lkynr + o2 + nadph + h --> 3hiLky + nadp + h2o	0	1000	R01960	Found by homology
3041		[c] : 3hiLky + h2o --> 3hyanate + ala-L	0	1000		Manual connection
3042		[c] : 3hyanate + o2 --> 2a3csede	0	1000		Manual connection
3043		[c] : 2a3csede --> quinol + h2o	0	1000		Manual connection
3044		[u] : zaxan + nadh + h + o2 --> anxan + nadp + h2o	0	1000	R06946	Found by homology
3045		[u] : anxan + nadph + h + o2 --> vioxan + nadp + h2o	0	1000	R07200	Found by homology
3046		[u] : zaxan + nadh + h +o2 --> vioxan	0	1000	R10070	Found by homology
3047		[u] : zaxan + (2) nadph + (2) h + (2) o2 --> vioxan + (2) nadp + (2) h2o	0	1000	R10071	Found by homology
3048		[c] : chsterol + nadph + h + o2 --> cebrool + nadp + h2o	0	1000	R07207	Found by homology
3049		[c]: o2 + tyr-L --> 34dihylphe	0	1000	R00031	Found by homology
3050		[h]: o2 + tyr-L --> 34dihylphe	0	1000	R00031	Found by homology
3051		[m]: o2 + tyr-L --> 34dihylphe	0	1000	R00031	Found by homology
3052		[c]: lthstrl + nadh + h + o2 --> 7dhchsterol + nad + (2) h2o	0	1000	R03310	Found by homology
3053		[h]: h2mb4p[h] + nadph + h --> ipdp + nadp + h2o	0	1000	R05884	Found by homology
3054		[h] : h + nadph + h2mb4p --> h2o + nadp + dmpp	0	1000	R07219	Found by homology
3055		[h] : h + nadh + h2mb4p --> h2o + nad + ipdp	0	1000	R08209	Found by homology
3056		[h] : h + nadh + h2mb4p --> h2o + nad + dmpp	0	1000	R08210	Found by homology
3057		[c] : xan + h2o + o2 --> urate + h2o2	0	1000	R02107	Found by homology
3058		[h] : 2mecdp + (2) fdxrd --> h2mb4p + h2o + (2) fdxox	0	1000	R08689	Found by homology
3059		[c] : fdxrd + nad --> fdxox + nadh + h	0	1000	R05875	Found by homology
3060		[h] : fdxrd + nad --> fdxox + nadh + h	0	1000	R05875	Found by homology
3061		[m] : fdxrd + nad --> fdxox + nadh + h	0	1000	R05875	Found by homology
3062		[h] : sucsal + nadp + h2o --> succ + nadph + h	0	1000	R00714	Found by homology
3063		[m] : sucsal + nadp + h2o --> succ + nadph + h	0	1000	R00714	Found by homology
3064		[m] : msa + coa + nadp --> accoa + co2 + nadph + h	0	1000	R00706	Found by homology
3065		[c] : for + nad --> h + co2 + nadh	0	1000	R00519	Found by homology
3066		[h] : for + nad --> h + co2 + nadh	0	1000	R00519	Found by homology
3067		[m] : for + nad --> h + co2 + nadh	0	1000	R00519	Found by homology
3068		[x] : for + nad --> h + co2 + nadh	0	1000	R00519	Found by homology
3069		[c] : gcald + nad + h2o --> glyclt + nadh + h	0	1000	R01333	Found by homology
3070		[h] : 4abutn + nad + h2o --> 4abut + nadh + h	0	1000	R02549	Found by homology
3071		[m] : 4abutn + nad + h2o --> 4abut + nadh + h	0	1000	R02549	Found by homology
3072		[h] : retinal + nad + h2o --> retinoate + nadh + h	0	1000	R02123	Found by homology
3073		[s] : retinal + nad + h2o --> retinoate + nadh + h	0	1000	R02123	Found by homology
3074		[c] : acald + nadp + h2o --> ac + nadph + h	0	1000	R00711	Found by homology
3075		[h] : acald + nadp + h2o --> ac + nadph + h	0	1000	R00711	Found by homology
3076		[m] : acald + nadp + h2o --> ac + nadph + h	0	1000	R00711	Found by homology
3077		[c] : fald + nad + h2o --> for + nadh + h	0	1000	R00604	Found by homology
3078		[h] : e4p + nad + h2o --> 4phosdery + nadh + h	0	1000	R01825	Found by homology
3079		[h] : 4phosdery + nad --> h + nadh + 2o3h4pate	0	1000		Manual connection
3080		[h] : 2o3h4pate + glu-L --> akg + op4hlt	0	1000		Manual connection
3081		[h] : op4hlt + nad --> 2a3o4pb + h + nadh	0	1000		Manual connection
3082		[h] : 2a3o4pb --> 3a2opate + co2	0	1000		Manual connection
3083		[h] : 3a2opate + dxyl5p --> pdx5p + pi + (2) h2o	0	1000		Manual connection
3084		pdx5p[h] --> pdx5p[c]	-1000	1000		Manual connection
3085		pdx5p[c] --> pdx5[h]	-1000	1000		Manual connection
3086		[c] : g3p + nadp + h2o --> 3pg + nadph + h	0	1000	R01058	Found by homology
3087		[f] : g3p + nadp + h2o --> 3pg + nadph + h	0	1000	R01058	Found by homology
3088		[h] : g3p + nadp + h2o --> 3pg + nadph + h	0	1000	R01058	Found by homology
3089		[m] : g3p + nadp + h2o --> 3pg + nadph + h	0	1000	R01058	Found by homology
3090		[h] : retinal + o2 + h2o --> retinoate + h2o2	0	1000	R02125	Found by homology
3091		[m] : h2o + o2 + mmsa --> h2o2 + mm	0	1000	R03871	Found by homology
3092		[c] : pyr + pi + o2 --> actp + h2o2 + co2	0	1000	R00207	Found by homology
3093		[m] : pyr + pi + o2 --> actp + h2o2 + co2	0	1000	R00207	Found by homology
3094		[m] : oxa + o2 --> h2o2 + co2	0	1000	R00273	Found by homology
3095		[m] : (2) fdxrd + succoa + cos + (2) h --> (2) fdxox + akg + coa	0	1000	R01197	Found by homology
3096		[m] : 3mob + coa + (2) fdxox --> ibcoa + co2 + (2) fdxrd + h	-1000	1000	R07160	Found by homology
3097		[m] : h + co2 + (2) fdxrd + ibcoa --> (2) fdxox + coa + 3mob	-1000	1000	R07160	Found by homology
3098		[c] : pphn + nadp --> 34hpp + co2 + nadph + h	0	1000	R01730	Found by homology
3099		[c] : h + nadph + 7dhchsterol --> nadp + chsterol	0	1000	R01456	Found by homology
3100		[h] : h + nadh + biliverd --> nad + bilirub + h	0	1000	R02391	Found by homology
3101		[h] : (2) bilirub + o2 --> (2) biliverd + (2) h2o	0	1000	R02394	Found by homology
3102		[c] : asp-L + o2 --> iminoas + h2o2	0	1000	R00481	Found by homology
3103		[h] : asp-L + o2 --> iminoas + h2o2	0	1000	R00481	Found by homology
3104		[m] : asp-L + o2 --> iminoas + h2o2	0	1000	R00481	Found by homology
3105		[x] : asp-L + o2 --> iminoas + h2o2	0	1000	R00481	Found by homology
3106		[c] : dhap + iminoas --> pi + (2) h2o + quinol	0	1000		Manual connection
3107		[h] : dhap + iminoas --> pi + (2) h2o + quinol	0	1000		Manual connection
3108		[m] : dhap + iminoas --> pi + (2) h2o + quinol	0	1000		Manual connection
3109		[x] : dhap + iminoas --> pi + (2) h2o + quinol	0	1000		Manual connection
3110		iminoas[h] --> iminoas[c]	-1000	1000		Manual connection
3111		iminoas[c] --> iminoas[h]	-1000	1000		Manual connection
3112		iminoas[m] --> iminoas[c]	-1000	1000		Manual connection
3113		iminoas[c] --> iminoas[m]	-1000	1000		Manual connection
3114		iminoas[x] --> iminoas[c]	-1000	1000		Manual connection
3115		iminoas[c] --> iminoas[x]	-1000	1000		Manual connection
3116		[c] : gly + h2o + o2 --> glx + ammo + h2o2	0	1000	R00366	Found by homology
3117		[h] : gly + h2o + o2 --> glx + ammo + h2o2	0	1000	R00366	Found by homology
3118		[m] : gly + h2o + o2 --> glx + ammo + h2o2	0	1000	R00366	Found by homology
3119		[x] : gly + h2o + o2 --> glx + ammo + h2o2	0	1000	R00366	Found by homology
3120		[c] : (2) atp + ammo + co2 + h2o --> (2) adp + pi + cbp	0	1000		Manual connection
3121		[h] : (2) atp + ammo + co2 + h2o --> (2) adp + pi + cbp	0	1000		Manual connection
3122		[m] : (2) atp + ammo + co2 + h2o --> (2) adp + pi + cbp	0	1000		Manual connection
3123		[x] : (2) atp + ammo + co2 + h2o --> (2) adp + pi + cbp	0	1000		Manual connection
3124		cbp[x] --> cbp[c]	-1000	1000		Manual connection
3125		cbp[c] --> cbp[x]	-1000	1000		Manual connection
3126		adp[x] --> adp[c]	-1000	1000		Manual connection
3127		adp[c] --> adp[x]	-1000	1000		Manual connection
3128		[x] : gly + o2 --> iminogly + h2o2	0	1000	R07463	Found by homology
3129		[c] : met-L + h2o + o2 --> 2kmb + ammo + h2o2	0	1000	R00648	Found by homology
3130		[c] : trp-L + h2o + o2 --> indolepy + ammo + h2o2	0	1000	R00677	Found by homology
3131		[h] : trp-L + h2o + o2 --> indolepy + ammo + h2o2	0	1000	R00677	Found by homology
3132		[c] : phe-L + h2o + o2 --> phpyr + ammo + h2o2	0	1000	R00689	Found by homology
3133		[h] : phe-L + h2o + o2 --> phpyr + ammo + h2o2	0	1000	R00689	Found by homology
3134		[m] : phe-L + h2o + o2 --> phpyr + ammo + h2o2	0	1000	R00689	Found by homology
3135		[c] : tyr-L + h2o + o2 --> 34hpp + ammo + h2o2	0	1000	R00729	Found by homology
3136		[h] : tyr-L + h2o + o2 --> 34hpp + ammo + h2o2	0	1000	R00729	Found by homology
3137		[m] : tyr-L + h2o + o2 --> 34hpp + ammo + h2o2	0	1000	R00729	Found by homology
3138		[c] : ile-L + h2o + o2 --> 3mop + ammo + h2o2	0	1000	R02197	Found by homology
3139		[h] : ile-L + h2o + o2 --> 3mop + ammo + h2o2	0	1000	R02197	Found by homology
3140		[m] : ile-L + h2o + o2 --> 3mop + ammo + h2o2	0	1000	R02197	Found by homology
3141		[c] : glu-L + (2) fdxox + h2o --> ammo + akg + (2) fdxrd + (2) h	0	1000	R10086	Found by homology
3142		[h] : glu-L + (2) fdxox + h2o --> ammo + akg + (2) fdxrd + (2) h	0	1000	R10086	Found by homology
3143		[m] : glu-L + (2) fdxox + h2o --> ammo + akg + (2) fdxrd + (2) h	0	1000	R10086	Found by homology
3144		[c] : h + nadh + pyr + arg-L --> h2o + nad + doctopine	-1000	1000	R00562	Found by homology
3145		[m] : h + nadh + pyr + arg-L --> h2o + nad + doctopine	-1000	1000	R00562	Found by homology
3146		[c] : h2o + nad + doctopine --> h + nadh + pyr + arg-L	-1000	1000	R00562	Found by homology
3147		[m] : h2o + nad + doctopine --> h + nadh + pyr + arg-L	-1000	1000	R00562	Found by homology
3148		[c] : h + nadh + glu-L --> (2) h2o + nad + 1pyr5c	0	1000	R00707	Found by homology
3149		[m] : h + nadh + glu-L --> (2) h2o + nad + 1pyr5c	0	1000	R00707	Found by homology
3150		[c] : h + nadph + glu-L --> (2) h2o + nadp + 1pyr5c	0	1000	R00708	Found by homology
3151		[m] : h + nadph + glu-L --> (2) h2o + nadp + 1pyr5c	0	1000	R00708	Found by homology
3152		[c] : nadh + methf --> nad + mlthf	0	1000	R01218	Found by homology
3153		[m] : nadh + methf --> nad + mlthf	0	1000	R01218	Found by homology
3154		[c] : h + nadph + pyr --> lys-L + h2o + nadp + dlysop	-1000	1000	R00452	Found by homology
3155		[m] : h + nadph + pyr --> lys-L + h2o + nadp + dlysop	-1000	1000	R00452	Found by homology
3156		[c] : lys-L + h2o + nadp + dlysop --> h + nadph + pyr	-1000	1000	R00452	Found by homology
3157		[m] : lys-L + h2o + nadp + dlysop --> h + nadph + pyr	-1000	1000	R00452	Found by homology
3158		[c] : h + nadph + akg + arg-L --> h2p + nadp + napali	-1000	1000	R00563	Found by homology
3159		[m] : h + nadph + akg + arg-L --> h2p + nadp + napali	-1000	1000	R00563	Found by homology
3160		[c] : h2p + nadp + napali --> h + nadph + akg + arg-L	-1000	1000	R00563	Found by homology
3161		[m] : h2p + nadp + napali --> h + nadph + akg + arg-L	-1000	1000	R00563	Found by homology
3162		[c] : pro-L + nad --> 1pyr5c + nadh + h	0	1000	R01248	Found by homology
3163		[m] : pro-L + nad --> 1pyr5c + nadh + h	0	1000	R01248	Found by homology
3164		[c] : nadph + methf --> nadp + mlthf	0	1000	R01220	Found by homology
3165		[m] : nadph + methf --> nadp + mlthf	0	1000	R01220	Found by homology
3166		[c] : h2o2 + fald + gly --> o2 + h2o + sacors	0	1000	R00610	Found by homology
3167		[c] : nadh + (2) ficytb5 --> nad + (2) focytb5 + h	0	1000	R00100	Found by homology
3168		[c] : h + nadph + no3 --> h2o + nadp + no2	0	1000	R00796	Found by homology
3169		[c] : h + nadph + gmp --> nadp + ammo + imp	0	1000	R01134	Found by homology
3170		[m] : h + nadph + gmp --> nadp + ammo + imp	0	1000	R01134	Found by homology
3171		[h] : (2) ficytc + no2 + h2o --> no3 + (2) focytc + (2) h	0	1000	R01106	Found by homology
3172		[c] : trdrd + paps --> trdox + fulfit + pap	0	1000	R02021	Found by homology
3173		[h] : trdrd + paps --> trdox + fulfit + pap	0	1000	R02021	Found by homology
3174		[h] : mercppyr + fulfit --> tsul + pyr	0	1000		Manual connection
3175		[c] : mercppyr + fulfit --> tsul + pyr	0	1000		Manual connection
3176		mercppyr[c] --> mercppyr[h]	-1000	1000		Manual connection
3177		mercppyr[h] --> mercppyr[c]	-1000	1000		Manual connection
3178		[c] : amet + ncam + h --> ahcys + 1metnicoam	0	1000	R01269	Found by homology
3179		[c] : ahcys + 1metnicoam --> amet + ncam + h	0	1000		Manual connection
3180		[c] : amet + hcys-L --> ahcys + met-L	0	1000	R00650	Found by homology
3181		[m] : amet + hcys-L --> ahcys + met-L	0	1000	R00650	Found by homology
3182		[c] : amet + ethamp --> ahcys + mmetethamiph	-1000	1000	R02037	Found by homology
3183		[c] : ahcys + mmetethamiph --> amet + ethamp	-1000	1000		Manual connection
3184		[c] : amet + met-L --> ahcys + smet-Lmet	-1000	1000	R00649	Found by homology
3185		[m] : amet + met-L --> ahcys + smet-Lmet	-1000	1000	R00649	Found by homology
3186		[c] : ahcys + smet-Lmet --> amet + met-L	-1000	1000	R00649	Found by homology
3187		[m] : ahcys + smet-Lmet --> amet + met-L	-1000	1000	R00649	Found by homology
3188		[c] : mlthf + dump + nadph --> thf + dtmp + nadp	0	1000	R06613	Found by homology
3189		[c] : amet + pe1801819Z --> ahcys + ph1801819Z	0	1000	R02056	Found by homology
3190		[c] : amet + pe1801829Z12Z --> ahcys + ph1801829Z12Z	0	1000	R02056	Found by homology
3191		[c] : amet + pe1801835Z9Z12Z --> ahcys + ph1801835Z9Z12Z	0	1000	R02056	Found by homology
3192		[c] : amet + pe1801845Z9Z12Z15Z --> ahcys + ph1801845Z9Z12Z15Z	0	1000	R02056	Found by homology
3193		[c] : amet + pe18111Z1819Z --> ahcys + ph18111Z1819Z	0	1000	R02056	Found by homology
3194		[c] : amet + pe18111Z1829Z12Z --> ahcys + ph18111Z1829Z12Z	0	1000	R02056	Found by homology
3195		[c] : amet + pe18111Z1835Z9Z12Z --> ahcys + ph18111Z1835Z9Z12Z	0	1000	R02056	Found by homology
3196		[c] : amet + pe18111Z1845Z9Z12Z15Z --> ahcys + ph18111Z1845Z9Z12Z15Z	0	1000	R02056	Found by homology
3197		[c] : amet + pe1819Z1819Z --> ahcys + ph1819Z1819Z	0	1000	R02056	Found by homology
3198		[c] : amet + pe1819Z1829Z12Z --> ahcys + ph1819Z1829Z12Z	0	1000	R02056	Found by homology
3199		[c] : amet + pe1819Z1835Z9Z12Z --> ahcys + ph1819Z1835Z9Z12Z	0	1000	R02056	Found by homology
3200		[c] : amet + pe1819Z1845Z9Z12Z15Z --> ahcys + ph1819Z1845Z9Z12Z15Z	0	1000	R02056	Found by homology
3201		[c] : amet + pe1829Z12Z1835Z9Z12Z --> ahcys + ph1829Z12Z1835Z9Z12Z	0	1000	R02056	Found by homology
3202		[c] : amet + zymst --> ahcys + feterol	-1000	1000	R04427	Found by homology
3203		[c] : ahcys + feterol --> amet + zymst	-1000	1000	R04427	Found by homology
3204		[c] : amet + ptrc --> ahcys + nmetputresc	0	1000	R01153	Found by homology
3205		[h] : amet + ptrc --> ahcys + nmetputresc	0	1000	R01153	Found by homology
3206		[m] : amet + ptrc --> ahcys + nmetputresc	0	1000	R01153	Found by homology
3207		[m] : ahcys + q8 --> amet + 2polpre3me5hy6me14be	-1000	1000	R08781	Found by homology
3208		[m] : amet + 2polpre3me5hy6me14be --> ahcys + q8	-1000	1000		Manual connection
3209		[c] : 6tins5mp + amet --> 6meth5mophori + ahcys	-1000	1000	R08239	Found by homology
3210		[c] : 6meth5mophori + ahcys --> 6tins5mp + amet	-1000	1000		Manual connection
3211		[c] : amet + hista --> ahcys + mmethista	0	1000	R02155	Found by homology
3212		[c] : 5forthf + glu-L --> thf + nformlgluta	-1000	1000	R02287	Found by homology
3213		[c] : thf + nformlgluta --> 5forthf + glu-L	-1000	1000	R02287	Found by homology
3214		[c] : mlthf + h2o + dcmp --> thf + 5hymedecyte	-1000	1000	R01669	Found by homology
3215		[c] : thf + 5hymedecyte --> mlthf + h2o + dcmp	-1000	1000	R01669	Found by homology
3216		[c] : oaa + ppcoa --> pyr + smetmalocoa	0	1000	R00930	Found by homology
3217		[h] : oaa + ppcoa --> pyr + smetmalocoa	0	1000	R00930	Found by homology
3218		[m] : oaa + ppcoa --> pyr + smetmalocoa	0	1000	R00930	Found by homology
3219		[c] : cbp + acorn --> pi + nacelcitru	0	1000	R07245	Found by homology
3220		[m] : cbp + acorn --> pi + nacelcitru	0	1000	R07245	Found by homology
3221		[c] : nacelcitru + h2o --> ac + citr-L	0	1000		Manual connection
3222		[m] : nacelcitru + h2o --> ac + citr-L	0	1000		Manual connection
3223		[c] : arg-L + gly --> lornith + guaniace	-1000	1000	R00565	Found by homology
3224		[m] : arg-L + gly --> lornith + guaniace	-1000	1000	R00565	Found by homology
3225		[c] : lornith + guaniace --> arg-L + gly	-1000	1000	R00565	Found by homology
3226		[m] : lornith + guaniace --> arg-L + gly	-1000	1000	R00565	Found by homology
3227		[c] : lornith --> ptrc + co2	0	1000		Manual connection
3228		[m] : lornith --> ptrc + co2	0	1000		Manual connection
3229		[h] : s7p + g3p --> e4p + dfruc6phos	0	1000	R08575	Found by homology
3230		[h] : atp + dfruc6phos --> adp + fdp-B	0	1000		Manual connection
3231		[h] : dfruc6phos + pi --> actp + e4p + h2o	0	1000		Manual connection
3232		[c] : xu5p-D + fald --> g3p + glyone	0	1000		Manual connection
3233		[c] : h + nadh + glyone --> nad + glyc	0	1000		Manual connection
3234		[c] : atp + glyone --> adp + dhap	0	1000		Manual connection
3235		[h] : (2) pyr --> co2 + alac-S	0	1000	R00226	Found by homology
3236		[m] : (2) pyr --> co2 + alac-S	0	1000	R00226	Found by homology
3237		[m] : succoa + arg-L --> coa + n2succlargi	0	1000	R00832	Found by homology
3238		[h] : accoa + hom-L --> coa + achms	0	1000	R01776	Found by homology
3239		[m] : actp + lys-L --> pi + n6acely	-1000	1000	R01620	Found by homology
3240		[m] : pi + n6acely --> actp + lys-L	-1000	1000	R01620	Found by homology
3241		[m] : co2 + coa + 5aop --> gly + succoa	0	1000		Manual connection
3242		[c] : accoa + ptrc --> coa + nacputres	0	1000	R01154	Found by homology
3243		[h] : accoa + ptrc --> coa + nacputres	0	1000	R01154	Found by homology
3244		[m] : accoa + ptrc --> coa + nacputres	0	1000	R01154	Found by homology
3245		[c] : h2o + oaa + ppcoa --> coa + 2metcitra	0	1000	R00931	Found by homology
3246		[h] : h2o + oaa + ppcoa --> coa + 2metcitra	0	1000	R00931	Found by homology
3247		[m] : h2o + oaa + ppcoa --> coa + 2metcitra	0	1000	R00931	Found by homology
3248		[c] : 2metcitra --> zbu2e123t + h2o	0	1000		Manual connection
3249		[h] : 2metcitra --> zbu2e123t + h2o	0	1000		Manual connection
3250		[m] : 2metcitra --> zbu2e123t + h2o	0	1000		Manual connection
3251		[c] : h2o + zbu2e123t --> 2s3r3hy123tri	0	1000		Manual connection
3252		[h] : h2o + zbu2e123t --> 2s3r3hy123tri	0	1000		Manual connection
3253		[m] : h2o + zbu2e123t --> 2s3r3hy123tri	0	1000		Manual connection
3254		[c] : (2) udpglcur + bilirub --> (2) udp + bilibdiglu	-1000	1000	R02389	Found by homology
3255		[c] : (2) udp + bilibdiglu --> (2) udpglcur + bilirub	-1000	1000	R02389	Found by homology
3256		[c] : gdpmann + 3pg --> gdp + 2aldma3phgly	0	1000	R05768	Found by homology
3257		[c] : sucr + pi --> dfruct + g1p	0	1000	R00803	Found by homology
3258		[h] : sucr + pi --> dfruct + g1p	0	1000	R00803	Found by homology
3259		[c] : r1p + ade --> pi + and	0	1000	R01561	Found by homology
3260		[c] : r1p + hxan --> pi + ins	0	1000	R01863	Found by homology
3261		[c] : r1p + gua --> pi + gsn	0	1000	R02147	Found by homology
3262		[c] : r1p + xan --> pi + xtsn	0	1000	R02297	Found by homology
3263		[c] : nicrnt + ppi --> nac + prpp	-1000	1000	R01724	Found by homology
3264		[c] : nac + prpp --> nicrnt + ppi	-1000	1000	R01724	Found by homology
3265		[c] : nicrnt + ppi + co2 --> quinol + prpp	-1000	1000	R03348	Found by homology
3266		[c] : quinol + prpp --> nicrnt + ppi + co2	-1000	1000	R03348	Found by homology
3267		[c] : cytd + pi --> csn + r1p	0	1000	R02296	Found by homology
3268		[c] : (2) frdp + nadph + h --> sql + (2) ppi + nadp	0	1000	R06223	Found by homology
3269		[c] : frdp + (4) ipdp --> alltrahepredi + (4) ppi	-1000	1000	R09247	Found by homology
3270		[h] : frdp + (4) ipdp --> alltrahepredi + (4) ppi	-1000	1000	R09247	Found by homology
3271		[c] : alltrahepredi + (4) ppi ---> frdp + (4) ipdp	-1000	1000	R09247	Found by homology
3272		[h] : alltrahepredi + (4) ppi ---> frdp + (4) ipdp	-1000	1000	R09247	Found by homology
3273		[c] : frdp + (8) ipdp --> undecadiphos + (8) ppi	0	1000	R06447	Found by homology
3274		[h] : frdp + (8) ipdp --> undecadiphos + (8) ppi	0	1000	R06447	Found by homology
3275		[c] : undecadiphos --> ala-D	0	1000		Manual connection
3276		[h] : undecadiphos --> ala-D	0	1000		Manual connection
3277		[h] : (2) ggdp --> ppi + prephydiphos	0	1000	R02065	Found by homology
3278		[u] : (2) ggdp --> ppi + prephydiphos	0	1000	R02065	Found by homology
3279		[h] : ptrc + spmd --> symhoper + 13dampp	-1000	1000	R01919	Found by homology
3280		[h] : symhoper + 13dampp --> ptrc + spmd	-1000	1000		Manual connection
3281		[c] : grdp + ipdp --> 2c6tfarndi + ppi	0	1000	R08528	Found by homology
3282		[h] : grdp + ipdp --> 2c6tfarndi + ppi	0	1000	R08528	Found by homology
3283		[c] : 2c6tfarndi --> frdp	0	1000		Manual connection
3284		[h] : 2c6tfarndi --> frdp	0	1000		Manual connection
3285		[c] : pep + uacgam --> udpnac31cardglu + pi	-1000	1000	R00660	Found by homology
3286		[c] : udpnac31cardglu + pi --> pep + uacgam	-1000	1000	R00660	Found by homology
3287		[m] : ala-B + pyr --> msa + ala-L	0	1000	R00907	Found by homology
3288		[c] : lys-L + akg --> l2ama6sem + glu-L	0	1000	R00457	Found by homology
3289		[m] : lys-L + akg --> l2ama6sem + glu-L	0	1000	R00457	Found by homology
3290		[c] : val-L + pyr --> 3mob + ala-L	0	1000	R01215	Found by homology
3291		[c] : 3mob + ala-L --> val-L + pyr	-1000	1000	R01215	Found by homology
3292		[m] : val-L + pyr --> 3mob + ala-L	-1000	1000	R01215	Found by homology
3293		[m] : 3mob + ala-L --> val-L + pyr	0	1000	R01215	Found by homology
3294		[c] : Lkynr + akg --> 42amphe24dio + glu-L	-1000	1000	R01956	Found by homology
3295		[c] : 42amphe24dio + glu-L --> Lkynr + akg	-1000	1000	R01956	Found by homology
3296		[h] : ptrc + akg --> 4abutn + glu-L	0	1000	R01155	Found by homology
3297		[h] : atp + sbt-D --> adp + 6psorb	0	1000	R02865	Found by homology
3298		[c] : 13dpg + g1p --> 3pg + aldglu16bip	0	1000	R01660	Found by homology
3299		[h] : 13dpg + g1p --> 3pg + aldglu16bip	0	1000	R01660	Found by homology
3300		[c] : glc-A + aldglu16bip --> (2) g1p	0	1000		Manual connection
3301		[h] : glc-A + aldglu16bip --> (2) g1p	0	1000		Manual connection
3302		[c] : atp + f6p-B --> adp + fdp-B	0	1000	R04779	Found by homology
3303		[h] : atp + f6p-B --> adp + fdp-B	0	1000	R04779	Found by homology
3304		[c] : atp + dgsn --> adp + dgmp	0	1000	R01967	Found by homology
3305		[c] : atp + mi145p --> adp + mi1345p	0	1000	R03433	Found by homology
3306		[n] : atp + mi145p --> adp + mi1345p	0	1000	R03433	Found by homology
3307		[c] : f6p-B + adp --> fdp-B + amp	0	1000	R09084	Found by homology
3308		[h] : f6p-B + adp --> fdp-B + amp	0	1000	R09084	Found by homology
3309		[c] : glc-A + adp --> g6p-A + amp	0	1000	R09085	Found by homology
3310		[h] : glc-A + adp --> g6p-A + amp	0	1000	R09085	Found by homology
3311		[c] : glc-B + adp --> g6p-B + amp	0	1000	R09086	Found by homology
3312		[h] : glc-B + adp --> g6p-B + amp	0	1000	R09086	Found by homology
3313		[c] : (2) atp + mi145p --> (2) adp + mi13456p	0	1000	R10065	Found by homology
3314		[n] : (2) atp + mi145p --> (2) adp + mi13456p	0	1000	R10065	Found by homology
3315		[c] : ctp + ribflv --> cdp + fmn	0	1000	R08574	Found by homology
3316		[c] : atp + rnam --> adp + nmn	0	1000	R02324	Found by homology
3317		[h] : atp + f1p --> adp + fdp-B	0	1000	R02071	Found by homology
3318		[c] : atp + ins --> adp + imp	0	1000	R01131	Found by homology
3319		[c] : atp + dcyt --> adp + dcmp	0	1000	R01666	Found by homology
3320		[c] : atp + dad-2 --> adp + damp	0	1000	R02089	Found by homology
3321		[c] : ppi + f6p-B --> pi + fdp-B	0	1000	R02073	Found by homology
3322		[h] : ppi + f6p-B --> pi + fdp-B	0	1000	R02073	Found by homology
3323		[c] : atp + mag160 --> adp + 1hexag3p	0	1000	R02757	Found by homology
3324		[c] : atp + mag18111Z --> adp + 1odec11eg3p	0	1000	R02757	Found by homology
3325		[c] : atp + mag1819Z --> adp + 1odec9eg3p	0	1000	R02757	Found by homology
3326		[c] : atp + mag180 --> adp + 1odecg3p	0	1000	R02757	Found by homology
3327		[c] : cbp + adp --> co2 + ammo + atp	0	1000	R00150	Found by homology
3328		[h] : cbp + adp --> co2 + ammo + atp	0	1000	R00150	Found by homology
3329		[m] : cbp + adp --> co2 + ammo + atp	0	1000	R00150	Found by homology
3330		[c] : co2 + ammo + atp --> cbp + adp	0	1000	R00150	Found by homology
3331		[h] : co2 + ammo + atp --> cbp + adp	0	1000	R00150	Found by homology
3332		[m] : co2 + ammo + atp --> cbp + adp	0	1000	R00150	Found by homology
3333		[c] : utp + amp --> udp + adp	0	1000	R00157	Found by homology
3334		[m] : utp + amp --> udp + adp	0	1000	R00157	Found by homology
3335		[c] : udp + adp --> utp + amp	0	1000	R00157	Found by homology
3336		[m] : udp + adp --> utp + amp	0	1000	R00157	Found by homology
3337		[h] : thmpp + adp --> thiamonphos + atp	-1000	1000	R00617	Found by homology
3338		[m] : thmpp + adp --> thiamonphos + atp	-1000	1000	R00617	Found by homology
3339		[h] : thiamonphos + atp --> thmpp + adp	-1000	1000	R00617	Found by homology
3340		[m] : thiamonphos + atp --> thmpp + adp	-1000	1000	R00617	Found by homology
3341		[c] : udpg + gal1p --> g1p + udpgal	-1000	1000	R00955	Found by homology
3342		[h] : udpg + gal1p --> g1p + udpgal	-1000	1000	R00955	Found by homology
3343		[c] : g1p + udpgal --> udpg + gal1p	-1000	1000	R00955	Found by homology
3344		[h] : g1p + udpgal --> udpg + gal1p	-1000	1000	R00955	Found by homology
3345		[c] : aps + pi --> so4 + adp	0	1000	R00530	Found by homology
3346		[m] : aps + pi --> so4 + adp	0	1000	R00530	Found by homology
3347		[n] : aps + pi --> so4 + adp	0	1000	R00530	Found by homology
3348		[c] : udpglcur + ppi --> dglu1phos + utp	0	1000	R01381	Found by homology
3349		[c] : dglu1phos + adp --> glcur + atp	0	1000		Manual connection
3350		[c] : cdp12dgr18111Z160 + ser-L --> cmp + 111snglirecol3plser	0	1000	R01800	Found by homology
3351		[h] : cdp12dgr18111Z160 + ser-L --> cmp + 111snglirecol3plser	0	1000	R01800	Found by homology
3352		[c] : cdp12dgr1819Z160 + ser-L --> cmp + 19snglirecol3plser	0	1000	R01800	Found by homology
3353		[h] : cdp12dgr1819Z160 + ser-L --> cmp + 19snglirecol3plser	0	1000	R01800	Found by homology
3354		[c] : atp + pyr + h2o --> amp + pep + pi	0	1000	R00199	Found by homology
3355		[h] : atp + pyr + h2o --> amp + pep + pi	0	1000	R00199	Found by homology
3356		[m] : atp + pyr + h2o --> amp + pep + pi	0	1000	R00199	Found by homology
3357		[c] : chsterol + paps --> chosulf + pap	0	1000	R08977	Found by homology
3358		[c] : chosulf + pap --> chsterol + paps	0	1000		Manual connection
3359		[m] : succoa + acac --> succ + aacoa	0	1000	R00410	Found by homology
3360		[m] : succ + aacoa --> succoa + acac	0	1000	R00410	Found by homology
3361		[c] : aacoa + ac --> acac + accoa	0	1000	R01359	Found by homology
3362		[c] : tag16018111Z160 + h2o --> 12dgr16018111Z + hdca	0	0		Manual connection
3363		[c] : tag16018111Z180 + h2o --> 12dgr18018111Z + hdca	0	0		Manual connection
3364		[c] : tag16018111Z18111Z + h2o --> 12dgr18111Z18111Z + hdca	0	0		Manual connection
3365		[c] : tag16018111Z1819Z + h2o --> 12dgr1819Z18111Z + hdca	0	0		Manual connection
3366		[c] : tag16018111Z1835Z9Z12Z + h2o --> 12dgr1835Z9Z12Z18111Z + hdca	0	0		Manual connection
3367		[c] : tag16018111Z1845Z9Z12Z15Z + h2o --> 12dgr1845Z9Z12Z15Z18111Z + hdca	0	0		Manual connection
3368		[c] : tag1601819Z160 + h2o --> 12dgr1601819Z + hdca	0	0		Manual connection
3369		[c] : tag1601819Z180 + h2o --> 12dgr1801819Z + hdca	0	0		Manual connection
3370		[c] : ttag1601819Z18111Z + h2o --> 12dgr18111Z1819Z + hdca	0	0		Manual connection
3371		[c] : tag1601819Z1819Z + h2o --> 12dgr1819Z1819Z + hdca	0	0		Manual connection
3372		[c] : tag1601819Z1835Z9Z12Z + h2o --> 12dgr1835Z9Z12Z1819Z + hdca	0	0		Manual connection
3373		[c] : tag1601819Z1845Z9Z12Z15Z + h2o --> 12dgr1845Z9Z12Z15Z1819Z + hdca	0	0		Manual connection
3374		[c] : tag1801819Z160 + h2o --> 12dgr1601819Z + ocdca	0	0		Manual connection
3375		[c] : tag1801819Z180 + h2o --> 12dgr1801819Z + ocdca	0	0		Manual connection
3376		[c] : tag1801819Z18111Z + h2o --> 12dgr18111Z1819Z + ocdca	0	0		Manual connection
3377		[c] : tag1801819Z1819Z + h2o --> 12dgr1819Z1619Zocta + ocdca	0	0		Manual connection
3378		[c] : tag1801819Z1835Z9Z12Z + h2o --> 12dgr1835Z9Z12Z1819Z + ocdca	0	0		Manual connection
3379		[c] : tag1801819Z1845Z9Z12Z15Z + h2o --> 12dgr1835Z9Z12Z1819Z + ocdca	0	0		Manual connection
3380		[c] : tag18111Z18111Z160 + h2o --> 12dgr16018111Z + ocdca	0	0		Manual connection
3381		[c] : tag18111Z18111Z180 + h2o --> 12dgr16018111Z + ocdcea	0	0		Manual connection
3382		[c] : tag18111Z18111Z18111Z + h2o --> 12dgr18018111Z + ocdcea	0	0		Manual connection
3383		[c] : tag18111Z18111Z1819Z + h2o --> 12dgr1819Z18111Z + ocdcea	0	0		Manual connection
3384		[c] : tag18111Z18111Z1835Z9Z12Z + h2o --> 12dgr1835Z9Z12Z18111Z + ocdcea	0	0		Manual connection
3385		[c] : tag18111Z18111Z1845Z9Z12Z15Z + h2o --> 12dgr1845Z9Z12Z15Z18111Z + ocdcea	0	0		Manual connection
3386		[c] : tag18111Z1819Z160 + h2o --> 12dgr1601819Z + ocdcea	0	0		Manual connection
3387		[c] : tag18111Z1819Z180 + h2o --> 12dgr1801819Z + ocdcea	0	0		Manual connection
3388		[c] : tag18111Z1819Z18111Z + h2o --> 12dgr18111Z1819Z + ocdcea	0	0		Manual connection
3389		[c] : tag18111Z1819Z1819Z + h2o --> 12dgr1819Z1819Z1 + ocdcea	0	0		Manual connection
3390		[c] : tag18111Z1819Z1835Z9Z12Z + h2o --> 12dgr1835Z9Z12Z1819Z + ocdcea	0	0		Manual connection
3391		[c] : tag18111Z1819Z1845Z9Z12Z15Z + h2o --> 12dgr1845Z9Z12Z15Z1819Z + ocdcea	0	0		Manual connection
3392		[c] : tag1819Z18111Z160 + h2o --> 12dgr16018111Z + ocdce9a	0	0		Manual connection
3393		[c] : tag1819Z18111Z180 + h2o --> 12dgr18018111Z9 + ocdce9a	0	0		Manual connection
3394		[c] : tag1819Z18111Z18111Z + h2o --> 12dgr18111Z18111Z1 + ocdce9a	0	0		Manual connection
3395		[c] : tag1819Z18111Z1819Z + h2o --> 12dgr1819Z18111Z + ocdce9a	0	0		Manual connection
3396		[c] : tag1819Z18111Z1835Z9Z12Z + h2o --> 12dgr1835Z9Z12Z18111Z + ocdce9a	0	0		Manual connection
3397		[c] : tag1819Z18111Z1845Z9Z12Z15Z + h2o --> 12dgr1845Z9Z12Z15Z18111Z + ocdce9a	0	0		Manual connection
3398		[c] : tag1819Z1819Z160 + h2o --> 12dgr1601819Z + ocdce9a	0	0		Manual connection
3399		[c] : tag1819Z1819Z180 + h2o --> 12dgr1801819Z + ocdce9a	0	0		Manual connection
3400		[c] : tag1819Z1819Z18111Z + h2o --> 12dgr18111Z1819Z + ocdce9a	0	0		Manual connection
3401		[c] : tag1819Z1819Z1819Z + h2o -->12dgr1819Z1819Z1 + ocdce9a	0	0		Manual connection
3402		[c] : tag1819Z1819Z1835Z9Z12Z + h2o --> 12dgr1835Z9Z12Z1819Z + ocdce9a	0	0		Manual connection
3403		[c] : tag1819Z1819Z1845Z9Z12Z15Z + h2o --> 12dgr1845Z9Z12Z15Z1819Z + ocdce9a	0	0		Manual connection
3404		[c] : accoa + h2o --> coa + ac	0	0	R00227	Found by homology
3405		[h] : accoa + h2o --> coa + ac	0	0	R00227	Found by homology
3406		[m] : accoa + h2o --> coa + ac	0	0	R00227	Found by homology
3407		[s] : accoa + h2o --> coa + ac	0	0	R00227	Found by homology
3408		[c] : g1p + h2o --> glc-A + pi	0	0	R00947	Found by homology
3409		[h] : g1p + h2o --> glc-A + pi	0	0	R00947	Found by homology
3410		[c] : g1p + h2o --> glc-B + pi	0	0	R00304	Found by homology
3411		[h] : g1p + h2o --> glc-B + pi	0	0	R00304	Found by homology
3412		[c] : f26bp + h2o --> dfruc6phos + pi	0	0	R00763	Found by homology
3413		[c] : minohp + h2o --> myoinoenpho + pi	-1000	0	R07584	Found by homology
3414		[c] : myoinoenpho + pi --> minohp + h2o	-1000	0	R07584	Found by homology
3415		[c] : minohp + h2o --> 1lmyin1245pen + pi	-1000	0	R07583	Found by homology
3416		[c] : 1lmyin1245pen + pi --> minohp + h2o	-1000	0	R07583	Found by homology
3417		[c] : ethamp + h2o --> etha + pi	0	0	R06870	Found by homology
3418		[c] : 12dmpo + pi --> dkmpp + h2o	0	0	R07395	Found by homology
3419		[c] : minohp + h2o --> dmi12345peki + pi	-1000	0	R03371	Found by homology
3420		[c] : dmi12345peki + pi --> minohp + h2o	-1000	0	R03371	Found by homology
3421		[c] : g6p-A + h2o --> glc-A + pi	0	0	R01788	Found by homology
3422		[c] : ACP + h2o --> pan4p + apoACP	0	0	R01623	Found by homology
3423		[h] : lcts + h2o --> glc-A + gal	0	0	R01100	Found by homology
3424		[h] : lcts + h2o --> glc-B + gal	0	0	R01100	Found by homology
3425		[h] : starch300 + h2o --> glc-A + starch300	0	0	R01790	Found by homology
3426		[c] : h2o + tre6p --> glc-A + g6p-A	0	0	R00837	Found by homology
3427		[n] : h2o + tre6p --> glc-A + g6p-A	0	0	R00838	Found by homology
3428		[c] : h2o + tre6p --> glc-B + g6p-B	0	0	R00839	Found by homology
3429		[n] : h2o + tre6p --> glc-B + g6p-B	0	0	R00840	Found by homology
3430		[c] : uri + h2o --> ura + rib-D	0	0	R01080	Found by homology
3431		[c] : amp + h2o --> ade + r5p	0	0	R00182	Found by homology
3432		[c] : nad + h2o --> ncam + adprib	0	0	R00102	Found by homology
3433		[c] : ahcys + h2o --> sriblhomocys + ade	0	0	R00194	Found by homology
3434		[c] : sriblhomocys --> 4s45dihypen23di1c + hcys-L	0	0		Manual connection
3435		[c] : gly + cys-L --> h2o + gysGly	0	0	R00899	Found by homology
3436		[h] : gly + cys-L --> h2o + gysGly	0	0	R00899	Found by homology
3437		[m] : gly + cys-L --> h2o + gysGly	0	0	R00899	Found by homology
3438		[c] : h2o + gysGly --> gly + cys-L	0	0	R00899	Found by homology
3439		[m] : h2o + gysGly --> gly + cys-L	0	0	R00899	Found by homology
3440		[h] : h2o + gysGly --> gly + cys-L	0	0	R00899	Found by homology
3441		[c] : asp-L + for --> h2o + nforlaspa	-1000	0	R00526	Found by homology
3442		[h] : asp-L + for --> h2o + nforlaspa	-1000	0	R00526	Found by homology
3443		[m] : asp-L + for --> h2o + nforlaspa	-1000	0	R00526	Found by homology
3444		[x] : asp-L + for --> h2o + nforlaspa	-1000	0	R00526	Found by homology
3445		[c] : h2o + nforlaspa --> asp-L + for	-1000	0	R00526	Found by homology
3446		[h] : h2o + nforlaspa --> asp-L + for	-1000	0	R00526	Found by homology
3447		[m] : h2o + nforlaspa --> asp-L + for	-1000	0	R00526	Found by homology
3448		[x] : h2o + nforlaspa --> asp-L + for	-1000	0	R00526	Found by homology
3449		[c] : 26dap-LL + succ --> h2o + nsucll26di	-1000	0	R02734	Found by homology
3450		[c] : h2o + nsucll26di --> 26dap-LL + succ	-1000	0	R02734	Found by homology
3451		[c] : acgam6p + h2o --> gam6p + ac	0	0	R02059	Found by homology
3452		[c] : urea + h2o --> co2 + (2) ammo	-1000	0	R00131	Found by homology
3453		[m] : urea + h2o --> co2 + (2) ammo	0	1000	R00131	Found by homology
3454		[c] : ptth + h2o --> pnto-R + cysteam	0	1000	R02973	Found by homology
3455		[c] : cysteam + o2 --> hytau	0	1000		Manual connection
3456		[c] : hytau + co2 --> 3sala	0	1000		Manual connection
3457		3sala[c] --> 3sala[h]	-1000	1000		Manual connection
3458		3sala[h] --> 3sala[c]	-1000	1000		Manual connection
3459		3sala[m] --> 3sala[c]	-1000	1000		Manual connection
3460		3sala[c] --> 3sala [m]	-1000	1000		Manual connection
3461		[c] : glu-L + 4abut --> h2o + 4lgaglubut	-1000	1000	R07419	Found by homology
3462		[h] : glu-L + 4abut --> h2o + 4lgaglubut	-1000	1000	R07419	Found by homology
3463		[m] : glu-L + 4abut --> h2o + 4lgaglubut	-1000	1000	R07419	Found by homology
3464		[c] : h2o + 4lgaglubut --> glu-L + 4abut	-1000	1000	R07419	Found by homology
3465		[h] : h2o + 4lgaglubut --> glu-L + 4abut	-1000	1000	R07419	Found by homology
3466		[m] : h2o + 4lgaglubut --> glu-L + 4abut	-1000	1000	R07419	Found by homology
3467		[c]: succ + glu-L --> h2o + nsucclglu	-1000	1000	R00411	Found by homology
3468		[h]: succ + glu-L --> h2o + nsucclglu	-1000	1000	R00411	Found by homology
3469		[m]: succ + glu-L --> h2o + nsucclglu	-1000	1000	R00411	Found by homology
3470		[c]: h2o + nsucclglu --> succ + glu-L	-1000	1000	R00411	Found by homology
3471		[h]: h2o + nsucclglu --> succ + glu-L	-1000	1000	R00411	Found by homology
3472		[m]: h2o + nsucclglu --> succ + glu-L	-1000	1000	R00411	Found by homology						R00411	R00411
3473		[c] : 4izp + h20 --> nformlgluta	-1000	1000	R02288	Found by homology
3474		[c] : nformlgluta --> 4izp + h20	-1000	1000	R02288	Found by homology
3475		[c] : arg-L + h2o --> lornith + urea	0	1000	R00551	Found by homology
3476		[m] : arg-L + h2o --> lornith + urea	0	1000	R00551	Found by homology
3477		[m] : agm + h2o --> ptrc + urea	0	1000	R01157	Found by homology
3478		[m] : urdglyc + h2o --> glx + (2) ammo + co2	0	1000	R00469	Found by homology
3479		[c] : dctp + h2o --> dutp + ammo	0	1000	R02325	Found by homology
3480		[m] : dctp + h2o --> dutp + ammo	0	1000	R02325	Found by homology
3481		[c] : ade + h2o --> hxan + ammo	0	1000	R01244	Found by homology
3482		[c] : dctp + (2) h2o --> dump + ppi + ammo	0	1000	R07307	Found by homology
3483		[c] : dctp + h2o --> dcmp + ammo	0	1000	R01668	Found by homology
3484		[h] : cdp12dgr18111Z160 + h2o --> cmp + pa1819Z160	0	1000	R01797	Found by homology
3485		[c] : cdp12dgr18111Z160 + h2o --> cmp + pa1819Z160	0	1000	R01797	Found by homology
3486		[h] : cdp12dgr1819Z160 + h2o --> cmp + pa18111Z160	0	1000	R01797	Found by homology
3487		[c] : cdp12dgr1819Z160 + h2o --> cmp + pa18111Z160	0	1000	R01797	Found by homology
3488		[c] : atp + (2) h2o --> amp + (2) pi	0	1000	R00085	Found by homology
3489		[h] : atp + (2) h2o --> amp + (2) pi	0	1000	R00085	Found by homology
3490		[m] : atp + (2) h2o --> amp + (2) pi	0	1000	R00085	Found by homology
3491		[n] : atp + (2) h2o --> amp + (2) pi	0	1000	R00085	Found by homology
3492		[c] : fad + h2o --> amp +fmn	0	1000	R00160	Found by homology
3493		[c] : asp-L --> ala-B + co2	0	1000	R00489	Found by homology
3494		[h] : asp-L --> ala-B + co2	0	1000	R00489	Found by homology
3495		[m] : asp-L --> ala-B + co2	0	1000	R00489	Found by homology
3496		[c] : lys-L --> cadaverin + co2	-1000	1000	R00462	Found by homology
3497		[m] : lys-L --> cadaverin + co2	-1000	1000	R00462	Found by homology
3498		[c] : cadaverin + co2 --> lys-L	-1000	1000	R00462	Found by homology
3499		[m] : cadaverin + co2 --> lys-L	-1000	1000	R00462	Found by homology
3500		[c] : tyr-L --> tyrne + co2	0	1000	R00736	Found by homology
3501		[h] : tyr-L --> tyrne + co2	0	1000	R00736	Found by homology
3502		[m] : tyr-L --> tyrne + co2	0	1000	R00736	Found by homology
3503		[c] : oaa --> pyr + co2	0	1000	R00217	Found by homology
3504		[f] : oaa --> pyr + co2	0	1000	R00217	Found by homology
3505		[h] : oaa --> pyr + co2	0	1000	R00217	Found by homology
3506		[m] : oaa --> pyr + co2	0	1000	R00217	Found by homology
3507		[x] : oaa --> pyr + co2	0	1000	R00217	Found by homology
3508		[c] : gtp + oaa --> gdp + pep + co2	0	1000	R00431	Found by homology
3509		[h] : gtp + oaa --> gdp + pep + co2	0	1000	R00431	Found by homology
3510		[m] : gtp + oaa --> gdp + pep + co2	0	1000	R00431	Found by homology
3511		[c] : acac --> ace + co2	-1000	1000	R01366	Found by homology
3512		[m] : acac --> ace + co2	-1000	1000	R01366	Found by homology
3513		[x] : acac --> ace + co2	-1000	1000	R01366	Found by homology
3514		[c] : co2 + acet --> acac	-1000	1000	R01366	Found by homology
3515		[m] : co2 + acet --> acac	-1000	1000	R01366	Found by homology
3516		[x] : co2 + acet --> acac	-1000	1000	R01366	Found by homology
3517		[m] : (2) glx --> 2h3oppan + co2	0	1000	R00013	Found by homology
3518		[h] : alac-S --> raceton + co2	0	1000	R02948	Found by homology
3519		[c] : g3p + dhap --> fdp-B	0	1000	R01070	Found by homology
3520		[f] : g3p + dhap --> fdp-B	0	1000	R01070	Found by homology
3521		[h] : g3p + dhap --> fdp-B	0	1000	R01070	Found by homology
3522		[m] : g3p + dhap --> fdp-B	0	1000	R01070	Found by homology
3523		[c] : 2de3de6pdgl --> g3p + pyr	0	1000	R05605	Found by homology
3524		[f] : 2de3de6pdgl --> g3p + pyr	0	1000	R05605	Found by homology
3525		[h] : 2de3de6pdgl --> g3p + pyr	0	1000	R05605	Found by homology
3526		[m] : 2de3de6pdgl --> g3p + pyr	0	1000	R05605	Found by homology
3527		[m] : 2h3oppan + pyr --> 2de3dedglu	0	1000	R03277	Found by homology
3528		[m] : 2de3dedglu --> pyr + 2h3oppan	0	1000	R03277	Found by homology
3529		[m] : dhap + msa --> 2de5kedglu6p	-1000	1000	R05378	Found by homology
3530		[m] : 2de5kedglu6p --> msa + dhap	-1000	1000	R05378	Found by homology
3531		[c] : acald + g3p --> 2dr5p	0	1000	R01066	Found by homology
3532		[c] : dta16bispho --> g3p + dhap	0	1000	R01069	Found by homology
3533		[f] : dta16bispho --> g3p + dhap	0	1000	R01069	Found by homology
3534		[h] : dta16bispho --> g3p + dhap	0	1000	R01069	Found by homology
3535		[m] : dta16bispho --> g3p + dhap	0	1000	R01069	Found by homology
3536		[c] : ru5p-D + fald --> darahex3u6pho	0	1000	R05338	Found by homology
3537		[c] : f6p-B --> darahex3u6pho	0	1000		Manual connection
3538		[c] : darahex3u6pho --> f6p-B	0	1000		Manual connection
3539		[h] : xu5p-D + pi --> actp + g3p + h2o	0	1000	R01621	Found by homology
3540		[c] : glx + pyr --> 4hy2oxo	-1000	1000	R00470	Found by homology
3541		[h] : glx + pyr --> 4hy2oxo	-1000	1000	R00470	Found by homology
3542		[m] : glx + pyr --> 4hy2oxo	-1000	1000	R00470	Found by homology
3543		[x] : glx + pyr --> 4hy2oxo	-1000	1000	R00470	Found by homology
3544		[c] : 4hy2oxo --> glx + pyr	-1000	1000	R00470	Found by homology
3545		[h] : 4hy2oxo --> glx + pyr	-1000	1000	R00470	Found by homology
3546		[m] : 4hy2oxo --> glx + pyr	-1000	1000	R00470	Found by homology
3547		[x] : 4hy2oxo --> glx + pyr	-1000	1000	R00470	Found by homology
3548		[c] : glx + pyr --> D-4hy2oxo	0	1000	R00471	Found by homology
3549		[h] : glx + pyr --> D-4hy2oxo	0	1000	R00471	Found by homology
3550		[m] : glx + pyr --> D-4hy2oxo	0	1000	R00471	Found by homology
3551		[x] : glx + pyr --> D-4hy2oxo	0	1000	R00471	Found by homology
3552		[c] : pyr + ac --> s2methylte	-1000	1000	R00325	Found by homology
3553		[h] : pyr + ac --> s2methylte	-1000	1000	R00325	Found by homology
3554		[m] : pyr + ac --> s2methylte	-1000	1000	R00325	Found by homology
3555		[c] : s2methylte --> pyr + ac	-1000	1000	R00325	Found by homology
3556		[h] : s2methylte --> pyr + ac	-1000	1000	R00325	Found by homology
3557		[m] : s2methylte --> pyr + ac	-1000	1000	R00325	Found by homology
3558		[c] : succ + pyr --> 2s3r3hy123tri	-1000	1000	R00409	Found by homology
3559		[h] : succ + pyr --> 2s3r3hy123tri	-1000	1000	R00409	Found by homology
3560		[m] : succ + pyr --> 2s3r3hy123tri	-1000	1000	R00409	Found by homology
3561		[c] : 2s3r3hy123tri --> succ + pyr	-1000	1000	R00409	Found by homology
3562		[h] : 2s3r3hy123tri --> succ + pyr	-1000	1000	R00409	Found by homology
3563		[m] : 2s3r3hy123tri --> succ + pyr	-1000	1000	R00409	Found by homology
3564		[c] : acald + pyr --> 4hy2oxote	-1000	1000	R00750	Found by homology
3565		[h] : acald + pyr --> 4hy2oxote	-1000	1000	R00750	Found by homology
3566		[m] : acald + pyr --> 4hy2oxote	-1000	1000	R00750	Found by homology
3567		[x] : acald + pyr --> 4hy2oxote	-1000	1000	R00750	Found by homology
3568		[c] : 4hy2oxote --> acald + pyr	-1000	1000	R00750	Found by homology
3569		[h] : 4hy2oxote --> acald + pyr	-1000	1000	R00750	Found by homology
3570		[m] : 4hy2oxote --> acald + pyr	-1000	1000	R00750	Found by homology
3571		[x] : 4hy2oxote --> acald + pyr	-1000	1000	R00750	Found by homology
3572		[c] : chor + pyr --> 4hydrobenz	0	1000	R01302	Found by homology
3573		[h] : chor + pyr --> 4hydrobenz	0	1000	R01302	Found by homology
3574		[c] : atp + 4hydrobenz + coa --> amp + ppi + 4hybencoa	0	1000		Manual connection
3575		[h] : atp + 4hydrobenz + coa --> amp + ppi + 4hybencoa	0	1000		Manual connection
3576		[c] : oaa + ac --> cit	0	1000	R00362	Found by homology
3577		[m] : oaa + ac --> cit	0	1000	R00362	Found by homology
3578		[c] : h2o + co2 --> h + hco3	0	1000	R10092	Found by homology
3579		[h] : h2o + co2 --> h + hco3	0	1000	R10092	Found by homology
3580		[m] : h2o + co2 --> h + hco3	0	1000	R10092	Found by homology
3581		[c] : 5mdru1p --> dkmpp + h2o	0	1000	R07392	Found by homology
3582		[c] : 6pgc --> 2de3de6pdgl + h2o	0	1000	R02036	Found by homology
3583		[h] : 6pgc --> 2de3de6pdgl + h2o	0	1000	R02036	Found by homology
3584		[h] : ser-L + hcys-L --> cyst-L + h2o	0	1000	R01290	Found by homology
3585		[c] : icit --> caconit + h2o	-1000	1000	R01900	Found by homology
3586		[h] : icit --> caconit + h2o	-1000	1000	R01900	Found by homology
3587		[m] : icit --> caconit + h2o	-1000	1000	R01900	Found by homology
3588		[x] : icit --> caconit + h2o	-1000	1000	R01900	Found by homology
3589		[c] : caconit + h2o --> icit	-1000	1000	R01900	Found by homology
3590		[h] : caconit + h2o --> icit	-1000	1000	R01900	Found by homology
3591		[m] : caconit + h2o --> icit	-1000	1000	R01900	Found by homology
3592		[x] : caconit + h2o --> icit	-1000	1000	R01900	Found by homology
3593		[c] : h2o + caconit --> cit	0	1000		Manual connection
3594		[h] : h2o + caconit --> cit	0	1000		Manual connection
3595		[x] : h2o + caconit --> cit	0	1000		Manual connection
3596		[m] : h2o + caconit --> cit	0	1000		Manual connection
3597		caconit[m] --> caconit[c]	-1000	1000		Manual connection
3598		caconit[c] --> caconit[m]	-1000	1000		Manual connection
3599		[c] : glyc --> 3hydropro + h2o	0	1000	R01047	Found by homology
3600		[h] : glyc --> 3hydropro + h2o	0	1000	R01047	Found by homology
3601		[c] : 3c2hmp --> 3c3hmp	0	1000	R10170	Found by homology
3602		[c] : gdpmann --> gdp4d6dmann + h2o	0	1000	R00888	Found by homology
3603		[n] : galctn-D --> 2de3dedgalac + h2o	0	1000	R03033	Found by homology
3604		[c] : frdp --> cyanid + h2o	-1000	1000	R01408	Found by homology
3605		[h] : frdp --> cyanid + h2o	-1000	1000	R01408	Found by homology
3606		[m] : frdp --> cyanid + h2o	-1000	1000	R01408	Found by homology
3607		[c] : cyanid + h2o --> frdp	-1000	1000	R01408	Found by homology
3608		[h] : cyanid + h2o --> frdp	-1000	1000	R01408	Found by homology
3609		[m] : cyanid + h2o --> frdp	-1000	1000	R01408	Found by homology
3610		[c] : grdp + h2o --> sabihydra + ppi	-1000	1000	R02006	Found by homology
3611		[h] : grdp + h2o --> sabihydra + ppi	-1000	1000	R02006	Found by homology
3612		[c] : sabihydra + ppi --> grdp + h2o	-1000	1000	R02006	Found by homology
3613		[h] : sabihydra + ppi --> grdp + h2o	-1000	1000	R02006	Found by homology
3614		[c] : grdp --> myrcene + ppi	0	1000	R02009	Found by homology
3615		[h] : grdp --> myrcene + ppi	0	1000	R02009	Found by homology
3616		[c] : h2o + myrcene --> linaloo+-	0	1000		Manual connection
3617		[h] : h2o + myrcene --> linaloo+-	0	1000		Manual connection
3618		[c] : grdp --> limon- + ppi	0	1000	R02013	Found by homology
3619		[h] : grdp --> limon- + ppi	0	1000	R02013	Found by homology
3620		[h] : ggdp --> ta4511di + ppi	-1000	1000	R06305	Found by homology
3621		[u] : ggdp --> ta4511di + ppi	-1000	1000	R06305	Found by homology
3622		[h] : ta4511di + ppi --> ggdp	-1000	1000	R06305	Found by homology
3623		[u] : ta4511di + ppi --> ggdp	-1000	1000	R06305	Found by homology
3624		[c] : grdp --> dlimonene + ppi	0	1000	R06120	Found by homology
3625		[h] : grdp --> dlimonene + ppi	0	1000	R06120	Found by homology
3626		[c] : grdp + h2o --> linaloo+- + ppi	-1000	1000	R07631	Found by homology
3627		[h] : grdp + h2o --> linaloo+- + ppi	-1000	1000	R07631	Found by homology
3628		[c] : linaloo+- + ppi --> grdp + h2o	-1000	1000	R07631	Found by homology
3629		[h] : linaloo+- + ppi --> grdp + h2o	-1000	1000	R07631	Found by homology
3630		[c] : dhap --> mthgxl + pi	0	1000	R01016	Found by homology
3631		[c] : etha --> acald + ammo	0	1000	R00749	Found by homology
3632		[m] : urea + glx --> urdglyc	0	1000	R00776	Found by homology
3633		[h] : cyst-L+ h2o --> cys-L + ammo + 2obut	0	1000	R01001	Found by homology
3634		[m] : met-L+ h2o --> merthiol + ammo + 2obut	0	1000	R00654	Found by homology
3635		[m] : merthiol + ammo + 2obut --> met-L+ h2o	-1000	1000	R00654	Found by homology
3636		[c] : ala-L --> ala-D	-1000	1000	R00401	Found by homology
3637		[m] : ala-L --> ala-D	-1000	1000	R00401	Found by homology
3638		[x] : ala-L --> ala-D	-1000	1000	R00401	Found by homology
3639		[c] : ala-D --> ala-L	-1000	1000	R00401	Found by homology
3640		[m] : ala-D --> ala-L	-1000	1000	R00401	Found by homology
3641		[x] : ala-D --> ala-L	-1000	1000	R00401	Found by homology
3642		[c] : atp + phe-L + h2o --> amp + ppi + phe-D	0	1000	R00686	Found by homology
3643		[h] : atp + phe-L + h2o --> amp + ppi + phe-D	0	1000	R00686	Found by homology
3644		[m] : atp + phe-L + h2o --> amp + ppi + phe-D	0	1000	R00686	Found by homology
3645		[c] : phe-D + akg --> phpyr + glu-D	0	1000		Manual connection
3646		[h] : phe-D + akg --> phpyr + glu-D	0	1000		Manual connection
3647		[m] : phe-D + akg --> phpyr + glu-D	0	1000		Manual connection
3648		[c] : asp-L --> asp-D	-1000	1000	R00491	Found by homology
3649		[h] : asp-L --> asp-D	-1000	1000	R00491	Found by homology
3650		[m] : asp-L --> asp-D	-1000	1000	R00491	Found by homology
3651		[x] : asp-L --> asp-D	-1000	1000	R00491	Found by homology
3652		[c] : asp-D --> asp-L	-1000	1000	R00491	Found by homology
3653		[h] : asp-D --> asp-L	-1000	1000	R00491	Found by homology
3654		[m] : asp-D --> asp-L	-1000	1000	R00491	Found by homology
3655		[x] : asp-D --> asp-L	-1000	1000	R00491	Found by homology
3656		[c] : ser-L --> ser-D	-1000	1000	R00589	Found by homology
3657		[h] : ser-L --> ser-D	-1000	1000	R00589	Found by homology
3658		[m] : ser-L --> ser-D	-1000	1000	R00589	Found by homology
3659		[c] : ser-D --> ser-L	-1000	1000	R00589	Found by homology
3660		[h] : ser-D --> ser-L	-1000	1000	R00589	Found by homology
3661		[m] : ser-D --> ser-L	-1000	1000	R00589	Found by homology
3662		[c]: glu-L --> glu-D	-1000	1000	R00260	Found by homology
3663		[h]: glu-L --> glu-D	-1000	1000	R00260	Found by homology
3664		[m]: glu-L --> glu-D	-1000	1000	R00260	Found by homology
3665		[c]: glu-D --> glu-L	-1000	1000	R00260	Found by homology
3666		[h]: glu-D --> glu-L	-1000	1000	R00260	Found by homology
3667		[m]: glu-D --> glu-L	-1000	1000	R00260	Found by homology
3668		[c] : pro-L --> pro-D	-1000	1000	R01255	Found by homology
3669		[m] : pro-L --> pro-D	-1000	1000	R01255	Found by homology
3670		[c] : pro-D --> pro-L	-1000	1000	R01255	Found by homology
3671		[m] : pro-D --> pro-L	-1000	1000	R01255	Found by homology
3672		[c] : 4hpro-LT --> 4hpro-DT	-1000	1000	R03296	Found by homology
3673		[g] : 4hpro-LT --> 4hpro-DT	-1000	1000	R03296	Found by homology
3674		[c] : 4hpro-DT --> 4hpro-LT	-1000	1000	R03296	Found by homology
3675		[g] : 4hpro-DT --> 4hpro-LT	-1000	1000	R03296	Found by homology
3676		[c] : 3hbcoa --> 3hbcoa-R	-1000	1000	R03276	Found by homology
3677		[c] : 3hbcoa-R --> 3hbcoa	-1000	1000	R03276	Found by homology
3678		[c] : udpglcur --> udplidu	-1000	1000	R01387	Found by homology
3679		[c] : udplidu --> udpglcur	-1000	1000	R01387	Found by homology
3680		[c] : uacgam --> udpnacdman	-1000	1000	R00420	Found by homology
3681		[c] : udpnacdman --> uacgam	-1000	1000	R00420	Found by homology
3682		[c] : gdpmann --> gdplgalac	-1000	1000	R00889	Found by homology
3683		[c] : gdplgalac --> gdpmann	-1000	1000	R00889	Found by homology
3684		[c] : xu5p-D --> lrib5pho	-1000	1000	R05850	Found by homology
3685		[c] : lrib5pho --> xu5p-D	-1000	1000	R05850	Found by homology
3686		[h] : xu5p-D --> lrib5pho	-1000	1000		Manual connection
3687		[h] : lrib5pho --> xu5p-D	-1000	1000		Manual connection
3688		[c] : uacgam --> udpnadgalac	-1000	1000	R00418	Found by homology
3689		[c] : udpnadgalac --> uacgam	-1000	1000	R00418	Found by homology
3690		[c] : acgam6p --> nacedman6pho	-1000	1000	R02087	Found by homology
3691		[c] : nacedman6pho --> acgam6p	-1000	1000	R02087	Found by homology
3692		[c] : glcur --> fruc-D	-1000	1000	R01482	Found by homology
3693		[c] : fruc-D --> glcur	-1000	1000		Manual connection
3694		[c] : h + nadh + fruc-D --> nad + manno-D	0	1000		Manual connection
3695		[m] : hpyr --> 2h3oppan	0	1000	R01394	Found by homology
3696		[c] : man6p --> dfruc6phos	0	1000	R00772	Found by homology
3697		[h] : man6p --> dfruc6phos	0	1000	R00772	Found by homology
3698		[c] : gam6p --> alphadglu1pho	-1000	1000	R02060	Found by homology
3699		[c] : alphadglu1pho --> gam6p	-1000	1000	R02060	Found by homology
3700		[c] : g1p --> g6p-A	-1000	1000	R08639	Found by homology
3701		[c] : g6p-A --> g1p	-1000	1000	R08639	Found by homology
3702		[c] : 13dpg --> 23biphosdgly	-1000	1000	R01662	Found by homology
3703		[f] : 13dpg --> 23biphosdgly	-1000	1000	R01662	Found by homology
3704		[h] : 13dpg --> 23biphosdgly	-1000	1000	R01662	Found by homology
3705		[m] : 13dpg --> 23biphosdgly	-1000	1000	R01662	Found by homology
3706		[c] : 23biphosdgly + h20 --> 3pg + pi	-1000	1000		Manual connection
3707		[f] : 23biphosdgly + h20 --> 3pg + pi	-1000	1000		Manual connection
3708		[h] : 23biphosdgly + h20 --> 3pg + pi	-1000	1000		Manual connection
3709		[m] : 23biphosdgly + h20 --> 3pg + pi	-1000	1000		Manual connection
3710		[c] : g6p-B --> betadglu1pho	-1000	1000	R02728	Found by homology
3711		[h] : g6p-B --> betadglu1pho	-1000	1000	R02728	Found by homology
3712		[c] : betadglu1pho --> g6p-B	-1000	1000	R02728	Found by homology
3713		[h] : betadglu1pho --> g6p-B	-1000	1000	R02728	Found by homology
3714		[c]: pep --> 3phosphopy	0	1000	R00661	Found by homology
3715		[f]: pep --> 3phosphopy	0	1000	R00661	Found by homology
3716		[h]: pep --> 3phosphopy	0	1000	R00661	Found by homology
3717		[m]: pep --> 3phosphopy	0	1000	R00661	Found by homology
3718		[c] : lys-L --> 3s36diahex	-1000	1000	R00461	Found by homology
3719		[m] : lys-L --> 3s36diahex	-1000	1000	R00461	Found by homology
3720		[c] : 3s36diahex --> lys-L	-1000	1000		Manual connection
3721		[m] : 3s36diahex --> lys-L	-1000	1000		Manual connection
3722		[c] : chor --> isochoris	-1000	1000	R01717	Found by homology
3723		[h] : chor --> isochoris	-1000	1000	R01717	Found by homology
3724		[c] : isochoris --> chor	-1000	1000	R01717	Found by homology
3725		[h] : isochoris --> chor	-1000	1000	R01717	Found by homology
3726		[c] : glu-L --> lthre3measp	-1000	1000	R00262	Found by homology
3727		[h] : glu-L --> lthre3measp	-1000	1000	R00262	Found by homology
3728		[m] : glu-L --> lthre3measp	-1000	1000	R00262	Found by homology
3729		[c] : lthre3measp --> glu-L	-1000	1000	R00262	Found by homology
3730		[h] : lthre3measp --> glu-L	-1000	1000	R00262	Found by homology
3731		[m] : lthre3measp --> glu-L	-1000	1000	R00262	Found by homology
3732		[c] : tre --> maltose	-1000	1000	R01557	Found by homology
3733		[c] : maltose --> tre	-1000	1000	R01557	Found by homology
3734		[m] : succoa --> rmetmacoa	-1000	1000	R00833	Found by homology
3735		[m] : rmetmacoa --> succoa	-1000	1000	R00833	Found by homology
3736		[h] : ggdp --> copdipho	0	1000	R06298	Found by homology
3737		[u] : ggdp --> copdipho	0	1000	R06298	Found by homology
3738		[h] : ggdp --> encodipho	0	1000	R02068	Found by homology
3739		[u] : ggdp --> encodipho	0	1000	R02068	Found by homology
3740		[h] : ggdp --> 9alcopaldipho	0	1000	R02068	Found by homology
3741		[u] : ggdp --> 9alcopaldipho	0	1000	R06312	Found by homology
3742		[c] : grdp --> bordiphopha	-1000	1000	R02007	Found by homology
3743		[h] : grdp --> bordiphopha	-1000	1000	R02007	Found by homology
3744		[c] : bordiphopha --> grdp	-1000	1000		Manual connection
3745		[h] : bordiphopha --> grdp	-1000	1000		Manual connection
3746		[c] : atp + acac + coa --> amp + ppi + aacoa	0	1000	R01357	Found by homology
3747		[m] : atp + acac + coa --> amp + ppi + aacoa	0	1000	R01357	Found by homology
3748		[c] : atp + but + coa --> amp + ppi + btcoa	0	1000	R01176	Found by homology
3749		[c] : atp + mal-L + coa --> adp + pi + 3s3c3hprocoa	0	1000	R01256	Found by homology
3750		[h] : atp + mal-L + coa --> adp + pi + 3s3c3hprocoa	0	1000	R01256	Found by homology
3751		[m] : atp + mal-L + coa --> adp + pi + 3s3c3hprocoa	0	1000	R01256	Found by homology
3752		[c] : 3s3c3hprocoa --> accoa + glx	0	1000		Manual connection
3753		[h] : 3s3c3hprocoa --> accoa + glx	0	1000		Manual connection
3754		[m] : 3s3c3hprocoa --> accoa + glx	0	1000		Manual connection
3755		[c] : atp + glu-L + ptrc --> adp + pi + gaLgluputre	0	1000	R07414	Found by homology
3756		[h] : atp + glu-L + ptrc --> adp + pi + gaLgluputre	0	1000	R07414	Found by homology
3757		[m] : ptrc + gly-L + atp --> adp + pi + gaLgluputre	0	1000	R07414	Found by homology
3758		[c] : gaLgluputre + h2o + o2 --> gGgaburald + ammo + h2o2	0	1000		Manual connection
3759		[h] : gaLgluputre + h2o + o2 --> gGgaburald + ammo + h2o2	0	1000		Manual connection
3760		[m] : gaLgluputre + h2o + o2 --> gGgaburald + ammo + h2o2	0	1000		Manual connection
3761		[c] : gaLgluputre + nad + h2o --> 4lgaglubut + nadh + h	0	1000		Manual connection
3762		[h] : gaLgluputre + nad + h2o --> 4lgaglubut + nadh + h	0	1000		Manual connection
3763		[m] : gaLgluputre + nad + h2o --> 4lgaglubut + nadh + h	0	1000		Manual connection
3764		[c] : atp + gthrd + spmd --> adp + pi + gluthisper	0	1000	R01917	Found by homology
3765		[h] : atp + gthrd + spmd --> adp + pi + gluthisper	0	1000	R01917	Found by homology
3766		[m] : atp + gthrd + spmd --> adp + pi + gluthisper	0	1000	R01917	Found by homology
3767		[c] : co2 + ipdp + pi + adp --> r4diphosmeva + atp	0	1000	R01121	Found by homology
3768		[h] : co2 + ipdp + pi + adp --> r4diphosmeva + atp	0	1000	R01121	Found by homology
3769		[c] : asn-L --> 3cylala + h2o	0	1000	R01267	Found by homology
3770		[m] : asn-L --> 3cylala + h2o	0	1000	R01267	Found by homology
3771		[x] : asn-L --> 3cylala + h2o	0	1000	R01267	Found by homology
3772		[c] : 3cylala + (2) h2o --> asp-L + ammo	0	1000		Manual connection
3773		[m] : 3cylala + (2) h2o --> asp-L + ammo	0	1000		Manual connection
3774		[x] : 3cylala + (2) h2o --> asp-L + ammo	0	1000		Manual connection
3775		[c] : h + nadph + dfructo --> nadp + dman	0	1000	R00870	Found by homology
3776		[h] : h + nadph + dfructo --> nadp + dman	0	1000	R00870	Found by homology
3777		[c] : h + nadh + dfruc6phos --> nad + 6psorb	0	1000	R07133	Found by homology
3778		[h] : h + nadh + dfruc6phos --> nad + 6psorb	0	1000	R07133	Found by homology
3779		[c] : h + nadh + dfruc6phos --> nad + dman1p	0	1000	R00758	Found by homology
3780		[h] : h + nadh + dfruc6phos --> nad + dman1p	0	1000	R00758	Found by homology
3781		[c] : h + nadh + 3hydropro --> nad + p13d	-1000	1000	R03119	Found by homology
3782		[h] : h + nadh + 3hydropro --> nad + p13d	-1000	1000	R03119	Found by homology
3783		[c] : nad + p13d --> h + nadh + 3hydropro	-1000	1000	R03119	Found by homology
3784		[h] : nad + p13d --> h + nadh + 3hydropro	-1000	1000	R03119	Found by homology
3785		[c] : h + nadph + gdp4d6dmann --> nadp + gdplfr	0	1000	R05692	Found by homology
3786		[c] : gdplfr + ppi --> lfruc1p + gtp	0	1000		Manual connection
3787		[c] : lfruc1p + adp --> 6dlg + atp	0	1000		Manual connection
3788		atp[c] --> atp[e]	-1000	1000		Manual connection
3789		atp[e] --> atp[c]	-1000	1000		Manual connection
3790		[h] : h + nadh + raceton --> nad + rrbu23di	-1000	1000	R02946	Found by homology
3791		[m] : h + nadh + raceton --> nad + rrbu23di	-1000	1000	R02946	Found by homology
3792		[h] :nad + rrbu23di --> h + nadh + raceton	-1000	1000	R02946	Found by homology
3793		[m] :nad + rrbu23di --> h + nadh + raceton	-1000	1000	R02946	Found by homology
3794		[c] : h + nadh + glyone --> nad + glyc	0	1000		Manual connection
3795		[c] : h + nadh + dfructo --> nad + dman	0	1000	R00868	Found by homology
3796		[h] : h + nadh + dfructo --> nad + dman	0	1000	R00868	Found by homology
3797		[c] : pi + dman --> h2o + dman1p	0	1000		Manual connection
3798		[h] : pi + dman --> h2o + dman1p	0	1000		Manual connection
3799		[c] : (2) h + (2) nadh + hmgcoa --> (2) nad + coa + mevaci	0	1000	R02081	Found by homology
3800		[m] : (2) h + (2) nadh + hmgcoa --> (2) nad + coa + mevaci	0	1000	R02081	Found by homology
3801		[c] : 4hydrobenz + o2 + nadph + h --> 34dihybenzo + nadp + h2o	0	1000	R01298	Found by homology
3802		[h] : 4hydrobenz + o2 + nadph + h --> 34dihybenzo + nadp + h2o	0	1000	R01298	Found by homology
3803		[c] : nhylty + o2 + nadph + h --> nndihylty + nadp + h2o	0	1000	R04460	Found by homology
3804		[h] : nhylty + o2 + nadph + h --> nndihylty + nadp + h2o	0	1000	R04460	Found by homology
3805		[m] : nhylty + o2 + nadph + h --> nndihylty + nadp + h2o	0	1000	R04460	Found by homology
3806		[c] : nndihylty --> z4hypheaceox + co2 + h2o	0	1000		Manual connection
3807		[h] : nndihylty --> z4hypheaceox + co2 + h2o	0	1000		Manual connection
3808		[m] : nndihylty --> z4hypheaceox + co2 + h2o	0	1000		Manual connection
3809		[c] : limon- + o2 + nadph + h --> transcarve + nadp + h2o	-1000	1000	R02468	Found by homology
3810		[h] : limon- + o2 + nadph + h --> transcarve + nadp + h2o	-1000	1000	R02468	Found by homology
3811		[c] : transcarve + nadp + h2o --> limon- + o2 + nadph + h	-1000	1000	R02468	Found by homology
3812		[h] : transcarve + nadp + h2o --> limon- + o2 + nadph + h	-1000	1000	R02468	Found by homology
3813		[c] : limon- + o2 + nadph + h --> perillalco + nadp + h2o	-1000	1000	R02470	Found by homology
3814		[h] : limon- + o2 + nadph + h --> perillalco + nadp + h2o	-1000	1000	R02470	Found by homology
3815		[c] : perillalco + nadp + h2o --> limon- + o2 + nadph + h	-1000	1000	R02470	Found by homology
3816		[h] : perillalco + nadp + h2o --> limon- + o2 + nadph + h	-1000	1000	R02470	Found by homology
3817		[c] : z4hypheaceox + nadph + h + o2 --> s4hydroxymani + nadp + (2) h2o	0	1000	R05728	Found by homology
3818		[h] : z4hypheaceox + nadph + h + o2 --> s4hydroxymani + nadp + (2) h2o	0	1000	R05728	Found by homology
3819		[m] : z4hypheaceox + nadph + h + o2 --> s4hydroxymani + nadp + (2) h2o	0	1000	R05728	Found by homology
3820		[c] : dlimonene + nadph + h + o2 --> transcarv + nadp + h2o	-1000	1000	R06119	Found by homology
3821		[h] : dlimonene + nadph + h + o2 --> transcarv + nadp + h2o	-1000	1000	R06119	Found by homology
3822		[c] : transcarv + nadp + h2o --> dlimonene + nadph + h + o2	-1000	1000	R06119	Found by homology
3823		[h] : transcarv + nadp + h2o --> dlimonene + nadph + h + o2	-1000	1000	R06119	Found by homology
3824		[c] : cebrool + nadph + h + o2 --> 24ch5e3b7a24t + nadp + h2o	-1000	1000	R07208	Found by homology
3825		[c] : 24ch5e3b7a24t + nadp + h2o --> cebrool + nadph + h + o2	-1000	1000	R07208	Found by homology
3826		[c] : o2 + (2) 34dihylphe --> (2) dopaquin + (2) h2o	-1000	1000	R00045	Found by homology
3827		[h] : o2 + (2) 34dihylphe --> (2) dopaquin + (2) h2o	-1000	1000	R00045	Found by homology
3828		[m] : o2 + (2) 34dihylphe --> (2) dopaquin + (2) h2o	-1000	1000	R00045	Found by homology
3829		[c] : (2) dopaquin + (2) h2o --> o2 + (2) 34dihylphe	-1000	1000	R00045	Found by homology
3830		[h] : (2) dopaquin + (2) h2o --> o2 + (2) 34dihylphe	-1000	1000	R00045	Found by homology
3831		[m] : (2) dopaquin + (2) h2o --> o2 + (2) 34dihylphe	-1000	1000	R00045	Found by homology
3832		[c] : l2ama6sem + nad + h2o --> l2aminoadi + nadh + h	0	1000	R03102	Found by homology
3833		[m] : l2ama6sem + nad + h2o --> l2aminoadi + nadh + h	0	1000	R03102	Found by homology
3834		[c] : l2ama6sem + nadp + h2o --> l2aminoadi + nadph + h	0	1000	R03103	Found by homology
3835		[m] : l2ama6sem + nadp + h2o --> l2aminoadi + nadph + h	0	1000	R03103	Found by homology
3836		[c] : h + nadh + ammo + pyr --> h2o + nad + ala-L	0	1000	R00396	Found by homology
3837		[m] : h + nadh + ammo + pyr --> h2o + nad + ala-L	0	1000	R00396	Found by homology
3838		[x] : h + nadh + ammo + pyr --> h2o + nad + ala-L	0	1000	R00396	Found by homology
3839		[c] : tyr-L + nadh + ammo + phpyr --> nad + h2o + phe-L	0	1000	R00688	Found by homology
3840		[h] : tyr-L + nadh + ammo + phpyr --> nad + h2o + phe-L	0	1000	R00688	Found by homology
3841		[m] : tyr-L + nadh + ammo + phpyr --> nad + h2o + phe-L	0	1000	R00688	Found by homology
3842		[c] : malcoa + nadh + ammo + oaa --> nad + h2o + asp-L	0	1000	R07164	Found by homology
3843		[h] : malcoa + nadh + ammo + oaa --> nad + h2o + asp-L	0	1000	R07164	Found by homology
3844		[c] : acald + nadph + ammo + oaa --> nadp + h2o + asp-L	0	1000	R07165	Found by homology
3845		[h] : acald + nadph + ammo + oaa --> nadp + h2o + asp-L	0	1000	R07165	Found by homology
3846		[c] : dfruc6phos + nadh + ammo + 4mop --> nad + h2o + leu-L	0	1000	R01088	Found by homology
3847		[h] : dfruc6phos + nadh + ammo + 4mop --> nad + h2o + leu-L	0	1000	R01088	Found by homology
3848		[c] : asp-D + h2o + o2 --> oaa + ammo + h2o2	0	1000	R00359	Found by homology
3849		[h] : asp-D + h2o + o2 --> oaa + ammo + h2o2	0	1000	R00359	Found by homology
3850		[m] : asp-D + h2o + o2 --> oaa + ammo + h2o2	0	1000	R00359	Found by homology
3851		[x] : asp-D + h2o + o2 --> oaa + ammo + h2o2	0	1000	R00359	Found by homology
3852		[c] : ammo + glx --> h2o + iminogly	0	1000	R10245	Found by homology
3853		[h] : ammo + glx --> h2o + iminogly	0	1000	R10245	Found by homology
3854		[m] : ammo + glx --> h2o + iminogly	0	1000	R10245	Found by homology
3855		[x] : ammo + glx --> h2o + iminogly	0	1000	R10245	Found by homology
3856		[c] : nmetputresc + o2 + h --> 1metpyrroli + h2o2 + ammo	-1000	1000	R04027	Found by homology
3857		[h] : nmetputresc + o2 + h --> 1metpyrroli + h2o2 + ammo	-1000	1000	R04027	Found by homology
3858		[m] : nmetputresc + o2 + h --> 1metpyrroli + h2o2 + ammo	-1000	1000	R04027	Found by homology
3859		[c] : 1metpyrroli + h2o2 + ammo --> nmetputresc + o2 + h	-1000	1000	R05334	Found by homology
3860		[h] : 1metpyrroli + h2o2 + ammo --> nmetputresc + o2 + h	-1000	1000	R05334	Found by homology
3861		[m] : 1metpyrroli + h2o2 + ammo --> nmetputresc + o2 + h	-1000	1000	R05334	Found by homology
3862		[c] : cadaverin + h2o + h2o --> 5amipental + ammo + h2o2	-1000	1000	R06740	Found by homology
3863		[m] : cadaverin + h2o + h2o --> 5amipental + ammo + h2o2	-1000	1000	R06740	Found by homology
3864		[c] : 5amipental + ammo + h2o2 --> cadaverin + h2o + h2o	-1000	1000	R06740	Found by homology
3865		[m] : 5amipental + ammo + h2o2 --> cadaverin + h2o + h2o	-1000	1000	R06740	Found by homology
3866		[c] : pro-D + o2 --> 1py2carbo + h2o2	0	1000	R02894	Found by homology
3867		[m] : pro-D + o2 --> 1py2carbo + h2o2	0	1000	R02894	Found by homology
3868		[c] : 1py2carbo + h2o --> 5ami2oxoacid	0	1000		Manual connection
3869		[m] : 1py2carbo + h2o --> 5ami2oxoacid	0	1000		Manual connection
3870		[c] : tyrne + h2o + o2 --> 4hixypheace + ammo + h2o2	0	1000	R02382	Found by homology
3871		[h] : tyrne + h2o + o2 --> 4hixypheace + ammo + h2o2	0	1000	R02382	Found by homology
3872		[m] : tyrne + h2o + o2 --> 4hixypheace + ammo + h2o2	0	1000	R02382	Found by homology
3873		[c] : nacputres + h2o + o2 --> n4aceamibu + ammo + h2o2	0	1000	R04025	Found by homology
3874		[h] : nacputres + h2o + o2 --> n4aceamibu + ammo + h2o2	0	1000	R04025	Found by homology
3875		[m] : nacputres + h2o + o2 --> n4aceamibu + ammo + h2o2	0	1000	R04025	Found by homology
3876		[c] : mmethista + h2o + o2 --> meliacetal + ammo + h2o2	0	1000	R04674	Found by homology
3877		[c] : h + nadph + l2ama6sem + glu-L --> h2o + nadp + n6l13dicaxyly	0	1000	R02315	Found by homology
3878		[m] : h + nadph + l2ama6sem + glu-L --> h2o + nadp + n6l13dicaxyly	0	1000	R02315	Found by homology
3879		[c] : n6l13dicaxyly + nad + h2o --> lys-L + akg + nadh + h	0	1000		Manual connection
3880		[m] : n6l13dicaxyly + nad + h2o --> lys-L + akg + nadh + h	0	1000		Manual connection
3881		[h] : (6) h + (6) focytc + no2 --> (6) ficytc + (2) h2o + ammo	0	1000	R05712	Found by homology
3882		[h] : (3) h + (3) nadph + sulfit --> (3) h2o + (3) nadp + h2s	0	1000	R00858	Found by homology
3883		[c] : amet + guaniace --> ahcys + creatine	0	1000	R01883	Found by homology
3884		[m] : amet + guaniace --> ahcys + creatine	0	1000	R01883	Found by homology
3885		[c] : amet + gly --> ahcys + sarcos	0	1000	R00367	Found by homology
3886		[c] : isochoris + akg --> 2s5ep6h3c1c + co2	0	1000	R08165	Found by homology
3887		[h] : isochoris + akg --> 2s5ep6h3c1c + co2	0	1000	R08165	Found by homology
3888		[c] : accoa + alphadglu1pho --> coa + nacealdglu1p	0	1000	R05332	Found by homology
3889		[c] : utp + nacealdglu1p --> pphn + uacgam	0	1000		Manual connection
3890		[c] : udpg + dfructo --> udp + sucr	0	1000	R00806	Found by homology
3891		[h] : udpg + dfructo --> udp + sucr	0	1000	R00806	Found by homology
3892		[h] : dfructo + adpglc --> sucr + adp	0	1000	R08676	Found by homology
3893		[c] : udpg + g6p-A --> udp + tre6p	0	1000	R00836	Found by homology
3894		[n] : udpg + g6p-A --> udp + tre6p	0	1000	R00836	Found by homology
3895		[c] : retinoate + udpglcur --> altrarebglu + udp	0	1000		Manual connection
3896		[h] : udpgal + glc-A --> udp + lcts	0	1000	R00503	Found by homology
3897		[h] : udpgal + glc-B --> udp + lcts	0	1000		Manual connection
3898		[h]: thiamonphos + ppi --> 4me52phosthi + 2me4ami5hpy	-1000	1000	R03223	Found by homology
3899		[m]: thiamonphos + ppi --> 4me52phosthi + 2me4ami5hpy	-1000	1000	R03223	Found by homology
3900		[h]: 4me52phosthi + 2me4ami5hpy --> thiamonphos + ppi	-1000	1000	R03223	Found by homology
3901		[m]: 4me52phosthi + 2me4ami5hpy --> thiamonphos + ppi	-1000	1000	R03223	Found by homology
3902		[h] : prephydiphos --> ppi + 15cphy	0	1000	R04218	Found by homology
3903		[u] : prephydiphos --> ppi + 15cphy	0	1000	R04218	Found by homology
3904		[h] : 15cphy --> phytfl	0	1000		Manual connection
3905		15cphy --> 15cphy[u]	0	1000		Manual connection
3906		15cphy[h] --> 15cphy	0	1000		Manual connection
3907		[h] : (2) ptrc --> symhoper + ammo	0	1000	R00018	Found by homology
3908		[c] : h2o + pep + nacedman6pho --> pi + naceneua3pho	0	1000	R04435	Found by homology
3909		[c] : pi + naceneua3pho --> h2o + pep + nacedman6pho	0	1000	R04435	Found by homology
3910		[c] : lornith + akg --> glu5sa + glu-L	0	1000	R00667	Found by homology
3911		[m] : lornith + akg --> glu5sa + glu-L	0	1000	R00667	Found by homology
3912		[c] : nsucll26di + akg --> nsuc2la6oxo + glu-L	0	1000	R04475	Found by homology
3913		[c] : nsuc2la6oxo + coa --> h2o + thdp + succoa	0	1000		Manual connection
3914		succoa --> succoa[m]	-1000	1000		Manual connection
3915		succoa[m] --> succoa	-1000	1000		Manual connection
3916		[c] : glu-D + pyr --> akg + ala-D	-1000	1000	R01148	Found by homology
3917		[h] : glu-D + pyr --> akg + ala-D	-1000	1000	R01148	Found by homology
3918		[m] : glu-D + pyr --> akg + ala-D	-1000	1000	R01148	Found by homology
3919		[c] : akg + ala-D --> glu-D + pyr	-1000	1000	R01148	Found by homology
3920		[h] : akg + ala-D --> glu-D + pyr	-1000	1000	R01148	Found by homology
3921		[m] : akg + ala-D --> glu-D + pyr	-1000	1000	R01148	Found by homology
3922		[h] : 4abutn --> 1pyrroln + h2o	0	1000	R07408	Found by homology
3923		[m] : 4abutn --> 1pyrroln + h2o	0	1000	R07408	Found by homology
3924		[c] : adp + dfruc6phos --> amp + frucD16bipho	0	1000	R05805	Found by homology
3925		[h] : adp + dfruc6phos --> amp + frucD16bipho	0	1000	R05805	Found by homology
3926		[c] : adp + glc-A --> amp + g6p-A	0	1000	R05804	Found by homology
3927		[c] : adp + glc-B --> amp + g6p-B	0	1000		Manual connection
3928		[c] : atp + glc-A --> adp + g6p-A	0	1000	R00299	Found by homology
3929		[n] : atp + glc-A --> adp + g6p-A	0	1000		Manual connection
3930		[c] : atp + glc-B --> adp + g6p-B	0	1000		Manual connection
3931		[n] : atp + glc-B --> adp + g6p-B	0	1000		Manual connection
3932		[c] : atp + mevaci --> adp + r5phosmeva	0	1000	R02245	Found by homology
3933		[m] : atp + mevaci --> adp + r5phosmeva	0	1000	R02245	Found by homology
3934		[c] : atp + dfructo --> adp + dfruc6phos	0	1000	R00760	Found by homology
3935		[h] : atp + dfructo --> adp + dfruc6phos	0	1000	R00760	Found by homology
3936		[c] : atp + dfructo --> adp + f6p-B	0	1000	R00867	Found by homology
3937		[h] : atp + dfructo --> adp + f6p-B	0	1000	R00867	Found by homology
3938		[n] : atp + 2de3dedgalac --> adp + 2de3de6pdgalac	0	1000	R03387	Found by homology
3939		[n] : 2de3de6pdgalac --> pyphphbda + g3p	0	1000		Manual connection
3940		pyphphbda[n] --> pyphphbda[h]	-1000	1000		Manual connection
3941		pyphphbda[h] --> pyphphbda[n]	-1000	1000		Manual connection
3942		g3p[n] --> g3p[c]	-1000	1000		Manual connection
3943		g3p[c] --> g3p[n]	-1000	1000		Manual connection
3944		[c] : ppi + dfruc6phos --> pi + frucD16bipho	0	1000	R00764	Found by homology
3945		[h] : ppi + dfruc6phos --> pi + frucD16bipho	0	1000	R00764	Found by homology
3946		[c] : atp + r5phosmeva --> adp + r4diphosmeva	0	1000	R03245	Found by homology
3947		[h] : atp + r5phosmeva --> adp + r4diphosmeva	0	1000	R03245	Found by homology
3948		[c] : adp + r4diphosmeva --> atp + r5phosmeva	0	1000	R03245	Found by homology
3949		[h] : adp + r4diphosmeva --> atp + r5phosmeva	0	1000	R03245	Found by homology
3950		[c] : 2aldma3phgly + h2o --> 2admadgly + pi	0	1000	R05790	Found by homology
3951		[c] : 2admadgly + pi --> 2aldma3phgly + h2o	0	1000	R05790	Found by homology
3952		[n] : g6p-A + h2o --> glc-A + pi	0	1000	R00303	Found by homology
3953		[c] : g6p-B + h2o --> glc-B + pi	0	1000	R00303	Found by homology
3954		[n] : g6p-B + h2o --> glc-B + pi	0	1000	R00303	Found by homology
3955		[c] : isochoris + h2o --> 2s3s23di23dihy + pyr	0	1000	R03037	Found by homology
3956		[h] : isochoris + h2o --> 2s3s23di23dihy + pyr	0	1000	R03037	Found by homology
3957		[c] : ammo + co2 + sarcos --> h2o + ncarbamosar	-1000	1000	R01563	Found by homology
3958		[c] : h2o + ncarbamosar --> ammo + co2 + sarcos	-1000	1000	R01563	Found by homology
3959		[c] : gluthisper + h2o --> gthrd + spmd	0	1000	R01918	Found by homology
3960		[h] : gluthisper + h2o --> gthrd + spmd	0	1000	R01918	Found by homology
3961		[m] : gluthisper + h2o --> gthrd + spmd	0	1000	R01918	Found by homology
3962		[m] : n2succlargi + (2) h2o --> n2succlor + co2 + (2) ammo	0	1000	R04189	Found by homology
3963		[m] : n2succlor + akg --> nslg5sade + glu-L	0	1000		Manual connection
3964		[m] : nslg5sade + nad + h2o --> nsucclglu + nadh + h	0	1000		Manual connection
3965		nsucclglu[m] --> nsucclglu[c]	-1000	1000		Manual connection
3966		nsucclglu[c] --> nsucclglu[m]	-1000	1000		Manual connection
3967		[c] : ammo + asp-L --> (2) h2o + 3cylala	0	1000	R00486	Found by homology
3968		[m] : ammo + asp-L --> (2) h2o + 3cylala	0	1000	R00486	Found by homology
3969		[x] : ammo + asp-L --> (2) h2o + 3cylala	0	1000	R00486	Found by homology
3970		[c] : undecadiphos + h2o --> ditrapounpho + pi	-1000	1000	R05627	Found by homology
3971		[h] : undecadiphos + h2o --> ditrapounpho + pi	-1000	1000	R05627	Found by homology
3972		[c] : ditrapounpho + pi --> undecadiphos + h2o	-1000	1000	R05627	Found by homology
3973		[h] : ditrapounpho + pi --> undecadiphos + h2o	-1000	1000	R05627	Found by homology
3974		[c] : 34dihylphe --> dopamine + co2	0	1000	R02080	Found by homology
3975		[h] : 34dihylphe --> dopamine + co2	0	1000	R02080	Found by homology
3976		[m] : 34dihylphe --> dopamine + co2	0	1000	R02080	Found by homology
3977		[c] : smetmalocoa --> ppcoa + co2	0	1000	R00923	Found by homology
3978		[h] : smetmalocoa --> ppcoa + co2	0	1000	R00923	Found by homology
3979		[m] : smetmalocoa --> ppcoa + co2	0	1000	R00923	Found by homology
3980		[c] : 4hydrobenz --> phenol + co2	-1000	1000	R01238	Found by homology
3981		[c] : phenol + co2 --> 4hydrobenz	-1000	1000	R01238	Found by homology
3982		[c] : 111snglirecol3plser --> pe11Z2hexaphoseta + co2	0	1000		Manual connection
3983		[c] : 19snglirecol3plser --> pe9Z2hexaphoseta + co2	0	1000		Manual connection
3984		111snglirecol3plser[h] --> 111snglirecol3plser	0	1000		Manual connection
3985		19snglirecol3plser[h] --> 19snglirecol3plser	0	1000		Manual connection
3986		[c] : indolepy --> in3acede + co2	0	1000	R01974	Found by homology
3987		[h] : indolepy --> in3acede + co2	0	1000	R01974	Found by homology
3988		[c] : 3phosphopy --> phosacede + co2	0	1000	R04053	Found by homology
3989		[h] : 3phosphopy --> phosacede + co2	0	1000	R04053	Found by homology
3990		[m] : 3phosphopy --> phosacede + co2	0	1000	R04053	Found by homology
3991		[h] : dfruc6phos + pi --> actp + e4p + h2o	0	1000	R00761	Found by homology
3992		[h] : ammo + pyr + indole --> h2o + trp-L	0	1000	R00673	Found by homology
3993		[c] : co2 + ammo --> carbamate	0	1000	R07316	Found by homology
3994		[h] : co2 + ammo --> carbamate	0	1000	R07316	Found by homology
3995		[m] : co2 + ammo --> carbamate	0	1000	R07316	Found by homology
3996		[x] : co2 + ammo --> carbamate	0	1000	R07316	Found by homology
3997		[c] : carbamate --> co2 + ammo	0	0		Manual connection
3998		[h] : carbamate --> co2 + ammo	0	0		Manual connection
3999		[m] : carbamate --> co2 + ammo	0	0		Manual connection
4000		[x] : carbamate --> co2 + ammo	0	0		Manual connection
4001		[c] : in3ylace --> 3indoacenitrile + h2o	0	1000	R04020	Found by homology
4002		[h] : in3ylace --> 3indoacenitrile + h2o	0	1000	R04020	Found by homology
4003		[h] : copdipho --> abietane + ppi	0	1000	R06301	Found by homology
4004		[u] : copdipho --> abietane + ppi	0	1000	R06301	Found by homology
4005		[h] : abietane + ppi --> copdipho	0	0		Manual connection
4006		[u] : abietane + ppi --> copdipho	0	0		Manual connection
4007		[h] : encodipho --> enca1215di + ppi	0	1000		Manual connection
4008		[u] : encodipho --> enca1215di + ppi	0	1000		Manual connection
4009		[h] : enca1215di + ppi --> encodipho	0	0		Manual connection
4010		[u] : enca1215di + ppi --> encodipho	0	0		Manual connection
4011		[h] : encodipho --> sadarapiradi + ppi	0	1000	R09119	Found by homology
4012		[u] : encodipho --> sadarapiradi + ppi	0	1000	R09119	Found by homology
4013		[h] : sadarapiradi + ppi --> encodipho	0	0	R09119	Found by homology
4014		[u] : sadarapiradi + ppi --> encodipho	0	0	R09119	Found by homology
4015		[h] : encodipho --> entpi81415di + ppi	0	1000	R09121	Found by homology
4016		[u] : encodipho --> entpi81415di + ppi	0	1000	R09121	Found by homology
4017		[h] : entpi81415di + ppi --> encodipho	0	0	R09121	Found by homology
4018		[u] : entpi81415di + ppi --> encodipho	0	0	R09121	Found by homology
4019		[h] : copdipho --> levopidiene + ppi	0	1000	R06302	Found by homology
4020		[u] : copdipho --> levopidiene + ppi	0	1000	R06302	Found by homology
4021		[h] : levopidiene + ppi --> copdipho	0	0	R06302	Found by homology
4022		[u] : levopidiene + ppi --> copdipho	0	0	R06302	Found by homology
4023		[h] : 9alcopaldipho --> 9bepi715die + ppi	-1000	1000	R09117	Found by homology
4024		[u] : 9alcopaldipho --> 9bepi715die + ppi	-1000	1000	R09117	Found by homology
4025		[h] : 9bepi715die + ppi --> 9alcopaldipho	-1000	1000	R09117	Found by homology
4026		[u] : 9bepi715die + ppi --> 9alcopaldipho	-1000	1000	R09117	Found by homology
4027		[c] : ammo --> fum + asp-L	0	1000	R00490	Found by homology
4028		[h] : ammo --> fum + asp-L	0	1000	R00490	Found by homology
4029		[m] : ammo --> fum + asp-L	0	1000	R00490	Found by homology
4030		[c] : lornith --> pro-L + ammo	0	1000	R00671	Found by homology
4031		[m] : lornith --> pro-L + ammo	0	1000	R00671	Found by homology
4032		[c] : ser-D --> pyr + ammo	0	1000	R00221	Found by homology
4033		[h] : ser-D --> pyr + ammo	0	1000	R00221	Found by homology
4034		[m] : ser-D --> pyr + ammo	0	1000	R00221	Found by homology
4035		[h] : pyr + ammo + h2s --> h2o + dcysteine	0	1000	R01874	Found by homology
4036		[h] : h2o + dcysteine --> pyr + ammo + h2s	0	1000	R01874	Found by homology
4037		[h] : 2obut + ammo + h2s --> h2o + hcys-L	0	1000	R01283	Found by homology
4038		[m] : 2obut + ammo + h2s --> h2o + hcys-L	0	1000	R01283	Found by homology
4039		[c] : sriblhomocys --> 4s45dihypen23di + hcys-L	-1000	1000	R01291	Found by homology
4040		[c] : 4s45dihypen23di + hcys-L --> sriblhomocys	-1000	1000	R01291	Found by homology
4041		[c] : lornith --> ornithi-D	-1000	1000	R00672	Found by homology
4042		[c] : ornithi-D --> lornith	-1000	1000	R00672	Found by homology
4043		[c] : lrib5pho --> lxy5pho	-1000	1000	R03244	Found by homology
4044		[c] : lxy5pho --> lrib5pho	-1000	1000	R03244	Found by homology
4045		[h] : lrib5pho --> lxy5pho	-1000	1000	R03244	Found by homology
4046		[h] : lxy5pho --> lrib5pho	-1000	1000	R03244	Found by homology
4047		[m] : rmetmacoa --> smetmalocoa	-1000	1000	R02765	Found by homology
4048		[m] : smetmalocoa --> rmetmacoa	-1000	1000	R02765	Found by homology
4049		[c] : darahex3u6pho --> dfruc6phos	0	1000	R05339	Found by homology
4050		[c] : gluco-D6p --> dfruc6phos	0	1000	R00771	Found by homology
4051		[c] : atp + gluthisper + gthrd --> adp + pi + trypanothi	0	1000	R03822	Found by homology
4052		[h] : atp + gluthisper + gthrd --> adp + pi + trypanothi	0	1000	R03822	Found by homology
4053		[m] : atp + gluthisper + gthrd --> adp + pi + trypanothi	0	1000	R03822	Found by homology
4054		[c] : trypanothi + h2o --> gthrd + gluthisper	0	1000		Manual connection
4055		[h] : trypanothi + h2o --> gthrd + gluthisper	0	1000		Manual connection
4056		[m] : trypanothi + h2o --> gthrd + gluthisper	0	1000		Manual connection
4057		[c] : atp + (2) ala-D --> adp + pi + daladala	0	1000	R01150	Found by homology
4058		[m] : atp + (2) ala-D --> adp + pi + daladala	0	1000	R01150	Found by homology
4059		[x] : atp + (2) ala-D --> adp + pi + daladala	0	1000	R01150	Found by homology
4060		[c] : adp + pi + daladala --> atp + (2) ala-D	0	1000		Manual connection
4061		[m] : adp + pi + daladala --> atp + (2) ala-D	0	1000		Manual connection
4062		[x] : adp + pi + daladala --> atp + (2) ala-D	0	1000		Manual connection
4063		[c] : atp + asp-L + ammo --> amp + ppi + asn-L	0	1000	R00483	Found by homology
4064		[m] : atp + asp-L + ammo --> amp + ppi + asn-L	0	1000	R00483	Found by homology
4065		[c] : (2) atp + hco3 + ammo --> (2) adp + pi + cbp	0	1000	R07641	Found by homology
4066		[h] : (2) atp + hco3 + ammo --> (2) adp + pi + cbp	0	1000	R07641	Found by homology
4067		[m] : (2) atp + hco3 + ammo --> (2) adp + pi + cbp	0	1000	R07641	Found by homology
4068		[c] : atp + ppcoa + hco3 --> adp + pi + smetmalocoa	0	1000	R01859	Found by homology
4069		[h] : atp + ppcoa + hco3 --> adp + pi + smetmalocoa	0	1000	R01859	Found by homology
4070		[m] : atp + ppcoa + hco3 --> adp + pi + smetmalocoa	0	1000	R01859	Found by homology
4071		[c] : h + nadh + in3acede --> nad + tryp	-1000	1000	R02679	Found by homology
4072		[h] : h + nadh + in3acede --> nad + tryp	-1000	1000	R02679	Found by homology
4073		[c] : nad + tryp --> h + nadh + in3acede	-1000	1000	R02680	Found by homology
4074		[h] : nad + tryp --> h + nadh + in3acede	-1000	1000	R02680	Found by homology
4075		[c] : h + nadph + in3acede --> nadp + tryp	-1000	1000	R02680	Found by homology
4076		[h] : h + nadph + in3acede --> nadp + tryp	-1000	1000	R02680	Found by homology
4077		[c] : nadp + tryp --> h + nadph + in3acede	-1000	1000		Manual connection
4078		[h] : nadp + tryp --> h + nadph + in3acede	-1000	1000		Manual connection
4079		[c] : h + nadh + 4hixypheace --> nad + 4hidroxyethaty	0	1000	R04304	Found by homology
4080		[h] : h + nadh + 4hixypheace --> nad + 4hidroxyethaty	0	1000	R04304	Found by homology
4081		[m] : h + nadh + 4hixypheace --> nad + 4hidroxyethaty	0	1000	R04304	Found by homology
4082		[c] : 34dihybenzo + o2 --> 3carcismuco	0	1000	R01631	Found by homology
4083		[h] : 34dihybenzo + o2 --> 3carcismuco	0	1000	R01631	Found by homology
4084		[c] : 34dihybenzo + o2 --> 4carbo2hydromy	0	1000	R01632	Found by homology
4085		[c] : phenol + o2 + nadph + h --> catechol + nadp + h2o	-1000	1000	R00815	Found by homology
4086		[h] : phenol + o2 + nadph + h --> catechol + nadp + h2o	-1000	1000	R00815	Found by homology
4087		[c] : catechol + nadp + h2o --> phenol + o2 + nadph + h	-1000	1000	R00815	Found by homology
4088		[h] : catechol + nadp + h2o --> phenol + o2 + nadph + h	-1000	1000	R00815	Found by homology
4089		[c] : in3acede + nad + h2o --> ind3ace + nadh + h	0	1000	R02678	Found by homology
4090		[h] : in3acede + nad + h2o --> ind3ace + nadh + h	0	1000	R02678	Found by homology
4091		[c] : n4aceamibu + nad + h2o --> 4acebutan + nadh + h	0	1000	R05050	Found by homology
4092		[h] : n4aceamibu + nad + h2o --> 4acebutan + nadh + h	0	1000	R05050	Found by homology
4093		[m] : n4aceamibu + nad + h2o --> 4acebutan + nadh + h	0	1000	R05050	Found by homology
4094		[c] : 4acebutan + h2o --> ac + 4abut	0	1000		Manual connection
4095		[h] : 4acebutan + h2o --> ac + 4abut	0	1000		Manual connection
4096		[m] : 4acebutan + h2o --> ac + 4abut	0	1000		Manual connection
4097		[c] : 4hixypheace + nad + h2o --> 4hidropheace + nadh + h	0	1000	R02695	Found by homology
4098		[h] : 4hixypheace + nad + h2o --> 4hidropheace + nadh + h	0	1000	R02695	Found by homology
4099		[m] : 4hixypheace + nad + h2o --> 4hidropheace + nadh + h	0	1000	R02695	Found by homology
4100		[c] : 4hidropheace + o2 + nadh +h --> 34dihypheacete + nad + h2o	0	1000		Manual connection
4101		[h] : 4hidropheace + o2 + nadh +h --> 34dihypheacete + nad + h2o	0	1000		Manual connection
4102		[m] : 4hidropheace + o2 + nadh +h --> 34dihypheacete + nad + h2o	0	1000		Manual connection
4103		[c] : meliacetal + nad + h2o --> methylimiaceacid + nadh + h	0	1000	R04996	Found by homology
4104		[c] : methylimiaceacid + nadh + h --> meliacetal + nad + h2o	0	1000		Manual connection
4105		[c] : 2s3s23di23dihy + nad --> 23dihydroben + nadh + h	-1000	1000	R01505	Found by homology
4106		[h] : 2s3s23di23dihy + nad --> 23dihydroben + nadh + h	-1000	1000	R01505	Found by homology
4107		[c] : 23dihydroben + nadh + h -->2s3s23di23dihy + nad	-1000	1000	R01505	Found by homology
4108		[h] : 23dihydroben + nadh + h -->2s3s23di23dihy + nad	-1000	1000	R01505	Found by homology
4109		[c] : ornithi-D + h2o + o2 --> 5ami2oxoacid + ammo + h2o2	-1000	1000	R02457	Found by homology
4110		[m] : ornithi-D + h2o + o2 --> 5ami2oxoacid + ammo + h2o2	-1000	1000	R02457	Found by homology
4111		[c] : 5ami2oxoacid + ammo + h2o2 --> ornithi-D + h2o + o2	-1000	1000	R02457	Found by homology
4112		[m] : 5ami2oxoacid + ammo + h2o2 --> ornithi-D + h2o + o2	-1000	1000	R02457	Found by homology
4113		[c] : ala-D + h2o + o2 --> pyr + ammo + h2o2	0	1000	R05861	Found by homology
4114		[m] : ala-D + h2o + o2 --> pyr + ammo + h2o2	0	1000	R05861	Found by homology
4115		[x] : ala-D + h2o + o2 --> pyr + ammo + h2o2	0	1000	R05861	Found by homology
4116		[c] : dopamine + h2o + o2 --> 34dihypheace + ammo + h2o2	0	1000	R04300	Found by homology
4117		[h] : dopamine + h2o + o2 --> 34dihypheace + ammo + h2o2	0	1000	R04300	Found by homology
4118		[m] : dopamine + h2o + o2 --> 34dihypheace + ammo + h2o2	0	1000	R04300	Found by homology
4119		[c] : h + nadh + akg + lys-L --> h2o + nad + n6l13dicaxyly	0	1000	R00715	Found by homology
4120		[c] : h + nadph + akg + lys-L --> h2o + nadp + n6l13dicaxyly	0	1000	R00716	Found by homology
4121		[c] : h + nadh + l2ama6sem + glu-L --> h2o + nad + n6l13dicaxyly	0	1000	R02313	Found by homology
4122		[m] : h + nadh + l2ama6sem + glu-L --> h2o + nad + n6l13dicaxyly	0	1000	R02313	Found by homology
4123		[c] : amet + dopamine --> ahcys + 3mexyami	0	1000	R04301	Found by homology
4124		[h] : amet + dopamine --> ahcys + 3mexyami	0	1000	R04301	Found by homology
4125		[m] : amet + dopamine --> ahcys + 3mexyami	0	1000	R04301	Found by homology
4126		[c] : udpg + s4hydroxymani --> udp + dhurrin	0	1000	R04296	Found by homology
4127		[h] : udpg + s4hydroxymani --> udp + dhurrin	0	1000	R04296	Found by homology
4128		[h] : (2) ggdp --> 15cphy + (2) ppi	0	1000	R10177	Found by homology
4129		[u] : (2) ggdp --> 15cphy + (2) ppi	0	1000	R10177	Found by homology
4130		[c] : l2aminoadi + akg --> 2oxodipate + glu-L	-1000	1000	R01939	Found by homology
4131		[m] : l2aminoadi + akg --> 2oxodipate + glu-L	-1000	1000	R01939	Found by homology
4132		[c] : 2oxodipate + glu-L --> l2aminoadi + akg	-1000	1000	R01939	Found by homology
4133		[m] : 2oxodipate + glu-L --> l2aminoadi + akg	-1000	1000	R01939	Found by homology
4134		[h]: atp + 4ami2me5phopy --> adp + 2me4ami5hpy	-1000	1000	R04509	Found by homology
4135		[m]: atp + 4ami2me5phopy --> adp + 2me4ami5hpy	-1000	1000	R04509	Found by homology
4136		[h]: adp + 2me4ami5hpy --> atp + 4ami2me5phopy	-1000	1000	R04509	Found by homology
4137		[m]: adp + 2me4ami5hpy --> atp + 4ami2me5phopy	-1000	1000	R04509	Found by homology
4138		[c] : 4hybencoa + h2o --> 4hydrobenz + coa	0	1000	R01301	Found by homology
4139		[h] : 4hybencoa + h2o --> 4hydrobenz + coa	0	1000	R01301	Found by homology
4140		[c] : frucD16bipho + h2o --> dfruc6phos + pi	0	1000	R00762	Found by homology
4141		[h] : frucD16bipho + h2o --> dfruc6phos + pi	0	1000	R00762	Found by homology
4142		[c] : phosacede + h2o --> acald + pi	0	1000	R00747	Found by homology
4143		[h] : phosacede + h2o --> acald + pi	0	1000	R00747	Found by homology
4144		[m] : phosacede + h2o --> acald + pi	0	1000	R00747	Found by homology
4145		[c] : creatine + h2o --> sarcos + urea	0	1000	R01566	Found by homology
4146		[c] : 45dihyphtha --> 34dihybenzo + co2	-1000	1000	R01635	Found by homology
4147		[h] : 45dihyphtha --> 34dihybenzo + co2	-1000	1000	R01635	Found by homology
4148		[c] : 34dihybenzo + co2 --> 45dihyphtha	-1000	1000	R01635	Found by homology
4149		[h] : 34dihybenzo + co2 --> 45dihyphtha	-1000	1000	R01635	Found by homology
4150		[c] : s4hydroxymani --> cyanid + 4hyxybenalde	0	1000		Manual connection
4151		[h] : s4hydroxymani --> cyanid + 4hyxybenalde	0	1000		Manual connection
4152		[m] : s4hydroxymani --> cyanid + 4hyxybenalde	0	1000		Manual connection
4153		[c] : 4hyxybenalde + nad + h2o --> 4hydrobenz + nadh + h	0	1000		Manual connection
4154		[h] : 4hyxybenalde + nad + h2o --> 4hydrobenz + nadh + h	0	1000		Manual connection
4155		[m] : 4hyxybenalde + nad + h2o --> 4hydrobenz + nadh + h	0	1000		Manual connection
4156		[c] : ammo + pyr + phenol --> h2o + tyr-L	0	1000	R00728	Found by homology
4157		[h] : ammo + pyr + phenol --> h2o + tyr-L	0	1000	R00728	Found by homology
4158		[c] : 4hixypheace + dopamine --> snorcoclau + h2o	0	1000	R04305	Found by homology
4159		[h] : 4hixypheace + dopamine --> snorcoclau + h2o	0	1000	R04305	Found by homology
4160		[m] : 4hixypheace + dopamine --> snorcoclau + h2o	0	1000	R04305	Found by homology
4161		[c] : manno-D --> 2d3deodgluc + h2o	0	1000	R05606	Found by homology
4162		[c] : 2s5ep6h3c1c --> 1r6rh2s24 + pyr	0	1000	R08166	Found by homology
4163		[h] : 2s5ep6h3c1c --> 1r6rh2s24 + pyr	0	1000	R08166	Found by homology
4164		[c] : l2aminoadi + val-L + cys-L + (3) atp + h2o --> dl2aalcdv + (3) amp + (3) ppi	0	1000	R04870	Found by homology
4165		[m] : l2aminoadi + val-L + cys-L + (3) atp + h2o --> dl2aalcdv + (3) amp + (3) ppi	0	1000	R04870	Found by homology
4166		[c] : penicillin + akg + o2 --> deacephac + succ + co2 + h2o	-1000	1000	R05301	Found by homology
4167		[m] : penicillin + akg + o2 --> deacephac + succ + co2 + h2o	-1000	1000	R05301	Found by homology
4168		[c] : deacephac + succ + co2 + h2o --> penicillin + akg + o2	-1000	1000	R05301	Found by homology
4169		[m] : deacephac + succ + co2 + h2o --> penicillin + akg + o2	-1000	1000	R05301	Found by homology
4170		[c] : 2succibencoa --> 14di2napht + coa	-1000	1000	R04150	Found by homology
4171		[h] : 2succibencoa --> 14di2napht + coa	-1000	1000	R04150	Found by homology
4172		[c] : 14di2napht + coa --> 2succibencoa	-1000	1000	R04150	Found by homology
4173		[h] : 14di2napht + coa --> 2succibencoa	-1000	1000	R04150	Found by homology
4174		[c] : 34dihypheacete + o2 --> 2h5cmemuse	-1000	1000	R03303	Found by homology
4175		[h] : 34dihypheacete + o2 --> 2h5cmemuse	-1000	1000	R03303	Found by homology
4176		[m] : 34dihypheacete + o2 --> 2h5cmemuse	-1000	1000	R03303	Found by homology
4177		[c] : 2h5cmemuse --> 34dihypheacete + o2	-1000	1000	R03303	Found by homology
4178		[h] : 2h5cmemuse --> 34dihypheacete + o2	-1000	1000	R03303	Found by homology
4179		[m] : 2h5cmemuse --> 34dihypheacete + o2	-1000	1000	R03303	Found by homology
4180		[c] : 3me4hypheace + nad + h2o --> homovan + nadh + h	-1000	1000	R04888	Found by homology
4181		[h] : 3me4hypheace + nad + h2o --> homovan + nadh + h	-1000	1000	R04888	Found by homology
4182		[m] : 3me4hypheace + nad + h2o --> homovan + nadh + h	-1000	1000	R04888	Found by homology
4183		[c] : homovan + nadh + h --> 3me4hypheace + nad + h2o	-1000	1000	R04888	Found by homology
4184		[h] : homovan + nadh + h --> 3me4hypheace + nad + h2o	-1000	1000	R04888	Found by homology
4185		[m] : homovan + nadh + h --> 3me4hypheace + nad + h2o	-1000	1000	R04888	Found by homology
4186		[c] : amet + 34dihypheacete --> ahcys + homovan	-1000	1000	R03304	Found by homology
4187		[h] : amet + 34dihypheacete --> ahcys + homovan	-1000	1000	R03304	Found by homology
4188		[m] : amet + 34dihypheacete --> ahcys + homovan	-1000	1000	R03304	Found by homology
4189		[c] : ahcys + homovan --> amet + 34dihypheacete	-1000	1000	R03304	Found by homology
4190		[h] : ahcys + homovan --> amet + 34dihypheacete	-1000	1000	R03304	Found by homology
4191		[m] : ahcys + homovan --> amet + 34dihypheacete	-1000	1000	R03304	Found by homology
4192		[c] : hoisote --> zb1e124tri + h2o	-1000	1000	R04371	Found by homology
4193		[m] : hoisote --> zb1e124tri + h2o	-1000	1000	R04371	Found by homology
4194		[c] : zb1e124tri + h2o --> hoisote	-1000	1000	R04371	Found by homology
4195		[m] : zb1e124tri + h2o --> hoisote	-1000	1000	R04371	Found by homology
4196		[c] : isopenin --> penicillin	0	1000	R04147	Found by homology
4197		[m] : isopenin --> penicillin	0	1000	R04147	Found by homology
4198		[c] : ccmucon --> 25di5oxo2ace	-1000	1000	R03959	Found by homology
4199		[h] : ccmucon --> 25di5oxo2ace	-1000	1000	R03959	Found by homology
4200		[c] : 25di5oxo2ace --> ccmucon	-1000	1000	R03959	Found by homology
4201		[h] : 25di5oxo2ace --> ccmucon	-1000	1000	R03959	Found by homology
4202		[c] : ccmucon --> s5o25di2ace	-1000	1000	R06989	Found by homology
4203		[h] : ccmucon --> s5o25di2ace	-1000	1000	R06989	Found by homology
4204		[c] : s5o25di2ace --> ccmucon	-1000	1000	R06989	Found by homology
4205		[h] : s5o25di2ace --> ccmucon	-1000	1000	R06989	Found by homology
4206		[c] : atp + 2subenate + coa --> amp + ppi + 2succibencoa	0	1000	R04030	Found by homology
4207		[h] : atp + 2subenate + coa --> amp + ppi + 2succibencoa	0	1000	R04030	Found by homology
4208		[c] : h + nadh + co2 + 2oxodipate --> nad + hoisote	0	1000	R01934	Found by homology
4209		[m] : h + nadh + co2 + 2oxodipate --> nad + hoisote	0	1000	R01934	Found by homology
4210		[c] : catechol + o2 --> ccmucon	0	1000	R00817	Found by homology
4211		[h] : catechol + o2 --> ccmucon	0	1000	R00817	Found by homology
4212		[c] : catechol + o2 --> 2hmuseal	0	1000	R00816	Found by homology
4213		[h] : catechol + o2 --> 2hmuseal	0	1000	R00816	Found by homology
4214		[c] : 2hmuseal --> catechol + o2	0	1000		Manual connection
4215		[h] : 2hmuseal --> catechol + o2	0	1000		Manual connection
4216		[c] : 34dihypheace + nad + h2o --> 34dihypheacete + nadh + h	0	1000	R03300	Found by homology
4217		[h] : 34dihypheace + nad + h2o --> 34dihypheacete + nadh + h	0	1000	R03300	Found by homology
4218		[m] : 34dihypheace + nad + h2o --> 34dihypheacete + nadh + h	0	1000	R03300	Found by homology
4219		[c] : dl2aalcdv + o2 --> (2) isopenin	0	1000	R04872	Found by homology
4220		[m] : dl2aalcdv + o2 --> (2) isopenin	0	1000	R04872	Found by homology
4221		[c] : 3mexyami + h2o + o2 --> 3me4hypheace + h2o2 + ammo	0	1000	R04890	Found by homology
4222		[h] : 3mexyami + h2o + o2 --> 3me4hypheace + h2o2 + ammo	0	1000	R04890	Found by homology
4223		[m] : 3mexyami + h2o + o2 --> 3me4hypheace + h2o2 + ammo	0	1000	R04890	Found by homology
4224		[c] : amet + snorcoclau --> ahcys + scoclaurin	0	1000	R05123	Found by homology
4225		[h] : amet + snorcoclau --> ahcys + scoclaurin	0	1000	R05123	Found by homology
4226		[m] : amet + snorcoclau --> ahcys + scoclaurin	0	1000	R05123	Found by homology
4227		[c] : ahcys + scoclaurin --> amet + snorcoclau	0	1000	R05123	Found by homology
4228		[h] : ahcys + scoclaurin --> amet + snorcoclau	0	1000	R05123	Found by homology
4229		[m] : ahcys + scoclaurin --> amet + snorcoclau	0	1000	R05123	Found by homology
4230		[c] : atp + 2d3deodgluc --> adp + 2de3de6pdgl	0	1000	R01541	Found by homology
4231		[c] : dhurrin + h2o --> s4hydroxymani + glc-B	0	1000	R10035	Found by homology
4232		[h] : dhurrin + h2o --> s4hydroxymani + glc-B	0	1000	R10035	Found by homology
4233		[c] : in3ylace + h2o --> ind3ace + ammo	0	1000	R03096	Found by homology
4234		[h] : in3ylace + h2o --> ind3ace + ammo	0	1000	R03096	Found by homology
4235		[c] : ammo + ind3ace --> (2) h2o + 3indoacenitrile	0	1000	R03093	Found by homology
4236		[h] : ammo + ind3ace --> (2) h2o + 3indoacenitrile	0	1000	R03093	Found by homology
4237		[c] : (2) h2o + 3indoacenitrile --> ammo + ind3ace	0	1000		Manual connection
4238		[h] : (2) h2o + 3indoacenitrile --> ammo + ind3ace	0	1000		Manual connection
4239		[c] : 23dihydroben --> catechol + co2	0	1000	R00821	Found by homology
4240		[h] : 23dihydroben --> catechol + co2	0	1000	R00821	Found by homology
4241		[c] : catechol + co2 --> 23dihydroben	0	1000	R00821	Found by homology
4242		[h] : catechol + co2 --> 23dihydroben	0	1000	R00821	Found by homology
4243		[c] :1r6rh2s24 --> h2o + 2subenate	0	1000		Manual connection
4244		[h] :1r6rh2s24 --> h2o + 2subenate	0	1000		Manual connection
4245		[c]: 3carcismuco --> 3ca25dihy5o2ace	0	1000	R03308	Found by homology
4246		[h]: 3carcismuco --> 3ca25dihy5o2ace	0	1000	R03308	Found by homology
4247		[c]: 3carcismuco --> 3ca25dihy5o2ace	0	1000	R03308	Found by homology
4248		[h]: 3carcismuco --> 3ca25dihy5o2ace	0	1000	R03308	Found by homology
4249		12dgr18018111Z + atp à adp + pa18018111Z	0	1000		Found by homology
4250		12dgr1835Z9Z12Z18111Z + atp à adp + pa1835Z9Z12Z18111Z	0	1000		Found by homology
4251		12dgr1845Z9Z12Z15Z18111Z + atp --> adp + pa1845Z9Z12Z15Z18111Z	0	1000		Found by homology
4252		12dgr1835Z9Z12Z1819Z + atp --> adp + pa1835Z9Z12Z1819Z	0	1000		Found by homology
4253		12dgr1845Z9Z12Z15Z1819Z + atp --> adp + pa1845Z9Z12Z15Z1819Z	0	1000		Found by homology
4254		12dgr1819Z1619Zocta + atp --> adp + pa1819Z1619Zocta	0	1000		Found by homology
4255		12dgr1819Z1819Z1 + atp --> adp + pa1819Z1819Z1	0	1000		Found by homology
4256		12dgr18018111Z9 + atp --> adp + pa18018111Z9	0	1000		Found by homology
4257		12dgr18111Z18111Z1 + atp --> adp + pa18111Z18111Z1	0	1000		Found by homology
4258		pa18018111Z +h2o --> pi + 12dgr18018111Z	0	1000		Found by homology
4259		pa1835Z9Z12Z18111Z + h2o --> pi + 12dgr1835Z9Z12Z18111Z	0	1000		Found by homology
4260		pa1835Z9Z12Z1819Z + h2o --> pi + 12dgr1835Z9Z12Z1819Z	0	1000		Found by homology
4261		pa1845Z9Z12Z15Z1819Z + h2o --> pi + 12dgr1845Z9Z12Z15Z1819Z	0	1000		Found by homology
4262		pa1819Z1619Zocta + h2o --> pi + 12dgr1819Z1619Zocta	0	1000		Found by homology
4263		pa1819Z1819Z1 + h2o --> pi + 12dgr1819Z1819Z1	0	1000		Found by homology
4264		pa18018111Z9 + h2o --> pi + 12dgr18018111Z9	0	1000		Found by homology
4265		pa18111Z18111Z1 + h2o --> pi * 12dgr18111Z18111Z1	0	1000		Found by homology
4266		12dgr18018111Z + pmtcoa à tag18018111Z-160 + coa	0	1000		Found by homology
4267		12dgr1835Z9Z12Z18111Z + pmtcoa --> tag1835Z9Z12Z18111Z-160 + coa	0	1000		Found by homology
4268		12dgr1835Z9Z12Z1819Z + pmtcoa --> tag1835Z9Z12Z1819Z-160 + coa	0	1000		Found by homology
4269		12dgr1835Z9Z12Z1819Z + pmtcoa --> tag1835Z9Z12Z1819Z-160 + coa	0	1000		Found by homology
4270		12dgr1845Z9Z12Z15Z1819Z + pmtcoa --> tag12dgr1845Z9Z12Z15Z1819Z-160 + coa	0	1000		Found by homology
4271		12dgr1819Z1619Zocta + h2o --> pi + tag1819Z1619Zocta-160 + coa	0	1000		Found by homology
4272		12dgr1819Z1819Z1 + h2o --> tag1819Z1819Z1-160 + coa	0	1000		Found by homology
4273		12dgr18018111Z9 + h2o --> tagpa18018111Z9-160 + coa	0	1000		Found by homology

## Sheet: Metabolites
CHANG ET AL
Abbreviation	Compartment	Name	Formula	Review Status	Charge	CAS Number	Formula Neutral	Compound Names	KEGG cmpd ID	BiGG ID	PubChem	InChI	pH of compartment	C	H	N	O	P	S	F	Fe	Mg	Na	Se	R	X
10fthf	Cytosol	10-Formyltetrahydrofolate	C20H21N7O7	Completely Reviewed	-2		C20H23N7O7		C00234	34337	3533	InChI=1S/C20H23N7O7/c21-20-25-16-15(18(32)26-20)23-11(7-22-16)8-27(9-28)12-3-1-10(2-4-12)17(31)24-13(19(33)34)5-6-14(29)30/h1-4,9,11,13,23H,5-8H2,(H,24,31)(H,29,30)(H,33,34)(H4,21,22,25,26,32)	7.1	20	21	7	7	0	0	0	0	0	0	0	0	0
10fthf[h]	Chloroplast	10-Formyltetrahydrofolate	C20H21N7O7	Completely Reviewed	-2		C20H23N7O7		C00234	34337	3533	InChI=1S/C20H23N7O7/c21-20-25-16-15(18(32)26-20)23-11(7-22-16)8-27(9-28)12-3-1-10(2-4-12)17(31)24-13(19(33)34)5-6-14(29)30/h1-4,9,11,13,23H,5-8H2,(H,24,31)(H,29,30)(H,33,34)(H4,21,22,25,26,32)	8	20	21	7	7	0	0	0	0	0	0	0	0	0
10fthf[m]	Mitochondria	10-Formyltetrahydrofolate	C20H21N7O7	Completely Reviewed	-2		C20H23N7O7		C00234	34337	3533	InChI=1S/C20H23N7O7/c21-20-25-16-15(18(32)26-20)23-11(7-22-16)8-27(9-28)12-3-1-10(2-4-12)17(31)24-13(19(33)34)5-6-14(29)30/h1-4,9,11,13,23H,5-8H2,(H,24,31)(H,29,30)(H,33,34)(H4,21,22,25,26,32)	7.8	20	21	7	7	0	0	0	0	0	0	0	0	0
10fthf[x]	Glyoxysome	10-Formyltetrahydrofolate	C20H21N7O7	Completely Reviewed	-2		C20H23N7O7		C00234	34337	3533	InChI=1S/C20H23N7O7/c21-20-25-16-15(18(32)26-20)23-11(7-22-16)8-27(9-28)12-3-1-10(2-4-12)17(31)24-13(19(33)34)5-6-14(29)30/h1-4,9,11,13,23H,5-8H2,(H,24,31)(H,29,30)(H,33,34)(H4,21,22,25,26,32)	8.2	20	21	7	7	0	0	0	0	0	0	0	0	0
10fthfglu-L	Cytosol	10-Formyltetrahydrofolyl L-glutamate	C25H28N8O10	Completely Reviewed	-2		C25H30N8O10		C05928		8216	InChI=1S/C25H30N8O10/c26-25-31-20-19(22(39)32-25)28-13(9-27-20)10-33(11-34)14-3-1-12(2-4-14)21(38)30-16(24(42)43)5-7-17(35)29-15(23(40)41)6-8-18(36)37/h1-4,11,13,15-16,28H,5-10H2,(H,29,35)(H,30,38)(H,36,37)(H,40,41)(H,42,43)(H4,26,27,31,32,39)	7.1	25	28	8	10	0	0	0	0	0	0	0	0	0
10fthfglu-L[m]	Mitochondria	10-Formyltetrahydrofolyl L-glutamate	C25H28N8O10	Completely Reviewed	-2		C25H30N8O10		C05928		8216	InChI=1S/C25H30N8O10/c26-25-31-20-19(22(39)32-25)28-13(9-27-20)10-33(11-34)14-3-1-12(2-4-14)21(38)30-16(24(42)43)5-7-17(35)29-15(23(40)41)6-8-18(36)37/h1-4,11,13,15-16,28H,5-10H2,(H,29,35)(H,30,38)(H,36,37)(H,40,41)(H,42,43)(H4,26,27,31,32,39)	7.8	25	28	8	10	0	0	0	0	0	0	0	0	0
12dgr160[h]	Chloroplast	1,2-Diacyl-sn-glycerol (dihexadecanoyl, n-C16:0)	C35H68O5	Manually Reviewed	0		C35H68O5		C00641	2618257	3914		8	35	68	0	5	0	0	0	0	0	0	0	0	0
12dgr16018111Z	Cytosol	1,2-Diacyl-sn-glycerol (1-hexadecanoyl,2-(11Z)-octadecenoyl, 16:0/18:1(11Z))	C37H70O5	Manually Reviewed	0		C37H70O5		C00641		3914		7.1	37	70	0	5	0	0	0	0	0	0	0	0	0
12dgr1601819Z	Cytosol	1,2-Diacyl-sn-glycerol (1-hexadecanoyl,2-(9Z)-octadecenoyl, 16:0/18:1(9Z))	C37H70O5	Manually Reviewed	0		C37H70O5		C00641		3914		7.1	37	70	0	5	0	0	0	0	0	0	0	0	0
12dgr1601819Z[h]	Chloroplast	1,2-Diacyl-sn-glycerol (1-hexadecanoyl,2-(9Z)-octadecenoyl, 16:0/18:1(9Z))	C37H70O5	Manually Reviewed	0		C37H70O5		C00641		3914		8	37	70	0	5	0	0	0	0	0	0	0	0	0
12dgr1801819Z	Cytosol	1,2-Diacyl-sn-glycerol (1-octadecanoyl,2-(9Z)-octadecenoyl, 18:0/18:1(9Z))	C39H74O5	Manually Reviewed	0		C39H74O5		C00641		3914		7.1	39	74	0	5	0	0	0	0	0	0	0	0	0
12dgr1801819Z[h]	Chloroplast	1,2-Diacyl-sn-glycerol (1-octadecanoyl,2-(9Z)-octadecenoyl, 18:0/18:1(9Z))	C39H74O5	Manually Reviewed	0		C39H74O5		C00641		3914		8	39	74	0	5	0	0	0	0	0	0	0	0	0
12dgr18111Z160[h]	Chloroplast	1,2-Diacyl-sn-glycerol (1-(11Z)-octadecenoyl,2-hexadecanoyl, 18:1(11Z)/16:0)	C37H70O5	Manually Reviewed	0		C37H70O5		C00641		3914		8	37	70	0	5	0	0	0	0	0	0	0	0	0
12dgr18111Z18111Z	Cytosol	1,2-Diacyl-sn-glycerol (1,2-di-(11Z)-octadecenoyl, 18:1(11Z)/18:1(11Z))	C39H72O5	Manually Reviewed	0		C39H72O5		C00641		3914		7.1	39	72	0	5	0	0	0	0	0	0	0	0	0
12dgr18111Z1819Z	Cytosol	1,2-Diacyl-sn-glycerol (1-(11Z)-octadecenoyl,2-(9Z)-octadecenoyl, 18:1(11Z)/18:1(9Z))	C39H72O5	Manually Reviewed	0		C39H72O5		C00641		3914		7.1	39	72	0	5	0	0	0	0	0	0	0	0	0
12dgr18111Z1819Z[h]	Chloroplast	1,2-Diacyl-sn-glycerol (1-(11Z)-octadecenoyl,2-(9Z)-octadecenoyl, 18:1(11Z)/18:1(9Z))	C39H72O5	Manually Reviewed	0		C39H72O5		C00641		3914		8	39	72	0	5	0	0	0	0	0	0	0	0	0
12dgr1819Z160[h]	Chloroplast	1,2-Diacyl-sn-glycerol (1-(9Z)-octadecenoyl,2-hexadecanoyl, 18:1(9Z)/16:0)	C37H70O5	Manually Reviewed	0		C37H70O5		C00641		3914		8	37	70	0	5	0	0	0	0	0	0	0	0	0
12dgr1819Z1619Z[h]	Chloroplast	1,2-Diacyl-sn-glycerol (1-(9Z)-octadecenoyl,2-(9Z)-hexadecenoyl, 18:1(9Z)/16:1(9Z))	C37H68O5	Manually Reviewed	0		C37H68O5		C00641		3914		8	37	68	0	5	0	0	0	0	0	0	0	0	0
12dgr1819Z18111Z	Cytosol	1,2-Diacyl-sn-glycerol (1-(9Z)-octadecenoyl,2-(11Z)-octadecenoyl, 18:1(9Z)/18:1(11Z))	C39H72O5	Manually Reviewed	0		C39H72O5		C00641		3914		7.1	39	72	0	5	0	0	0	0	0	0	0	0	0
12dgr1819Z18111Z[h]	Chloroplast	1,2-Diacyl-sn-glycerol (1-(9Z)-octadecenoyl,2-(11Z)-octadecenoyl, 18:1(9Z)/18:1(11Z))	C39H72O5	Manually Reviewed	0		C39H72O5		C00641		3914		8	39	72	0	5	0	0	0	0	0	0	0	0	0
12dgr1819Z1819Z	Cytosol	1,2-Diacyl-sn-glycerol (1,2-di-(9Z)-octadecenoyl, 18:1(9Z)/18:1(9Z))	C39H72O5	Manually Reviewed	0		C39H72O5		C00641		3914		7.1	39	72	0	5	0	0	0	0	0	0	0	0	0
12dgr1819Z1819Z[h]	Chloroplast	1,2-Diacyl-sn-glycerol (1,2-di-(9Z)-octadecenoyl, 18:1(9Z)/18:1(9Z))	C39H72O5	Manually Reviewed	0		C39H72O5		C00641		3914		8	39	72	0	5	0	0	0	0	0	0	0	0	0
12dgr18018111Z	Cytosol	1,2-Diacyl-sn-glycerol (1-octadecanoyl,2-(11Z)-octadecenoyl, 18:0/18:1(11Z))
12dgr1835Z9Z12Z18111Z	Cytosol	1,2-Diacyl-sn-glycerol (1-(5Z, 9Z, 12Z)-octadecatrienoyl,2-(11Z)-octadecenoyl, 18:3(5Z, 9Z, 12Z)/18:1(11Z))
12dgr1845Z9Z12Z15Z18111Z	Cytosol	1,2-Diacyl-sn-glycerol (1-(5Z, 9Z, 12Z,15Z)-octadecatetraenoyl,2-(11Z)-octadecenoyl, 18:4(5Z,9Z,12Z,15Z)/18:1(11Z))
12dgr1835Z9Z12Z1819Z	Cytosol	1,2-Diacyl-sn-glycerol (1-(5Z, 9Z, 12Z)-octadecatrienoyl,2-(9Z)-octadecenoyl, 18:3(5Z, 9Z, 12Z)/18:1(9Z))
12dgr1845Z9Z12Z15Z1819Z	Cytosol	1,2-Diacyl-sn-glycerol (1-(5Z, 9Z, 12Z,15Z)-octadecatetraenoyl,2-(9Z)-octadecenoyl, 18:4(5Z,9Z,12Z,15Z)/18:1(9Z))
12dgr1819Z1619Zocta	Cytosol	1,2-Diacyl-sn-glycerol (1-(9Z)-octadecenoyl,2-(9Z)-octadecenoyl, 18:1(9Z)/16:1(9Z))
12dgr1819Z1819Z1	Cytosol	1,2-Diacyl-sn-glycerol (1-(9Z)-octadecenoyl,2-(9Z)-octadecenoyl, 18:1(9Z)/18:1(9Z))
12dgr18018111Z9	Cytosol	1,2-Diacyl-sn-glycerol (1-octadecanoyl,2-(9Z)-octadecenoyl, 18:0/18:1(11Z))
12dgr18111Z18111Z1	Cytosol	1,2-Diacyl-sn-glycerol (1-(11Z)-octadecenoyl,2-(11Z)-octadecenoyl, 18:1(11Z)/18:1(11Z))
12dmpo	Cytosol	1,2-Dihydroxy-5-(methylthio)pent-1-en-3-one	C6H9O3S	Completely Reviewed	-1		C6H10O3S		C15606		17396598	InChI=1S/C6H10O3S/c1-10-3-2-5(8)6(9)4-7/h4,7,9H,2-3H2,1H3/b6-4-	7.1	6	9	0	3	0	1	0	0	0	0	0	0	0
13dampp[h]	Chloroplast	1,3-Diaminopropane	C3H12N2	Completely Reviewed	2	109-76-2	C3H10N2		C00986	36543	4233	InChI=1S/C3H10N2/c4-2-1-3-5/h1-5H2	8	3	12	2	0	0	0	0	0	0	0	0	0	0
13dpg	Cytosol	3-Phospho-D-glyceroyl phosphate	C3H4O10P2	Completely Reviewed	-4	38168-82-0	C3H8O10P2		C00236	34342	3535	InChI=1S/C3H8O10P2/c4-2(1-12-14(6,7)8)3(5)13-15(9,10)11/h2,4H,1H2,(H2,6,7,8)(H2,9,10,11)/t2-/m1/s1	7.1	3	4	0	10	2	0	0	0	0	0	0	0	0
13dpg[f]	Flagellum	3-Phospho-D-glyceroyl phosphate	C3H4O10P2	Completely Reviewed	-4	38168-82-0	C3H8O10P2		C00236	34342	3535	InChI=1S/C3H8O10P2/c4-2(1-12-14(6,7)8)3(5)13-15(9,10)11/h2,4H,1H2,(H2,6,7,8)(H2,9,10,11)/t2-/m1/s1	7.1	3	4	0	10	2	0	0	0	0	0	0	0	0
13dpg[h]	Chloroplast	3-Phospho-D-glyceroyl phosphate	C3H4O10P2	Completely Reviewed	-4	38168-82-0	C3H8O10P2		C00236	34342	3535	InChI=1S/C3H8O10P2/c4-2(1-12-14(6,7)8)3(5)13-15(9,10)11/h2,4H,1H2,(H2,6,7,8)(H2,9,10,11)/t2-/m1/s1	8	3	4	0	10	2	0	0	0	0	0	0	0	0
13dpg[m]	Mitochondria	3-Phospho-D-glyceroyl phosphate	C3H4O10P2	Completely Reviewed	-4	38168-82-0	C3H8O10P2		C00236	34342	3535	InChI=1S/C3H8O10P2/c4-2(1-12-14(6,7)8)3(5)13-15(9,10)11/h2,4H,1H2,(H2,6,7,8)(H2,9,10,11)/t2-/m1/s1	7.8	3	4	0	10	2	0	0	0	0	0	0	0	0
13oocdcy1829Z11Ea	Cytosol	(9Z,11E)-13-Oxooctadeca-9,11-dienoic acid	C18H29O3	Completely Reviewed	-1		C18H30O3		C14765		17395763	InChI=1S/C18H30O3/c1-2-3-11-14-17(19)15-12-9-7-5-4-6-8-10-13-16-18(20)21/h7,9,12,15H,2-6,8,10-11,13-14,16H2,1H3,(H,20,21)/b9-7-,15-12+	7.1	18	29	0	3	0	0	0	0	0	0	0	0	0
13Shocdcy1829Z11Ea	Cytosol	(9Z,11E)-(13S)-13-Hydroxyoctadeca-9,11-dienoic acid	C18H31O3	Completely Reviewed	-1		C18H32O3		C14762		17395760	InChI=1S/C18H32O3/c1-2-3-11-14-17(19)15-12-9-7-5-4-6-8-10-13-16-18(20)21/h7,9,12,15,17,19H,2-6,8,10-11,13-14,16H2,1H3,(H,20,21)/b9-7-,15-12+/t17-/m0/s1	7.1	18	31	0	3	0	0	0	0	0	0	0	0	0
13Shpocdcy1829Z11Ea	Cytosol	(9Z,11E)-(13S)-13-Hydroperoxyoctadeca-9,11-dienoic acid	C18H31O4	Completely Reviewed	-1	33964-75-9	C18H32O4		C04717		7289	InChI=1S/C18H32O4/c1-2-3-11-14-17(22-21)15-12-9-7-5-4-6-8-10-13-16-18(19)20/h7,9,12,15,17,21H,2-6,8,10-11,13-14,16H2,1H3,(H,19,20)/b9-7-,15-12+/t17-/m0/s1	7.1	18	31	0	4	0	0	0	0	0	0	0	0	0
1acpc	Cytosol	1-Aminocyclopropane-1-carboxylate	C4H7NO2	Completely Reviewed	0	22059-21-8	C4H7NO2		C01234		4455	InChI=1S/C4H7NO2/c5-4(1-2-4)3(6)7/h1-2,5H2,(H,6,7)	7.1	4	7	1	2	0	0	0	0	0	0	0	0	0
1acpc[h]	Chloroplast	1-Aminocyclopropane-1-carboxylate	C4H7NO2	Completely Reviewed	0	22059-21-8	C4H7NO2		C01234		4455	InChI=1S/C4H7NO2/c5-4(1-2-4)3(6)7/h1-2,5H2,(H,6,7)	8	4	7	1	2	0	0	0	0	0	0	0	0	0
1acpc[m]	Mitochondria	1-Aminocyclopropane-1-carboxylate	C4H7NO2	Completely Reviewed	0	22059-21-8	C4H7NO2		C01234		4455	InChI=1S/C4H7NO2/c5-4(1-2-4)3(6)7/h1-2,5H2,(H,6,7)	7.8	4	7	1	2	0	0	0	0	0	0	0	0	0
1agpe180	Cytosol	1-Acyl-sn-glycero-3-phosphoethanolamine (18:0)	C23H48NO7P	Manually Reviewed	0		C23H48NO7P		C04438	2733809	7069		7.1	23	48	1	7	1	0	0	0	0	0	0	0	0
1agpe18111Z	Cytosol	1-Acyl-sn-glycero-3-phosphoethanolamine (18:1(11Z))	C23H46NO7P	Manually Reviewed	0		C23H46NO7P		C04438		7069		7.1	23	46	1	7	1	0	0	0	0	0	0	0	0
1agpe1819Z	Cytosol	1-Acyl-sn-glycero-3-phosphoethanolamine (18:1(9Z))	C23H46NO7P	Manually Reviewed	0		C23H46NO7P		C04438		7069		7.1	23	46	1	7	1	0	0	0	0	0	0	0	0
1agpe1829Z12Z	Cytosol	1-Acyl-sn-glycero-3-phosphoethanolamine (18:2(9Z,12Z))	C23H44NO7P	Manually Reviewed	0		C23H44NO7P		C04438		7069		7.1	23	44	1	7	1	0	0	0	0	0	0	0	0
1btol	Cytosol	1-Butanol	C4H10O	Completely Reviewed	0		C4H10O		C06142		8398	InChI=1S/C4H10O/c1-2-3-4-5/h5H,2-4H2,1H3	7.1	4	10	0	1	0	0	0	0	0	0	0	0	0
1Dgali	Cytosol	1-alpha-D-Galactosyl-myo-inositol	C12H22O11	Completely Reviewed	0		C12H22O11		C01235	37153	4456	InChI=1S/C12H22O11/c13-1-2-3(14)4(15)10(21)12(22-2)23-11-8(19)6(17)5(16)7(18)9(11)20/h2-21H,1H2/t2-,3+,4+,5?,6-,7+,8-,9-,10-,11?,12-/m1/s1	7.1	12	22	0	11	0	0	0	0	0	0	0	0	0
1Dgali[h]	Chloroplast	1-alpha-D-Galactosyl-myo-inositol	C12H22O11	Completely Reviewed	0		C12H22O11		C01235	37153	4456	InChI=1S/C12H22O11/c13-1-2-3(14)4(15)10(21)12(22-2)23-11-8(19)6(17)5(16)7(18)9(11)20/h2-21H,1H2/t2-,3+,4+,5?,6-,7+,8-,9-,10-,11?,12-/m1/s1	8	12	22	0	11	0	0	0	0	0	0	0	0	0
1hdecg3p	Cytosol	1-hexadecanoyl-sn-glycerol 3-phosphate	C19H37O7P	Completely Reviewed	-2		C19H39O7P		C04036	2617399	6739	InChI=1S/C19H39O7P/c1-2-3-4-5-6-7-8-9-10-11-12-13-14-15-19(21)25-16-18(20)17-26-27(22,23)24/h18,20H,2-17H2,1H3,(H2,22,23,24)	7.1	19	37	0	7	1	0	0	0	0	0	0	0	0
1hdecg3p[h]	Chloroplast	1-hexadecanoyl-sn-glycerol 3-phosphate	C19H37O7P	Completely Reviewed	-2		C19H39O7P		C04036	2617399	6739	InChI=1S/C19H39O7P/c1-2-3-4-5-6-7-8-9-10-11-12-13-14-15-19(21)25-16-18(20)17-26-27(22,23)24/h18,20H,2-17H2,1H3,(H2,22,23,24)	8	19	37	0	7	1	0	0	0	0	0	0	0	0
1hexag3p	Cytosol	1-hexadecanoyl-sn-glycerol-3-phosphate	C19H37O7P	Manually Reviewed	-2		C21H41O7P		C00681	2617407	3950		7.1	21	39	0	7	1	0	0	0	0	0	0	0	0
1odec11eg3p	Cytosol	1-octadec-11-enoyl-sn-glycerol 3-phosphate	C21H39O7P	Manually Reviewed	-2		C21H41O7P		C00681	2617407	3950		7.1	21	39	0	7	1	0	0	0	0	0	0	0	0
1odec11eg3p[h]	Chloroplast	1-octadec-11-enoyl-sn-glycerol 3-phosphate	C21H39O7P	Manually Reviewed	-2		C21H41O7P		C00681	2617407	3950		8	21	39	0	7	1	0	0	0	0	0	0	0	0
1odec9eg3p	Cytosol	1-octadec-9-enoyl-sn-glycerol 3-phosphate	C21H39O7P	Manually Reviewed	-2		C21H41O7P		C00681		3950		7.1	21	39	0	7	1	0	0	0	0	0	0	0	0
1odec9eg3p[h]	Chloroplast	1-octadec-9-enoyl-sn-glycerol 3-phosphate	C21H39O7P	Manually Reviewed	-2		C21H41O7P		C00681		3950		8	21	39	0	7	1	0	0	0	0	0	0	0	0
1odecg3p	Cytosol	1-octadecanoyl-sn-glycerol 3-phosphate	C21H41O7P	Manually Reviewed	-2		C21H43O7P		C00681	2617402	3950		7.1	21	41	0	7	1	0	0	0	0	0	0	0	0
1odecg3p[h]	Chloroplast	1-octadecanoyl-sn-glycerol 3-phosphate	C21H41O7P	Manually Reviewed	-2		C21H43O7P		C00681	2617402	3950		8	21	41	0	7	1	0	0	0	0	0	0	0	0
1pyr5c	Cytosol	1-Pyrroline-5-carboxylate	C5H6NO2	Completely Reviewed	-1		C5H7NO2		C03912	42766	6642	InChI=1S/C5H7NO2/c7-5(8)4-2-1-3-6-4/h3-4H,1-2H2,(H,7,8)/t4-/m0/s1	7.1	5	6	1	2	0	0	0	0	0	0	0	0	0
1pyr5c[m]	Mitochondria	1-Pyrroline-5-carboxylate	C5H6NO2	Completely Reviewed	-1		C5H7NO2		C03912	42766	6642	InChI=1S/C5H7NO2/c7-5(8)4-2-1-3-6-4/h3-4H,1-2H2,(H,7,8)/t4-/m0/s1	7.8	5	6	1	2	0	0	0	0	0	0	0	0	0
23dhdp	Cytosol	2,3-Dihydrodipicolinate	C7H5NO4	Completely Reviewed	-2		C7H7NO4		C03340	41662	6183	InChI=1S/C7H7NO4/c9-6(10)4-2-1-3-5(8-4)7(11)12/h1-2,5H,3H2,(H,9,10)(H,11,12)/t5-/m0/s1	7.1	7	5	1	4	0	0	0	0	0	0	0	0	0
23dhmb	Cytosol	(R)-2,3-Dihydroxy-3-methylbutanoate	C5H9O4	Completely Reviewed	-1		C5H10O4		C04272	43492	6935	InChI=1S/C5H10O4/c1-5(2,9)3(6)4(7)8/h3,6,9H,1-2H3,(H,7,8)/t3-/m0/s1	7.1	5	9	0	4	0	0	0	0	0	0	0	0	0
23dhmb[h]	Chloroplast	(R)-2,3-Dihydroxy-3-methylbutanoate	C5H9O4	Completely Reviewed	-1		C5H10O4		C04272	43492	6935	InChI=1S/C5H10O4/c1-5(2,9)3(6)4(7)8/h3,6,9H,1-2H3,(H,7,8)/t3-/m0/s1	8	5	9	0	4	0	0	0	0	0	0	0	0	0
23dhmb[m]	Mitochondria	(R)-2,3-Dihydroxy-3-methylbutanoate	C5H9O4	Completely Reviewed	-1		C5H10O4		C04272	43492	6935	InChI=1S/C5H10O4/c1-5(2,9)3(6)4(7)8/h3,6,9H,1-2H3,(H,7,8)/t3-/m0/s1	7.8	5	9	0	4	0	0	0	0	0	0	0	0	0
23dhmp	Cytosol	(R)-2,3-Dihydroxy-3-methylpentanoate	C6H11O4	Completely Reviewed	-1		C6H12O4		C06007	43150	8280	InChI=1S/C6H12O4/c1-3-6(2,10)4(7)5(8)9/h4,7,10H,3H2,1-2H3,(H,8,9)/t4-,6+/m0/s1	7.1	6	11	0	4	0	0	0	0	0	0	0	0	0
23dhmp[h]	Chloroplast	(R)-2,3-Dihydroxy-3-methylpentanoate	C6H11O4	Completely Reviewed	-1		C6H12O4		C06007	43150	8280	InChI=1S/C6H12O4/c1-3-6(2,10)4(7)5(8)9/h4,7,10H,3H2,1-2H3,(H,8,9)/t4-,6+/m0/s1	8	6	11	0	4	0	0	0	0	0	0	0	0	0
25aics	Cytosol	(S)-2-[5-Amino-1-(5-phospho-D-ribosyl)imidazole-4-carboxamido]succinate	C13H15N4O12P	Completely Reviewed	-4	3031-95-6	C13H19N4O12P		C04823	44624	7384	InChI=1S/C13H19N4O12P/c14-10-7(11(22)16-4(13(23)24)1-6(18)19)15-3-17(10)12-9(21)8(20)5(29-12)2-28-30(25,26)27/h3-5,8-9,12,20-21H,1-2,14H2,(H,16,22)(H,18,19)(H,23,24)(H2,25,26,27)/t4-,5+,8+,9+,12+/m0/s1	7.1	13	15	4	12	1	0	0	0	0	0	0	0	0
25aics[h]	Chloroplast	(S)-2-[5-Amino-1-(5-phospho-D-ribosyl)imidazole-4-carboxamido]succinate	C13H15N4O12P	Completely Reviewed	-4	3031-95-6	C13H19N4O12P		C04823	44624	7384	InChI=1S/C13H19N4O12P/c14-10-7(11(22)16-4(13(23)24)1-6(18)19)15-3-17(10)12-9(21)8(20)5(29-12)2-28-30(25,26)27/h3-5,8-9,12,20-21H,1-2,14H2,(H,16,22)(H,18,19)(H,23,24)(H2,25,26,27)/t4-,5+,8+,9+,12+/m0/s1	8	13	15	4	12	1	0	0	0	0	0	0	0	0
25dhpp[h]	Chloroplast	2,5-Diamino-6-hydroxy-4-(5'-phosphoribosylamino)-pyrimidine	C9H15N5O8P	Completely Reviewed	-1		C9H16N5O8P		C01304	37322	4522	InChI=1S/C9H16N5O8P/c10-3-6(13-9(11)14-7(3)17)12-8-5(16)4(15)2(22-8)1-21-23(18,19)20/h2,4-5,8,15-16H,1,10H2,(H2,18,19,20)(H4,11,12,13,14,17)/t2-,4-,5-,8-/m1/s1	8	9	15	5	8	1	0	0	0	0	0	0	0	0
25hvitd3	Cytosol	25-Hydroxyvitamin D3	C27H44O2	Completely Reviewed	0	19356-17-3	C27H44O2		C01561	2289142	4719	InChI=1S/C27H44O2/c1-19-10-13-23(28)18-22(19)12-11-21-9-7-17-27(5)24(14-15-25(21)27)20(2)8-6-16-26(3,4)29/h11-12,20,23-25,28-29H,1,6-10,13-18H2,2-5H3/b21-11+,22-12-/t20-,23+,24-,25+,27-/m1/s1	7.1	27	44	0	2	0	0	0	0	0	0	0	0	0
26dap-LL	Cytosol	LL-2,6-Diaminoheptanedioate	C7H14N2O4	Completely Reviewed	0	583-93-7	C7H14N2O4		C00666	35647	3935	InChI=1S/C7H14N2O4/c8-4(6(10)11)2-1-3-5(9)7(12)13/h4-5H,1-3,8-9H2,(H,10,11)(H,12,13)/t4-,5-/m0/s1	7.1	7	14	2	4	0	0	0	0	0	0	0	0	0
26dap-M	Cytosol	meso-2,6-Diaminoheptanedioate	C7H14N2O4	Completely Reviewed	0		C7H14N2O4		C00680	35681	3949	InChI=1S/C7H14N2O4/c8-4(6(10)11)2-1-3-5(9)7(12)13/h4-5H,1-3,8-9H2,(H,10,11)(H,12,13)/t4-,5+	7.1	7	14	2	4	0	0	0	0	0	0	0	0	0
26dmani[e]	Extra-organism	2,6-Dimethylaniline	C8H11N	Completely Reviewed	0	87-62-7	C8H11N		C11004		13187	InChI=1S/C8H11N/c1-6-4-3-5-7(2)8(6)9/h3-5H,9H2,1-2H3	7	8	11	1	0	0	0	0	0	0	0	0	0	0
2ahbut[h]	Chloroplast	(S)-2-Aceto-2-hydroxybutanoate	C6H9O4	Completely Reviewed	-1		C6H10O4		C06006	35632	8279	InChI=1S/C6H10O4/c1-3-6(10,4(2)7)5(8)9/h10H,3H2,1-2H3,(H,8,9)/t6-/m0/s1	8	6	9	0	4	0	0	0	0	0	0	0	0	0
2ahethmpp[h]	Chloroplast	2-(alpha-Hydroxyethyl)thiamine diphosphate	C14H20N4O8P2S	Completely Reviewed	-2		C14H23N4O8P2S		C05125		7546	InChI=1S/C14H22N4O8P2S/c1-8-12(4-5-25-28(23,24)26-27(20,21)22)29-14(9(2)19)18(8)7-11-6-16-10(3)17-13(11)15/h6,9,19H,4-5,7H2,1-3H3,(H4-,15,16,17,20,21,22,23,24)/p+1	8	14	20	4	8	2	1	0	0	0	0	0	0	0
2ahethmpp[m]	Mitochondria	2-(alpha-Hydroxyethyl)thiamine diphosphate	C14H20N4O8P2S	Completely Reviewed	-2		C14H23N4O8P2S		C05125		7546	InChI=1S/C14H22N4O8P2S/c1-8-12(4-5-25-28(23,24)26-27(20,21)22)29-14(9(2)19)18(8)7-11-6-16-10(3)17-13(11)15/h6,9,19H,4-5,7H2,1-3H3,(H4-,15,16,17,20,21,22,23,24)/p+1	7.8	14	20	4	8	2	1	0	0	0	0	0	0	0
2ahhmd	Cytosol	2-Amino-7,8-dihydro-4-hydroxy-6-(diphosphooxymethyl)pteridine	C7H9N5O8P2	Completely Reviewed	-2	70608-72-9	C7H11N5O8P2		C04807	44591	7369	InChI=1S/C7H11N5O8P2/c8-7-11-5-4(6(13)12-7)10-3(1-9-5)2-19-22(17,18)20-21(14,15)16/h1-2H2,(H,17,18)(H2,14,15,16)(H4,8,9,11,12,13)	7.1	7	9	5	8	2	0	0	0	0	0	0	0	0
2ahhmp	Cytosol	2-Amino-4-hydroxy-6-hydroxymethyl-7,8-dihydropteridine	C7H9N5O2	Completely Reviewed	0		C7H9N5O2		C01300	37313	4518	InChI=1S/C7H9N5O2/c8-7-11-5-4(6(14)12-7)10-3(2-13)1-9-5/h13H,1-2H2,(H4,8,9,11,12,14)	7.1	7	9	5	2	0	0	0	0	0	0	0	0	0
2aobut[x]	Glyoxysome	L-2-Amino-3-oxobutanoic acid	C4H6NO3	Completely Reviewed	-1		C4H7NO3		C03508	41986	6318	InChI=1S/C4H7NO3/c1-2(6)3(5)4(7)8/h3H,5H2,1H3,(H,7,8)/t3-/m0/s1	8.2	4	6	1	3	0	0	0	0	0	0	0	0	0
2cpr5p[h]	Chloroplast	1-(2-Carboxyphenylamino)-1-deoxy-D-ribulose 5-phosphate	C12H13NO9P	Completely Reviewed	-3		C12H16NO9P		C01302	37317	4520	InChI=1S/C12H16NO9P/c14-9(11(16)10(15)6-22-23(19,20)21)5-13-8-4-2-1-3-7(8)12(17)18/h1-4,10-11,13,15-16H,5-6H2,(H,17,18)(H2,19,20,21)/t10-,11+/m1/s1	8	12	13	1	9	1	0	0	0	0	0	0	0	0
2dda7p[h]	Chloroplast	2-Dehydro-3-deoxy-D-arabino-heptonate 7-phosphate	C7H10O10P	Completely Reviewed	-3	2627-73-8	C7H13O10P		C04691	44349	7271	InChI=1S/C7H13O10P/c8-3(1-4(9)7(12)13)6(11)5(10)2-17-18(14,15)16/h3,5-6,8,10-11H,1-2H2,(H,12,13)(H2,14,15,16)/t3-,5-,6+/m1/s1	8	7	10	0	10	1	0	0	0	0	0	0	0	0
2dhp	Cytosol	2-Dehydropantoate	C6H9O4	Completely Reviewed	-1		C6H10O4		C00966	36502	4217	InChI=1S/C6H10O4/c1-6(2,3-7)4(8)5(9)10/h7H,3H2,1-2H3,(H,9,10)	7.1	6	9	0	4	0	0	0	0	0	0	0	0	0
2dhp[m]	Mitochondria	2-Dehydropantoate	C6H9O4	Completely Reviewed	-1		C6H10O4		C00966	36502	4217	InChI=1S/C6H10O4/c1-6(2,3-7)4(8)5(9)10/h7H,3H2,1-2H3,(H,9,10)	7.8	6	9	0	4	0	0	0	0	0	0	0	0	0
2dhp[n]	Nucleus	2-Dehydropantoate	C6H9O4	Completely Reviewed	-1		C6H10O4		C00966	36502	4217	InChI=1S/C6H10O4/c1-6(2,3-7)4(8)5(9)10/h7H,3H2,1-2H3,(H,9,10)	7.4	6	9	0	4	0	0	0	0	0	0	0	0	0
2dr5p	Cytosol	2-Deoxy-D-ribose 5-phosphate	C5H9O7P	Completely Reviewed	-2	102916-66-5	C5H11O7P		C00673	35666	3942	InChI=1S/C5H11O7P/c6-3-1-5(7)12-4(3)2-11-13(8,9)10/h3-7H,1-2H2,(H2,8,9,10)/t3-,4+,5?/m0/s1	7.1	5	9	0	7	1	0	0	0	0	0	0	0	0
2h34hppr	Cytosol	2-Hydroxy-3-(4-hydroxyphenyl)propenoate	C9H7O4	Completely Reviewed	-1		C9H8O4		C05350		7728	InChI=1S/C9H8O4/c10-7-3-1-6(2-4-7)5-8(11)9(12)13/h1-5,10-11H,(H,12,13)/b8-5-	7.1	9	7	0	4	0	0	0	0	0	0	0	0	0
2h3kmtp	Cytosol	2-Hydroxy-3-keto-5-methylthiopentenyl-1-phosphate	C6H8O6PS	Completely Reviewed	-3		C6H11O6PS		C15651		17396641	InChI=1S/C6H11O6PS/c1-14-3-2-5(7)6(8)4-12-13(9,10)11/h4,8H,2-3H2,1H3,(H2,9,10,11)/b6-4-	7.1	6	8	0	6	1	1	0	0	0	0	0	0	0
2h3oppan[m]	Mitochondria	2-Hydroxy-3-oxopropanoate	C3H3O4	Completely Reviewed	-1		C3H4O4		C01146	36915	4376	InChI=1S/C3H4O4/c4-1-2(5)3(6)7/h1-2,5H,(H,6,7)	7.8	3	3	0	4	0	0	0	0	0	0	0	0	0
2ippm	Cytosol	2-Isopropylmaleate	C7H8O4	Completely Reviewed	-2		C7H10O4		C02631	40241	5611	InChI=1S/C7H10O4/c1-4(2)5(7(10)11)3-6(8)9/h3-4H,1-2H3,(H,8,9)(H,10,11)/b5-3-	7.1	7	8	0	4	0	0	0	0	0	0	0	0	0
2kmb	Cytosol	2-Keto-4-methylthiobutyric acid	C5H7O3S	Completely Reviewed	-1	583-92-6	C5H8O3S		C01180	228408	4407	InChI=1S/C5H8O3S/c1-9-3-2-4(6)5(7)8/h2-3H2,1H3,(H,7,8)	7.1	5	7	0	3	0	1	0	0	0	0	0	0	0
2maacoa[m]	Mitochondria	2-Methyl-3-acetoacetyl-CoA	C26H38N7O18P3S	Completely Reviewed	-4		C26H42N7O18P3S		C03344	41671	6187	InChI=1S/C26H42N7O18P3S/c1-13(14(2)34)25(39)55-8-7-28-16(35)5-6-29-23(38)20(37)26(3,4)10-48-54(45,46)51-53(43,44)47-9-15-19(50-52(40,41)42)18(36)24(49-15)33-12-32-17-21(27)30-11-31-22(17)33/h11-13,15,18-20,24,36-37H,5-10H2,1-4H3,(H,28,35)(H,29,38)(H,43,44)(H,45,46)(H2,27,30,31)(H2,40,41,42)/t13?,15-,18-,19-,20?,24-/m1/s1	7.8	26	38	7	18	3	1	0	0	0	0	0	0	0
2mb2coa[m]	Mitochondria	trans-2-Methylbut-2-enoyl-CoA	C26H38N7O17P3S	Completely Reviewed	-4		C26H42N7O17P3S		C03345	41674	6188	InChI=1S/C26H42N7O17P3S/c1-5-14(2)25(38)54-9-8-28-16(34)6-7-29-23(37)20(36)26(3,4)11-47-53(44,45)50-52(42,43)46-10-15-19(49-51(39,40)41)18(35)24(48-15)33-13-32-17-21(27)30-12-31-22(17)33/h5,12-13,15,18-20,24,35-36H,6-11H2,1-4H3,(H,28,34)(H,29,37)(H,42,43)(H,44,45)(H2,27,30,31)(H2,39,40,41)/b14-5+/t15-,18-,19-,20?,24-/m1/s1	7.8	26	38	7	17	3	1	0	0	0	0	0	0	0
2mbcoa[m]	Mitochondria	(S)-2-Methylbutanoyl-CoA	C26H40N7O17P3S	Completely Reviewed	-4		C26H44N7O17P3S		C01033	36663	4276	InChI=1S/C26H44N7O17P3S/c1-5-14(2)25(38)54-9-8-28-16(34)6-7-29-23(37)20(36)26(3,4)11-47-53(44,45)50-52(42,43)46-10-15-19(49-51(39,40)41)18(35)24(48-15)33-13-32-17-21(27)30-12-31-22(17)33/h12-15,18-20,24,35-36H,5-11H2,1-4H3,(H,28,34)(H,29,37)(H,42,43)(H,44,45)(H2,27,30,31)(H2,39,40,41)/t14?,15-,18-,19-,20?,24-/m1/s1	7.8	26	40	7	17	3	1	0	0	0	0	0	0	0
2mbdhl[m]	Mitochondria	S-(2-Methylbutanoyl)-dihydrolipoamide	C13H25NO2S2	Completely Reviewed	0	59865-13-3	C13H25NO2S2		C05118	45146	7542	InChI=1S/C13H25NO2S2/c1-3-10(2)13(16)18-9-8-11(17)6-4-5-7-12(14)15/h10-11,17H,3-9H2,1-2H3,(H2,14,15)	7.8	13	25	1	2	0	2	0	0	0	0	0	0	0
2me4p[h]	Chloroplast	2-C-Methyl-D-erythritol 4-phosphate	C5H11O7P	Completely Reviewed	-2		C5H13O7P		C11434	216293	13606	InChI=1S/C5H13O7P/c1-5(8,3-6)4(7)2-12-13(9,10)11/h4,6-8H,2-3H2,1H3,(H2,9,10,11)/t4-,5+/m1/s1	8	5	11	0	7	1	0	0	0	0	0	0	0	0
2mecdp[h]	Chloroplast	2-C-Methyl-D-erythritol 2,4-cyclodiphosphate	C5H10O9P2	Completely Reviewed	-2	143488-44-2	C5H12O9P2		C11453	216364	13625	InChI=1S/C5H12O9P2/c1-5(3-6)4(7)2-12-15(8,9)14-16(10,11)13-5/h4,6-7H,2-3H2,1H3,(H,8,9)(H,10,11)/t4-,5+/m1/s1	8	5	10	0	9	2	0	0	0	0	0	0	0	0
2mhob[m]	Mitochondria	2-Methyl-1-hydroxybutyl-ThPP	C17H26N4O8P2S	Completely Reviewed	-2		C17H29N4O8P2S		C15978		47205291	InChI=1S/C17H28N4O8P2S/c1-5-10(2)15(22)17-21(9-13-8-19-12(4)20-16(13)18)11(3)14(32-17)6-7-28-31(26,27)29-30(23,24)25/h8,10,15,22H,5-7,9H2,1-4H3,(H4-,18,19,20,23,24,25,26,27)/p+1/t10-,15?/m0/s1	7.8	17	26	4	8	2	1	0	0	0	0	0	0	0
2mhop[m]	Mitochondria	2-Methyl-1-hydroxypropyl-ThPP	C16H24N4O8P2S	Completely Reviewed	-2		C16H27N4O8P2S		C15976		47205289	InChI=1S/C16H26N4O8P2S/c1-9(2)14(21)16-20(8-12-7-18-11(4)19-15(12)17)10(3)13(31-16)5-6-27-30(25,26)28-29(22,23)24/h7,9,14,21H,5-6,8H2,1-4H3,(H4-,17,18,19,22,23,24,25,26)/p+1	7.8	16	24	4	8	2	1	0	0	0	0	0	0	0
2mp2coa[m]	Mitochondria	2-Methylprop-2-enoyl-CoA	C25H36N7O17P3S	Completely Reviewed	-4		C25H40N7O17P3S		C03460	41895	6280	InChI=1S/C25H40N7O17P3S/c1-13(2)24(37)53-8-7-27-15(33)5-6-28-22(36)19(35)25(3,4)10-46-52(43,44)49-51(41,42)45-9-14-18(48-50(38,39)40)17(34)23(47-14)32-12-31-16-20(26)29-11-30-21(16)32/h11-12,14,17-19,23,34-35H,1,5-10H2,2-4H3,(H,27,33)(H,28,36)(H,41,42)(H,43,44)(H2,26,29,30)(H2,38,39,40)/t14-,17-,18-,19?,23-/m1/s1	7.8	25	36	7	17	3	1	0	0	0	0	0	0	0
2mpdhl[m]	Mitochondria	S-(2-Methylpropanoyl)-dihydrolipoamide	C12H23NO2S2	Completely Reviewed	0	53-42-9	C12H23NO2S2		C04424	43794	7056	InChI=1S/C12H23NO2S2/c1-9(2)12(15)17-8-7-10(16)5-3-4-6-11(13)14/h9-10,16H,3-8H2,1-2H3,(H2,13,14)	7.8	12	23	1	2	0	2	0	0	0	0	0	0	0
2obut[h]	Chloroplast	2-Oxobutanoate	C4H5O3	Completely Reviewed	-1	600-18-0	C4H6O3		C00109	33889	3409	InChI=1S/C4H6O3/c1-2-3(5)4(6)7/h2H2,1H3,(H,6,7)	8	4	5	0	3	0	0	0	0	0	0	0	0	0
2obut[m]	Mitochondria	2-Oxobutanoate	C4H5O3	Completely Reviewed	-1	600-18-0	C4H6O3		C00109	33889	3409	InChI=1S/C4H6O3/c1-2-3(5)4(6)7/h2H2,1H3,(H,6,7)	7.8	4	5	0	3	0	0	0	0	0	0	0	0	0
2pg	Cytosol	D-Glycerate 2-phosphate	C3H4O7P	Completely Reviewed	-3		C3H7O7P		C00631	35542	3904	InChI=1S/C3H7O7P/c4-1-2(3(5)6)10-11(7,8)9/h2,4H,1H2,(H,5,6)(H2,7,8,9)/t2-/m1/s1	7.1	3	4	0	7	1	0	0	0	0	0	0	0	0
2pg[f]	Flagellum	D-Glycerate 2-phosphate	C3H4O7P	Completely Reviewed	-3		C3H7O7P		C00631	35542	3904	InChI=1S/C3H7O7P/c4-1-2(3(5)6)10-11(7,8)9/h2,4H,1H2,(H,5,6)(H2,7,8,9)/t2-/m1/s1	7.1	3	4	0	7	1	0	0	0	0	0	0	0	0
2pg[h]	Chloroplast	D-Glycerate 2-phosphate	C3H4O7P	Completely Reviewed	-3		C3H7O7P		C00631	35542	3904	InChI=1S/C3H7O7P/c4-1-2(3(5)6)10-11(7,8)9/h2,4H,1H2,(H,5,6)(H2,7,8,9)/t2-/m1/s1	8	3	4	0	7	1	0	0	0	0	0	0	0	0
2pg[m]	Mitochondria	D-Glycerate 2-phosphate	C3H4O7P	Completely Reviewed	-3		C3H7O7P		C00631	35542	3904	InChI=1S/C3H7O7P/c4-1-2(3(5)6)10-11(7,8)9/h2,4H,1H2,(H,5,6)(H2,7,8,9)/t2-/m1/s1	7.8	3	4	0	7	1	0	0	0	0	0	0	0	0
2pglyc	Cytosol	2-Phosphoglycolate	C2H2O6P	Completely Reviewed	-3		C2H5O6P		C00988	36550	4234	InChI=1S/C2H5O6P/c3-2(4)1-8-9(5,6)7/h1H2,(H,3,4)(H2,5,6,7)	7.1	2	2	0	6	1	0	0	0	0	0	0	0	0
2pglyc[h]	Chloroplast	2-Phosphoglycolate	C2H2O6P	Completely Reviewed	-3		C2H5O6P		C00988	36550	4234	InChI=1S/C2H5O6P/c3-2(4)1-8-9(5,6)7/h1H2,(H,3,4)(H2,5,6,7)	8	2	2	0	6	1	0	0	0	0	0	0	0	0
2pglyc[x]	Glyoxysome	2-Phosphoglycolate	C2H2O6P	Completely Reviewed	-3		C2H5O6P		C00988	36550	4234	InChI=1S/C2H5O6P/c3-2(4)1-8-9(5,6)7/h1H2,(H,3,4)(H2,5,6,7)	8.2	2	2	0	6	1	0	0	0	0	0	0	0	0
34hpp	Cytosol	3-(4-Hydroxyphenyl)pyruvate	C9H7O4	Completely Reviewed	-1		C9H8O4		C01179	37006	4406	InChI=1S/C9H8O4/c10-7-3-1-6(2-4-7)5-8(11)9(12)13/h1-4,10H,5H2,(H,12,13)	7.1	9	7	0	4	0	0	0	0	0	0	0	0	0
34hpp[h]	Chloroplast	3-(4-Hydroxyphenyl)pyruvate	C9H7O4	Completely Reviewed	-1		C9H8O4		C01179	37006	4406	InChI=1S/C9H8O4/c10-7-3-1-6(2-4-7)5-8(11)9(12)13/h1-4,10H,5H2,(H,12,13)	8	9	7	0	4	0	0	0	0	0	0	0	0	0
34hpp[m]	Mitochondria	3-(4-Hydroxyphenyl)pyruvate	C9H7O4	Completely Reviewed	-1		C9H8O4		C01179	37006	4406	InChI=1S/C9H8O4/c10-7-3-1-6(2-4-7)5-8(11)9(12)13/h1-4,10H,5H2,(H,12,13)	7.8	9	7	0	4	0	0	0	0	0	0	0	0	0
35cgmp	Cytosol	3',5'-Cyclic GMP	C10H10N5O7P	Completely Reviewed	-2	7665-99-8	C10H12N5O7P		C00942	1485267	4194	InChI=1S/C10H12N5O7P/c11-10-13-7-4(8(17)14-10)12-2-15(7)9-5(16)6-3(21-9)1-20-23(18,19)22-6/h2-3,5-6,9,16H,1H2,(H,18,19)(H3,11,13,14,17)/t3-,5-,6-,9-/m1/s1	7.1	10	10	5	7	1	0	0	0	0	0	0	0	0
35cgmp[n]	Nucleus	3',5'-Cyclic GMP	C10H10N5O7P	Completely Reviewed	-2	7665-99-8	C10H12N5O7P		C00942	1485267	4194	InChI=1S/C10H12N5O7P/c11-10-13-7-4(8(17)14-10)12-2-15(7)9-5(16)6-3(21-9)1-20-23(18,19)22-6/h2-3,5-6,9,16H,1H2,(H,18,19)(H3,11,13,14,17)/t3-,5-,6-,9-/m1/s1	7.4	10	10	5	7	1	0	0	0	0	0	0	0	0
3c2hmp	Cytosol	3-Carboxy-2-hydroxy-4-methylpentanoate	C7H10O5	Completely Reviewed	-2		C7H12O5		C04411	43761	7045	InChI=1S/C7H12O5/c1-3(2)4(6(9)10)5(8)7(11)12/h3-5,8H,1-2H3,(H,9,10)(H,11,12)/t4-,5+/m0/s1	7.1	7	10	0	5	0	0	0	0	0	0	0	0	0
3c3hmp	Cytosol	3-Carboxy-3-hydroxy-4-methylpentanoate	C7H10O5	Completely Reviewed	-2		C7H12O5		C02504	39972	5516	InChI=1S/C7H12O5/c1-4(2)7(12,6(10)11)3-5(8)9/h4,12H,3H2,1-2H3,(H,8,9)(H,10,11)/t7-/m0/s1	7.1	7	10	0	5	0	0	0	0	0	0	0	0	0
3c3hmp[h]	Chloroplast	3-Carboxy-3-hydroxy-4-methylpentanoate	C7H10O5	Completely Reviewed	-2		C7H12O5		C02504	39972	5516	InChI=1S/C7H12O5/c1-4(2)7(12,6(10)11)3-5(8)9/h4,12H,3H2,1-2H3,(H,8,9)(H,10,11)/t7-/m0/s1	8	7	10	0	5	0	0	0	0	0	0	0	0	0
3c4mop	Cytosol	3-Carboxy-4-methyl-2-oxopentanoate	C7H8O5	Completely Reviewed	-2		C7H10O5		C04236	43420	6905	InChI=1S/C7H10O5/c1-3(2)4(6(9)10)5(8)7(11)12/h3-4H,1-2H3,(H,9,10)(H,11,12)/t4-/m0/s1	7.1	7	8	0	5	0	0	0	0	0	0	0	0	0
3dhq[h]	Chloroplast	3-Dehydroquinate	C7H9O6	Completely Reviewed	-1		C7H10O6		C00944	36436	4196	InChI=1S/C7H10O6/c8-3-1-7(13,6(11)12)2-4(9)5(3)10/h3,5,8,10,13H,1-2H2,(H,11,12)/t3-,5+,7-/m1/s1	8	7	9	0	6	0	0	0	0	0	0	0	0	0
3dhq[x]	Glyoxysome	3-Dehydroquinate	C7H9O6	Completely Reviewed	-1		C7H10O6		C00944	36436	4196	InChI=1S/C7H10O6/c8-3-1-7(13,6(11)12)2-4(9)5(3)10/h3,5,8,10,13H,1-2H2,(H,11,12)/t3-,5+,7-/m1/s1	8	7	9	0	6	0	0	0	0	0	0	0	0	0
3dhsk[h]	Chloroplast	3-Dehydroshikimate	C7H7O5	Completely Reviewed	-1		C7H8O5		C02637	40260	5617	InChI=1S/C7H8O5/c8-4-1-3(7(11)12)2-5(9)6(4)10/h1,5-6,9-10H,2H2,(H,11,12)/t5-,6-/m1/s1	8	7	7	0	5	0	0	0	0	0	0	0	0	0
3dsphgn	Cytosol	3-Dehydrosphinganine	C18H38NO2	Completely Reviewed	1		C18H37NO2		C02934	1453300	5855	InChI=1S/C18H37NO2/c1-2-3-4-5-6-7-8-9-10-11-12-13-14-15-18(21)17(19)16-20/h17,20H,2-16,19H2,1H3/t17-/m0/s1	7.1	18	38	1	2	0	0	0	0	0	0	0	0	0
3hbcoa	Cytosol	(S)-3-Hydroxybutanoyl-CoA	C25H38N7O18P3S	Completely Reviewed	-4		C25H42N7O18P3S		C01144	36912	4375	InChI=1S/C25H42N7O18P3S/c1-13(33)8-16(35)54-7-6-27-15(34)4-5-28-23(38)20(37)25(2,3)10-47-53(44,45)50-52(42,43)46-9-14-19(49-51(39,40)41)18(36)24(48-14)32-12-31-17-21(26)29-11-30-22(17)32/h11-14,18-20,24,33,36-37H,4-10H2,1-3H3,(H,27,34)(H,28,38)(H,42,43)(H,44,45)(H2,26,29,30)(H2,39,40,41)/t13-,14+,18+,19+,20?,24+/m0/s1	7.1	25	38	7	18	3	1	0	0	0	0	0	0	0
3hbcoa[m]	Mitochondria	(S)-3-Hydroxybutanoyl-CoA	C25H38N7O18P3S	Completely Reviewed	-4		C25H42N7O18P3S		C01144	36912	4375	InChI=1S/C25H42N7O18P3S/c1-13(33)8-16(35)54-7-6-27-15(34)4-5-28-23(38)20(37)25(2,3)10-47-53(44,45)50-52(42,43)46-9-14-19(49-51(39,40)41)18(36)24(48-14)32-12-31-17-21(26)29-11-30-22(17)32/h11-14,18-20,24,33,36-37H,4-10H2,1-3H3,(H,27,34)(H,28,38)(H,42,43)(H,44,45)(H2,26,29,30)(H2,39,40,41)/t13-,14+,18+,19+,20?,24+/m0/s1	7.8	25	38	7	18	3	1	0	0	0	0	0	0	0
3hbcoa[x]	Glyoxysome	(S)-3-Hydroxybutanoyl-CoA	C25H38N7O18P3S	Completely Reviewed	-4		C25H42N7O18P3S		C01144	36912	4375	InChI=1S/C25H42N7O18P3S/c1-13(33)8-16(35)54-7-6-27-15(34)4-5-28-23(38)20(37)25(2,3)10-47-53(44,45)50-52(42,43)46-9-14-19(49-51(39,40)41)18(36)24(48-14)32-12-31-17-21(26)29-11-30-22(17)32/h11-14,18-20,24,33,36-37H,4-10H2,1-3H3,(H,27,34)(H,28,38)(H,42,43)(H,44,45)(H2,26,29,30)(H2,39,40,41)/t13-,14+,18+,19+,20?,24+/m0/s1	8.2	25	38	7	18	3	1	0	0	0	0	0	0	0
3hbcoa-R	Cytosol	(R)-3-Hydroxybutanoyl-CoA	C25H38N7O18P3S	Completely Reviewed	-4	46495-39-0	C25H42N7O18P3S		C03561	42080	6354	InChI=1S/C25H42N7O18P3S/c1-13(33)8-16(35)54-7-6-27-15(34)4-5-28-23(38)20(37)25(2,3)10-47-53(44,45)50-52(42,43)46-9-14-19(49-51(39,40)41)18(36)24(48-14)32-12-31-17-21(26)29-11-30-22(17)32/h11-14,18-20,24,33,36-37H,4-10H2,1-3H3,(H,27,34)(H,28,38)(H,42,43)(H,44,45)(H2,26,29,30)(H2,39,40,41)/t13-,14-,18-,19-,20?,24-/m1/s1	7.1	25	38	7	18	3	1	0	0	0	0	0	0	0
3hbutACP[h]	Chloroplast	(R)-3-Hydroxybutanoyl-[acyl-carrier protein]	C4H7O2SR	Manually Reviewed	0		C4H7O2SR		C04618		7208		8	4	7	0	2	0	1	0	0	0	0	0	1	0
3hcvac11eACP[h]	Chloroplast	(R)-3-hydroxy-cis-vacc-11-enoyl-[acyl-carrier protein]	C18H33O2SR	Manually Reviewed	0		C18H33O2SR			2617019			8	18	33	0	2	0	1	0	0	0	0	0	1	0
3hdcoa[m]	Mitochondria	(S)-3-Hydroxydecanoyl-CoA	C31H50N7O18P3S	Completely Reviewed	-4		C31H54N7O18P3S		C05264	45455	7651	InChI=1S/C31H54N7O18P3S/c1-4-5-6-7-8-9-19(39)14-22(41)60-13-12-33-21(40)10-11-34-29(44)26(43)31(2,3)16-53-59(50,51)56-58(48,49)52-15-20-25(55-57(45,46)47)24(42)30(54-20)38-18-37-23-27(32)35-17-36-28(23)38/h17-20,24-26,30,39,42-43H,4-16H2,1-3H3,(H,33,40)(H,34,44)(H,48,49)(H,50,51)(H2,32,35,36)(H2,45,46,47)/t19-,20+,24+,25+,26?,30+/m0/s1	7.8	31	50	7	18	3	1	0	0	0	0	0	0	0
3hdcoa[x]	Glyoxysome	(S)-3-Hydroxydecanoyl-CoA	C31H50N7O18P3S	Completely Reviewed	-4		C31H54N7O18P3S		C05264	45455	7651	InChI=1S/C31H54N7O18P3S/c1-4-5-6-7-8-9-19(39)14-22(41)60-13-12-33-21(40)10-11-34-29(44)26(43)31(2,3)16-53-59(50,51)56-58(48,49)52-15-20-25(55-57(45,46)47)24(42)30(54-20)38-18-37-23-27(32)35-17-36-28(23)38/h17-20,24-26,30,39,42-43H,4-16H2,1-3H3,(H,33,40)(H,34,44)(H,48,49)(H,50,51)(H2,32,35,36)(H2,45,46,47)/t19-,20+,24+,25+,26?,30+/m0/s1	8.2	31	50	7	18	3	1	0	0	0	0	0	0	0
3hddcoa[m]	Mitochondria	(S)-3-Hydroxydodecanoyl-CoA	C33H54N7O18P3S	Completely Reviewed	-4		C33H58N7O18P3S		C05262	45451	7649	InChI=1S/C33H58N7O18P3S/c1-4-5-6-7-8-9-10-11-21(41)16-24(43)62-15-14-35-23(42)12-13-36-31(46)28(45)33(2,3)18-55-61(52,53)58-60(50,51)54-17-22-27(57-59(47,48)49)26(44)32(56-22)40-20-39-25-29(34)37-19-38-30(25)40/h19-22,26-28,32,41,44-45H,4-18H2,1-3H3,(H,35,42)(H,36,46)(H,50,51)(H,52,53)(H2,34,37,38)(H2,47,48,49)/t21-,22+,26+,27+,28?,32+/m0/s1	7.8	33	54	7	18	3	1	0	0	0	0	0	0	0
3hddcoa[x]	Glyoxysome	(S)-3-Hydroxydodecanoyl-CoA	C33H54N7O18P3S	Completely Reviewed	-4		C33H58N7O18P3S		C05262	45451	7649	InChI=1S/C33H58N7O18P3S/c1-4-5-6-7-8-9-10-11-21(41)16-24(43)62-15-14-35-23(42)12-13-36-31(46)28(45)33(2,3)18-55-61(52,53)58-60(50,51)54-17-22-27(57-59(47,48)49)26(44)32(56-22)40-20-39-25-29(34)37-19-38-30(25)40/h19-22,26-28,32,41,44-45H,4-18H2,1-3H3,(H,35,42)(H,36,46)(H,50,51)(H,52,53)(H2,34,37,38)(H2,47,48,49)/t21-,22+,26+,27+,28?,32+/m0/s1	8.2	33	54	7	18	3	1	0	0	0	0	0	0	0
3hddecACP[h]	Chloroplast	(R)-3-Hydroxydodecanoyl-[acyl-carrier protein]	C12H23O2SR	Manually Reviewed	0		C12H23O2SR		C05757	46428	8052		8	12	23	0	2	0	1	0	0	0	0	0	1	0
3hdecACP[h]	Chloroplast	(R)-3-Hydroxydecanoyl-[acyl-carrier protein]	C10H19O2SR	Manually Reviewed	0	320-77-4	C10H19O2SR		C04619	44184	7209		8	10	19	0	2	0	1	0	0	0	0	0	1	0
3hhcoa[m]	Mitochondria	(S)-3-Hydroxyhexanoyl-CoA	C27H42N7O18P3S	Completely Reviewed	-4		C27H46N7O18P3S		C05268	45465	7655	InChI=1S/C27H46N7O18P3S/c1-4-5-15(35)10-18(37)56-9-8-29-17(36)6-7-30-25(40)22(39)27(2,3)12-49-55(46,47)52-54(44,45)48-11-16-21(51-53(41,42)43)20(38)26(50-16)34-14-33-19-23(28)31-13-32-24(19)34/h13-16,20-22,26,35,38-39H,4-12H2,1-3H3,(H,29,36)(H,30,40)(H,44,45)(H,46,47)(H2,28,31,32)(H2,41,42,43)/t15-,16+,20+,21+,22?,26+/m0/s1	7.8	27	42	7	18	3	1	0	0	0	0	0	0	0
3hhcoa[x]	Glyoxysome	(S)-3-Hydroxyhexanoyl-CoA	C27H42N7O18P3S	Completely Reviewed	-4		C27H46N7O18P3S		C05268	45465	7655	InChI=1S/C27H46N7O18P3S/c1-4-5-15(35)10-18(37)56-9-8-29-17(36)6-7-30-25(40)22(39)27(2,3)12-49-55(46,47)52-54(44,45)48-11-16-21(51-53(41,42)43)20(38)26(50-16)34-14-33-19-23(28)31-13-32-24(19)34/h13-16,20-22,26,35,38-39H,4-12H2,1-3H3,(H,29,36)(H,30,40)(H,44,45)(H,46,47)(H2,28,31,32)(H2,41,42,43)/t15-,16+,20+,21+,22?,26+/m0/s1	8.2	27	42	7	18	3	1	0	0	0	0	0	0	0
3hhdcoa[m]	Mitochondria	(S)-3-Hydroxyhexadecanoyl-CoA	C37H62N7O18P3S	Completely Reviewed	-4		C37H66N7O18P3S		C05258	45443	7645	InChI=1S/C37H66N7O18P3S/c1-4-5-6-7-8-9-10-11-12-13-14-15-25(45)20-28(47)66-19-18-39-27(46)16-17-40-35(50)32(49)37(2,3)22-59-65(56,57)62-64(54,55)58-21-26-31(61-63(51,52)53)30(48)36(60-26)44-24-43-29-33(38)41-23-42-34(29)44/h23-26,30-32,36,45,48-49H,4-22H2,1-3H3,(H,39,46)(H,40,50)(H,54,55)(H,56,57)(H2,38,41,42)(H2,51,52,53)/t25-,26+,30+,31+,32?,36+/m0/s1	7.8	37	62	7	18	3	1	0	0	0	0	0	0	0
3hhdcoa[x]	Glyoxysome	(S)-3-Hydroxyhexadecanoyl-CoA	C37H62N7O18P3S	Completely Reviewed	-4		C37H66N7O18P3S		C05258	45443	7645	InChI=1S/C37H66N7O18P3S/c1-4-5-6-7-8-9-10-11-12-13-14-15-25(45)20-28(47)66-19-18-39-27(46)16-17-40-35(50)32(49)37(2,3)22-59-65(56,57)62-64(54,55)58-21-26-31(61-63(51,52)53)30(48)36(60-26)44-24-43-29-33(38)41-23-42-34(29)44/h23-26,30-32,36,45,48-49H,4-22H2,1-3H3,(H,39,46)(H,40,50)(H,54,55)(H,56,57)(H2,38,41,42)(H2,51,52,53)/t25-,26+,30+,31+,32?,36+/m0/s1	8.2	37	62	7	18	3	1	0	0	0	0	0	0	0
3hhexACP[h]	Chloroplast	(R)-3-Hydroxyhexanoyl-[acyl-carrier protein]	C6H11O2SR	Manually Reviewed	0		C6H11O2SR		C05747	46396	8042		8	6	11	0	2	0	1	0	0	0	0	0	1	0
3hib[m]	Mitochondria	(S)-3-Hydroxyisobutyrate	C4H7O3	Completely Reviewed	-1		C4H8O3		C06001		8275	InChI=1S/C4H8O3/c1-3(2-5)4(6)7/h3,5H,2H2,1H3,(H,6,7)/t3-/m0/s1	7.8	4	7	0	3	0	0	0	0	0	0	0	0	0
3hibutcoa[m]	Mitochondria	(S)-3-Hydroxyisobutyryl-CoA	C25H38N7O18P3S	Completely Reviewed	-4		C25H42N7O18P3S		C06000	47176	8274	InChI=1S/C25H42N7O18P3S/c1-13(8-33)24(38)54-7-6-27-15(34)4-5-28-22(37)19(36)25(2,3)10-47-53(44,45)50-52(42,43)46-9-14-18(49-51(39,40)41)17(35)23(48-14)32-12-31-16-20(26)29-11-30-21(16)32/h11-14,17-19,23,33,35-36H,4-10H2,1-3H3,(H,27,34)(H,28,37)(H,42,43)(H,44,45)(H2,26,29,30)(H2,39,40,41)/t13-,14+,17+,18+,19?,23+/m0/s1	7.8	25	38	7	18	3	1	0	0	0	0	0	0	0
3hivcoa[m]	Mitochondria	3-Hydroxyisovaleryl-CoA	C26H40N7O18P3S	Completely Reviewed	-4		C26H44N7O18P3S		C05998		8272	InChI=1S/C26H44N7O18P3S/c1-25(2,20(37)23(38)29-6-5-15(34)28-7-8-55-16(35)9-26(3,4)39)11-48-54(45,46)51-53(43,44)47-10-14-19(50-52(40,41)42)18(36)24(49-14)33-13-32-17-21(27)30-12-31-22(17)33/h12-14,18-20,24,36-37,39H,5-11H2,1-4H3,(H,28,34)(H,29,38)(H,43,44)(H,45,46)(H2,27,30,31)(H2,40,41,42)/t14-,18-,19-,20?,24-/m1/s1	7.8	26	40	7	18	3	1	0	0	0	0	0	0	0
3hlido	Cytosol	3-Hydroxylidocaine	C14H23N2O2	Completely Reviewed	1	34604-55-2	C14H22N2O2		C16560		51090889	InChI=1S/C14H22N2O2/c1-5-16(6-2)9-13(18)15-14-10(3)7-8-12(17)11(14)4/h7-8,17H,5-6,9H2,1-4H3,(H,15,18)	7.1	14	23	2	2	0	0	0	0	0	0	0	0	0
3hmbcoa[m]	Mitochondria	(S)-3-Hydroxy-2-methylbutyryl-CoA	C26H40N7O18P3S	Completely Reviewed	-4		C26H44N7O18P3S		C04405	43751	7041	InChI=1S/C26H44N7O18P3S/c1-13(14(2)34)25(39)55-8-7-28-16(35)5-6-29-23(38)20(37)26(3,4)10-48-54(45,46)51-53(43,44)47-9-15-19(50-52(40,41)42)18(36)24(49-15)33-12-32-17-21(27)30-11-31-22(17)33/h11-15,18-20,24,34,36-37H,5-10H2,1-4H3,(H,28,35)(H,29,38)(H,43,44)(H,45,46)(H2,27,30,31)(H2,40,41,42)/t13-,14-,15+,18+,19+,20?,24+/m0/s1	7.8	26	40	7	18	3	1	0	0	0	0	0	0	0
3hmoa[h]	Chloroplast	3-Hydroxy-3-methyl-2-oxobutanoic acid	C5H7O4	Completely Reviewed	-1		C5H8O4		C04181		6858	InChI=1S/C5H8O4/c1-5(2,9)3(6)4(7)8/h9H,1-2H3,(H,7,8)	8	5	7	0	4	0	0	0	0	0	0	0	0	0
3hmop[h]	Chloroplast	(R)-3-Hydroxy-3-methyl-2-oxopentanoate	C6H9O4	Completely Reviewed	-1		C6H10O4		C14463		17395463	InChI=1S/C6H10O4/c1-3-6(2,10)4(7)5(8)9/h10H,3H2,1-2H3,(H,8,9)/t6-/m1/s1	8	6	9	0	4	0	0	0	0	0	0	0	0	0
3hmrsACP[h]	Chloroplast	(R)-3-Hydroxytetradecanoyl-[acyl-carrier protein]	C14H27O2SR	Manually Reviewed	0		C14H27O2SR		C04688	1450063	7269		8	14	27	0	2	0	1	0	0	0	0	0	1	0
3hocoa[m]	Mitochondria	(S)-3-Hydroxyoctanoyl-CoA	C29H46N7O18P3S	Completely Reviewed	-4		C29H50N7O18P3S		C05266	45460	7653	InChI=1S/C29H50N7O18P3S/c1-4-5-6-7-17(37)12-20(39)58-11-10-31-19(38)8-9-32-27(42)24(41)29(2,3)14-51-57(48,49)54-56(46,47)50-13-18-23(53-55(43,44)45)22(40)28(52-18)36-16-35-21-25(30)33-15-34-26(21)36/h15-18,22-24,28,37,40-41H,4-14H2,1-3H3,(H,31,38)(H,32,42)(H,46,47)(H,48,49)(H2,30,33,34)(H2,43,44,45)/t17-,18+,22+,23+,24?,28+/m0/s1	7.8	29	46	7	18	3	1	0	0	0	0	0	0	0
3hocoa[x]	Glyoxysome	(S)-3-Hydroxyoctanoyl-CoA	C29H46N7O18P3S	Completely Reviewed	-4		C29H50N7O18P3S		C05266	45460	7653	InChI=1S/C29H50N7O18P3S/c1-4-5-6-7-17(37)12-20(39)58-11-10-31-19(38)8-9-32-27(42)24(41)29(2,3)14-51-57(48,49)54-56(46,47)50-13-18-23(53-55(43,44)45)22(40)28(52-18)36-16-35-21-25(30)33-15-34-26(21)36/h15-18,22-24,28,37,40-41H,4-14H2,1-3H3,(H,31,38)(H,32,42)(H,46,47)(H,48,49)(H2,30,33,34)(H2,43,44,45)/t17-,18+,22+,23+,24?,28+/m0/s1	8.2	29	46	7	18	3	1	0	0	0	0	0	0	0
3hoctaACP[h]	Chloroplast	(R)-3-Hydroxyoctadecanoyl-[acyl-carrier protein]	C18H35O2SR	Manually Reviewed	0		C18H35O2SR		C16220	1572019	47205528		8	18	35	0	2	0	1	0	0	0	0	0	1	0
3hoctACP[h]	Chloroplast	(R)-3-Hydroxyoctanoyl-[acyl-carrier protein]	C8H15O2SR	Manually Reviewed	0		C8H15O2SR		C04620	2607648	7210		8	8	15	0	2	0	1	0	0	0	0	0	1	0
3hodcoa	Cytosol	3-Hydroxyoctadecanoyl-CoA	C39H66N7O18P3S	Completely Reviewed	-4	42578-91-6	C39H70N7O18P3S		C16217	1452167	47205525	InChI=1S/C39H70N7O18P3S/c1-4-5-6-7-8-9-10-11-12-13-14-15-16-17-27(47)22-30(49)68-21-20-41-29(48)18-19-42-37(52)34(51)39(2,3)24-61-67(58,59)64-66(56,57)60-23-28-33(63-65(53,54)55)32(50)38(62-28)46-26-45-31-35(40)43-25-44-36(31)46/h25-28,32-34,38,47,50-51H,4-24H2,1-3H3,(H,41,48)(H,42,52)(H,56,57)(H,58,59)(H2,40,43,44)(H2,53,54,55)/t27?,28-,32-,33-,34?,38-/m1/s1	7.1	39	66	7	18	3	1	0	0	0	0	0	0	0
3hpalmACP[h]	Chloroplast	R-3-hydroxypalmitoyl-[acyl-carrier protein]	C16H31O2SR	Manually Reviewed	0		C16H31O2SR		C04633	1572107	7222		8	16	31	0	2	0	1	0	0	0	0	0	1	0
3hpcoa	Cytosol	3-Hydroxypropionyl-CoA	C24H36N7O18P3S	Completely Reviewed	-4	608-07-1	C24H40N7O18P3S		C05668	46236	7976	InChI=1S/C24H40N7O18P3S/c1-24(2,19(36)22(37)27-5-3-14(33)26-6-8-53-15(34)4-7-32)10-46-52(43,44)49-51(41,42)45-9-13-18(48-50(38,39)40)17(35)23(47-13)31-12-30-16-20(25)28-11-29-21(16)31/h11-13,17-19,23,32,35-36H,3-10H2,1-2H3,(H,26,33)(H,27,37)(H,41,42)(H,43,44)(H2,25,28,29)(H2,38,39,40)/t13-,17-,18-,19?,23-/m1/s1	7.1	24	36	7	18	3	1	0	0	0	0	0	0	0
3hpcoa[m]	Mitochondria	3-Hydroxypropionyl-CoA	C24H36N7O18P3S	Completely Reviewed	-4	608-07-1	C24H40N7O18P3S		C05668	46236	7976	InChI=1S/C24H40N7O18P3S/c1-24(2,19(36)22(37)27-5-3-14(33)26-6-8-53-15(34)4-7-32)10-46-52(43,44)49-51(41,42)45-9-13-18(48-50(38,39)40)17(35)23(47-13)31-12-30-16-20(25)28-11-29-21(16)31/h11-13,17-19,23,32,35-36H,3-10H2,1-2H3,(H,26,33)(H,27,37)(H,41,42)(H,43,44)(H2,25,28,29)(H2,38,39,40)/t13-,17-,18-,19?,23-/m1/s1	7.8	24	36	7	18	3	1	0	0	0	0	0	0	0
3hpp	Cytosol	3-Hydroxypropanoate	C3H5O3	Completely Reviewed	-1	503-66-2	C3H6O3		C01013	53188	4258	InChI=1S/C3H6O3/c4-2-1-3(5)6/h4H,1-2H2,(H,5,6)	7.1	3	5	0	3	0	0	0	0	0	0	0	0	0
3htdcoa[m]	Mitochondria	(S)-3-Hydroxytetradecanoyl-CoA	C35H58N7O18P3S	Completely Reviewed	-4		C35H62N7O18P3S		C05260	45447	7647	InChI=1S/C35H62N7O18P3S/c1-4-5-6-7-8-9-10-11-12-13-23(43)18-26(45)64-17-16-37-25(44)14-15-38-33(48)30(47)35(2,3)20-57-63(54,55)60-62(52,53)56-19-24-29(59-61(49,50)51)28(46)34(58-24)42-22-41-27-31(36)39-21-40-32(27)42/h21-24,28-30,34,43,46-47H,4-20H2,1-3H3,(H,37,44)(H,38,48)(H,52,53)(H,54,55)(H2,36,39,40)(H2,49,50,51)/t23-,24+,28+,29+,30?,34+/m0/s1	7.8	35	58	7	18	3	1	0	0	0	0	0	0	0
3htdcoa[x]	Glyoxysome	(S)-3-Hydroxytetradecanoyl-CoA	C35H58N7O18P3S	Completely Reviewed	-4		C35H62N7O18P3S		C05260	45447	7647	InChI=1S/C35H62N7O18P3S/c1-4-5-6-7-8-9-10-11-12-13-23(43)18-26(45)64-17-16-37-25(44)14-15-38-33(48)30(47)35(2,3)20-57-63(54,55)60-62(52,53)56-19-24-29(59-61(49,50)51)28(46)34(58-24)42-22-41-27-31(36)39-21-40-32(27)42/h21-24,28-30,34,43,46-47H,4-20H2,1-3H3,(H,37,44)(H,38,48)(H,52,53)(H,54,55)(H2,36,39,40)(H2,49,50,51)/t23-,24+,28+,29+,30?,34+/m0/s1	8.2	35	58	7	18	3	1	0	0	0	0	0	0	0
3ig3p[h]	Chloroplast	C'-(3-Indolyl)-glycerol 3-phosphate	C11H12NO6P	Completely Reviewed	-2		C11H14NO6P		C03506	41982	6317	InChI=1S/C11H14NO6P/c13-10(6-18-19(15,16)17)11(14)8-5-12-9-4-2-1-3-7(8)9/h1-5,10-14H,6H2,(H2,15,16,17)/t10-,11+/m1/s1	8	11	12	1	6	1	0	0	0	0	0	0	0	0
3mb2coa[m]	Mitochondria	3-Methylbut-2-enoyl-CoA	C26H38N7O17P3S	Completely Reviewed	-4		C26H42N7O17P3S		C03069	41135	5969	InChI=1S/C26H42N7O17P3S/c1-14(2)9-17(35)54-8-7-28-16(34)5-6-29-24(38)21(37)26(3,4)11-47-53(44,45)50-52(42,43)46-10-15-20(49-51(39,40)41)19(36)25(48-15)33-13-32-18-22(27)30-12-31-23(18)33/h9,12-13,15,19-21,25,36-37H,5-8,10-11H2,1-4H3,(H,28,34)(H,29,38)(H,42,43)(H,44,45)(H2,27,30,31)(H2,39,40,41)/t15-,19-,20-,21?,25-/m1/s1	7.8	26	38	7	17	3	1	0	0	0	0	0	0	0
3mbdhl[m]	Mitochondria	S-(3-Methylbutanoyl)-dihydrolipoamide	C13H25NO2S2	Completely Reviewed	0	59865-13-3	C13H25NO2S2		C05119	45148	7543	InChI=1S/C13H25NO2S2/c1-10(2)9-13(16)18-8-7-11(17)5-3-4-6-12(14)15/h10-11,17H,3-9H2,1-2H3,(H2,14,15)	7.8	13	25	1	2	0	2	0	0	0	0	0	0	0
3mgcoa[m]	Mitochondria	3-Methylglutaconyl-CoA	C27H38N7O19P3S	Completely Reviewed	-4		C27H42N7O19P3S		C03231	41450	6102	InChI=1S/C27H42N7O19P3S/c1-14(8-17(36)37)9-18(38)57-7-6-29-16(35)4-5-30-25(41)22(40)27(2,3)11-50-56(47,48)53-55(45,46)49-10-15-21(52-54(42,43)44)20(39)26(51-15)34-13-33-19-23(28)31-12-32-24(19)34/h8,12-13,15,20-22,26,39-40H,4-7,9-11H2,1-3H3,(H,29,35)(H,30,41)(H,36,37)(H,45,46)(H,47,48)(H2,28,31,32)(H2,42,43,44)/b14-8+/t15-,20-,21-,22?,26-/m1/s1	7.8	27	38	7	19	3	1	0	0	0	0	0	0	0
3mhtpp[m]	Mitochondria	3-Methyl-1-hydroxybutyl-ThPP	C17H26N4O8P2S	Completely Reviewed	-2		C17H29N4O8P2S		C15974		47205287	InChI=1S/C17H28N4O8P2S/c1-10(2)7-14(22)17-21(9-13-8-19-12(4)20-16(13)18)11(3)15(32-17)5-6-28-31(26,27)29-30(23,24)25/h8,10,14,22H,5-7,9H2,1-4H3,(H4-,18,19,20,23,24,25,26,27)/p+1	7.8	17	26	4	8	2	1	0	0	0	0	0	0	0
3mob	Cytosol	3-Methyl-2-oxobutanoate	C5H7O3	Completely Reviewed	-1		C5H8O3		C00141	34011	3441	InChI=1S/C5H8O3/c1-3(2)4(6)5(7)8/h3H,1-2H3,(H,7,8)	7.1	5	7	0	3	0	0	0	0	0	0	0	0	0
3mob[h]	Chloroplast	3-Methyl-2-oxobutanoate	C5H7O3	Completely Reviewed	-1		C5H8O3		C00141	34011	3441	InChI=1S/C5H8O3/c1-3(2)4(6)5(7)8/h3H,1-2H3,(H,7,8)	8	5	7	0	3	0	0	0	0	0	0	0	0	0
3mob[m]	Mitochondria	3-Methyl-2-oxobutanoate	C5H7O3	Completely Reviewed	-1		C5H8O3		C00141	34011	3441	InChI=1S/C5H8O3/c1-3(2)4(6)5(7)8/h3H,1-2H3,(H,7,8)	7.8	5	7	0	3	0	0	0	0	0	0	0	0	0
3mop	Cytosol	(S)-3-Methyl-2-oxopentanoate	C6H9O3	Completely Reviewed	-1		C6H10O3		C00671	35662	3940	InChI=1S/C6H10O3/c1-3-4(2)5(7)6(8)9/h4H,3H2,1-2H3,(H,8,9)/t4-/m0/s1	7.1	6	9	0	3	0	0	0	0	0	0	0	0	0
3mop[h]	Chloroplast	(S)-3-Methyl-2-oxopentanoate	C6H9O3	Completely Reviewed	-1		C6H10O3		C00671	35662	3940	InChI=1S/C6H10O3/c1-3-4(2)5(7)6(8)9/h4H,3H2,1-2H3,(H,8,9)/t4-/m0/s1	8	6	9	0	3	0	0	0	0	0	0	0	0	0
3mop[m]	Mitochondria	(S)-3-Methyl-2-oxopentanoate	C6H9O3	Completely Reviewed	-1		C6H10O3		C00671	35662	3940	InChI=1S/C6H10O3/c1-3-4(2)5(7)6(8)9/h4H,3H2,1-2H3,(H,8,9)/t4-/m0/s1	7.8	6	9	0	3	0	0	0	0	0	0	0	0	0
3mtpa	Cytosol	3-(Methylthio)propionic acid	C4H7O2S	Completely Reviewed	-1	646-01-5	C4H8O2S		C08276		10474	InChI=1S/C4H8O2S/c1-7-3-2-4(5)6/h2-3H2,1H3,(H,5,6)	7.1	4	7	0	2	0	1	0	0	0	0	0	0	0
3ocvac11eACP[h]	Chloroplast	3-oxo-cis-vacc-11-enoyl-[acyl-carrier protein]	C18H32O2SR	Manually Reviewed	0		C18H32O2SR			2617021			8	18	32	0	2	0	1	0	0	0	0	0	1	0
3odcoa[m]	Mitochondria	3-Oxodecanoyl-CoA	C31H48N7O18P3S	Completely Reviewed	-4		C31H52N7O18P3S		C05265	45458	7652	InChI=1S/C31H52N7O18P3S/c1-4-5-6-7-8-9-19(39)14-22(41)60-13-12-33-21(40)10-11-34-29(44)26(43)31(2,3)16-53-59(50,51)56-58(48,49)52-15-20-25(55-57(45,46)47)24(42)30(54-20)38-18-37-23-27(32)35-17-36-28(23)38/h17-18,20,24-26,30,42-43H,4-16H2,1-3H3,(H,33,40)(H,34,44)(H,48,49)(H,50,51)(H2,32,35,36)(H2,45,46,47)/t20-,24-,25-,26?,30-/m1/s1	7.8	31	48	7	18	3	1	0	0	0	0	0	0	0
3odcoa[x]	Glyoxysome	3-Oxodecanoyl-CoA	C31H48N7O18P3S	Completely Reviewed	-4		C31H52N7O18P3S		C05265	45458	7652	InChI=1S/C31H52N7O18P3S/c1-4-5-6-7-8-9-19(39)14-22(41)60-13-12-33-21(40)10-11-34-29(44)26(43)31(2,3)16-53-59(50,51)56-58(48,49)52-15-20-25(55-57(45,46)47)24(42)30(54-20)38-18-37-23-27(32)35-17-36-28(23)38/h17-18,20,24-26,30,42-43H,4-16H2,1-3H3,(H,33,40)(H,34,44)(H,48,49)(H,50,51)(H2,32,35,36)(H2,45,46,47)/t20-,24-,25-,26?,30-/m1/s1	8.2	31	48	7	18	3	1	0	0	0	0	0	0	0
3oddcoa[m]	Mitochondria	3-Oxododecanoyl-CoA	C33H52N7O18P3S	Completely Reviewed	-4		C33H56N7O18P3S		C05263	45453	7650	InChI=1S/C33H56N7O18P3S/c1-4-5-6-7-8-9-10-11-21(41)16-24(43)62-15-14-35-23(42)12-13-36-31(46)28(45)33(2,3)18-55-61(52,53)58-60(50,51)54-17-22-27(57-59(47,48)49)26(44)32(56-22)40-20-39-25-29(34)37-19-38-30(25)40/h19-20,22,26-28,32,44-45H,4-18H2,1-3H3,(H,35,42)(H,36,46)(H,50,51)(H,52,53)(H2,34,37,38)(H2,47,48,49)/t22-,26-,27-,28?,32-/m1/s1	7.8	33	52	7	18	3	1	0	0	0	0	0	0	0
3oddcoa[x]	Glyoxysome	3-Oxododecanoyl-CoA	C33H52N7O18P3S	Completely Reviewed	-4		C33H56N7O18P3S		C05263	45453	7650	InChI=1S/C33H56N7O18P3S/c1-4-5-6-7-8-9-10-11-21(41)16-24(43)62-15-14-35-23(42)12-13-36-31(46)28(45)33(2,3)18-55-61(52,53)58-60(50,51)54-17-22-27(57-59(47,48)49)26(44)32(56-22)40-20-39-25-29(34)37-19-38-30(25)40/h19-20,22,26-28,32,44-45H,4-18H2,1-3H3,(H,35,42)(H,36,46)(H,50,51)(H,52,53)(H2,34,37,38)(H2,47,48,49)/t22-,26-,27-,28?,32-/m1/s1	8.2	33	52	7	18	3	1	0	0	0	0	0	0	0
3oddecACP[h]	Chloroplast	3-Oxododecanoyl-[acyl-carrier protein]	C12H21O2SR	Manually Reviewed	0		C12H21O2SR		C05756	46425	8051		8	12	21	0	2	0	1	0	0	0	0	0	1	0
3odecACP[h]	Chloroplast	3-Oxodecanoyl-[acyl-carrier protein]	C10H17O2SR	Manually Reviewed	0		C10H17O2SR		C05753	46416	8048		8	10	17	0	2	0	1	0	0	0	0	0	1	0
3ohcoa[m]	Mitochondria	3-Oxohexanoyl-CoA	C27H40N7O18P3S	Completely Reviewed	-4	5096-70-8	C27H44N7O18P3S		C05269	45468	7656	InChI=1S/C27H44N7O18P3S/c1-4-5-15(35)10-18(37)56-9-8-29-17(36)6-7-30-25(40)22(39)27(2,3)12-49-55(46,47)52-54(44,45)48-11-16-21(51-53(41,42)43)20(38)26(50-16)34-14-33-19-23(28)31-13-32-24(19)34/h13-14,16,20-22,26,38-39H,4-12H2,1-3H3,(H,29,36)(H,30,40)(H,44,45)(H,46,47)(H2,28,31,32)(H2,41,42,43)/t16-,20-,21-,22?,26-/m1/s1	7.8	27	40	7	18	3	1	0	0	0	0	0	0	0
3ohcoa[x]	Glyoxysome	3-Oxohexanoyl-CoA	C27H40N7O18P3S	Completely Reviewed	-4	5096-70-8	C27H44N7O18P3S		C05269	45468	7656	InChI=1S/C27H44N7O18P3S/c1-4-5-15(35)10-18(37)56-9-8-29-17(36)6-7-30-25(40)22(39)27(2,3)12-49-55(46,47)52-54(44,45)48-11-16-21(51-53(41,42)43)20(38)26(50-16)34-14-33-19-23(28)31-13-32-24(19)34/h13-14,16,20-22,26,38-39H,4-12H2,1-3H3,(H,29,36)(H,30,40)(H,44,45)(H,46,47)(H2,28,31,32)(H2,41,42,43)/t16-,20-,21-,22?,26-/m1/s1	8.2	27	40	7	18	3	1	0	0	0	0	0	0	0
3ohdcoa[m]	Mitochondria	3-Oxohexadecanoyl-CoA	C37H60N7O18P3S	Completely Reviewed	-4		C37H64N7O18P3S		C05259	45445	7646	InChI=1S/C37H64N7O18P3S/c1-4-5-6-7-8-9-10-11-12-13-14-15-25(45)20-28(47)66-19-18-39-27(46)16-17-40-35(50)32(49)37(2,3)22-59-65(56,57)62-64(54,55)58-21-26-31(61-63(51,52)53)30(48)36(60-26)44-24-43-29-33(38)41-23-42-34(29)44/h23-24,26,30-32,36,48-49H,4-22H2,1-3H3,(H,39,46)(H,40,50)(H,54,55)(H,56,57)(H2,38,41,42)(H2,51,52,53)/t26-,30-,31-,32?,36-/m1/s1	7.8	37	60	7	18	3	1	0	0	0	0	0	0	0
3ohdcoa[x]	Glyoxysome	3-Oxohexadecanoyl-CoA	C37H60N7O18P3S	Completely Reviewed	-4		C37H64N7O18P3S		C05259	45445	7646	InChI=1S/C37H64N7O18P3S/c1-4-5-6-7-8-9-10-11-12-13-14-15-25(45)20-28(47)66-19-18-39-27(46)16-17-40-35(50)32(49)37(2,3)22-59-65(56,57)62-64(54,55)58-21-26-31(61-63(51,52)53)30(48)36(60-26)44-24-43-29-33(38)41-23-42-34(29)44/h23-24,26,30-32,36,48-49H,4-22H2,1-3H3,(H,39,46)(H,40,50)(H,54,55)(H,56,57)(H2,38,41,42)(H2,51,52,53)/t26-,30-,31-,32?,36-/m1/s1	8.2	37	60	7	18	3	1	0	0	0	0	0	0	0
3ohexACP[h]	Chloroplast	3-Oxohexanoyl-[acyl-carrier protein]	C6H9O2SR	Manually Reviewed	0		C6H9O2SR		C05746	46393	8041		8	6	9	0	2	0	1	0	0	0	0	0	1	0
3omrsACP[h]	Chloroplast	3-Oxotetradecanoyl-[acyl-carrier protein]	C14H25O2SR	Manually Reviewed	0		C14H25O2SR		C05759	46436	8054		8	14	25	0	2	0	1	0	0	0	0	0	1	0
3oocoa[m]	Mitochondria	3-Oxooctanoyl-CoA	C29H44N7O18P3S	Completely Reviewed	-4		C29H48N7O18P3S		C05267	45463	7654	InChI=1S/C29H48N7O18P3S/c1-4-5-6-7-17(37)12-20(39)58-11-10-31-19(38)8-9-32-27(42)24(41)29(2,3)14-51-57(48,49)54-56(46,47)50-13-18-23(53-55(43,44)45)22(40)28(52-18)36-16-35-21-25(30)33-15-34-26(21)36/h15-16,18,22-24,28,40-41H,4-14H2,1-3H3,(H,31,38)(H,32,42)(H,46,47)(H,48,49)(H2,30,33,34)(H2,43,44,45)/t18-,22-,23-,24?,28-/m1/s1	7.8	29	44	7	18	3	1	0	0	0	0	0	0	0
3oocoa[x]	Glyoxysome	3-Oxooctanoyl-CoA	C29H44N7O18P3S	Completely Reviewed	-4		C29H48N7O18P3S		C05267	45463	7654	InChI=1S/C29H48N7O18P3S/c1-4-5-6-7-17(37)12-20(39)58-11-10-31-19(38)8-9-32-27(42)24(41)29(2,3)14-51-57(48,49)54-56(46,47)50-13-18-23(53-55(43,44)45)22(40)28(52-18)36-16-35-21-25(30)33-15-34-26(21)36/h15-16,18,22-24,28,40-41H,4-14H2,1-3H3,(H,31,38)(H,32,42)(H,46,47)(H,48,49)(H2,30,33,34)(H2,43,44,45)/t18-,22-,23-,24?,28-/m1/s1	8.2	29	44	7	18	3	1	0	0	0	0	0	0	0
3ooctACP[h]	Chloroplast	3-Oxooctanoyl-[acyl-carrier protein]	C8H13O2SR	Manually Reviewed	0		C8H13O2SR		C05750	46407	8045		8	8	13	0	2	0	1	0	0	0	0	0	1	0
3ooctdACP[h]	Chloroplast	3-Oxooctadecanoyl-[acyl-carrier protein]	C18H33O2SR	Manually Reviewed	0		C18H33O2SR		C16219	2618692	47205527		8	18	33	0	2	0	1	0	0	0	0	0	1	0
3oodcoa	Cytosol	3-Oxooctadecanoyl-CoA	C39H64N7O18P3S	Completely Reviewed	-4		C39H68N7O18P3S		C16216	1800302	47205524	InChI=1S/C39H68N7O18P3S/c1-4-5-6-7-8-9-10-11-12-13-14-15-16-17-27(47)22-30(49)68-21-20-41-29(48)18-19-42-37(52)34(51)39(2,3)24-61-67(58,59)64-66(56,57)60-23-28-33(63-65(53,54)55)32(50)38(62-28)46-26-45-31-35(40)43-25-44-36(31)46/h25-26,28,32-34,38,50-51H,4-24H2,1-3H3,(H,41,48)(H,42,52)(H,56,57)(H,58,59)(H2,40,43,44)(H2,53,54,55)/t28-,32-,33-,34?,38-/m1/s1	7.1	39	64	7	18	3	1	0	0	0	0	0	0	0
3opalmACP[h]	Chloroplast	3-Oxohexadecanoyl-[acyl-carrier protein]	C16H29O2SR	Manually Reviewed	0		C16H29O2SR		C05762	46445	8057		8	16	29	0	2	0	1	0	0	0	0	0	1	0
3opcoa	Cytosol	3-oxopropionyl-CoA	C24H34N7O18P3S	Completely Reviewed	-4		C24H38N7O18P3S		C05989		8265	InChI=1S/C24H38N7O18P3S/c1-24(2,19(36)22(37)27-5-3-14(33)26-6-8-53-15(34)4-7-32)10-46-52(43,44)49-51(41,42)45-9-13-18(48-50(38,39)40)17(35)23(47-13)31-12-30-16-20(25)28-11-29-21(16)31/h7,11-13,17-19,23,35-36H,3-6,8-10H2,1-2H3,(H,26,33)(H,27,37)(H,41,42)(H,43,44)(H2,25,28,29)(H2,38,39,40)/t13-,17-,18-,19?,23-/m1/s1	7.1	24	34	7	18	3	1	0	0	0	0	0	0	0
3otdcoa[m]	Mitochondria	3-Oxotetradecanoyl-CoA	C35H56N7O18P3S	Completely Reviewed	-4		C35H60N7O18P3S		C05261	45449	7648	InChI=1S/C35H60N7O18P3S/c1-4-5-6-7-8-9-10-11-12-13-23(43)18-26(45)64-17-16-37-25(44)14-15-38-33(48)30(47)35(2,3)20-57-63(54,55)60-62(52,53)56-19-24-29(59-61(49,50)51)28(46)34(58-24)42-22-41-27-31(36)39-21-40-32(27)42/h21-22,24,28-30,34,46-47H,4-20H2,1-3H3,(H,37,44)(H,38,48)(H,52,53)(H,54,55)(H2,36,39,40)(H2,49,50,51)/t24-,28-,29-,30?,34-/m1/s1	7.8	35	56	7	18	3	1	0	0	0	0	0	0	0
3otdcoa[x]	Glyoxysome	3-Oxotetradecanoyl-CoA	C35H56N7O18P3S	Completely Reviewed	-4		C35H60N7O18P3S		C05261	45449	7648	InChI=1S/C35H60N7O18P3S/c1-4-5-6-7-8-9-10-11-12-13-23(43)18-26(45)64-17-16-37-25(44)14-15-38-33(48)30(47)35(2,3)20-57-63(54,55)60-62(52,53)56-19-24-29(59-61(49,50)51)28(46)34(58-24)42-22-41-27-31(36)39-21-40-32(27)42/h21-22,24,28-30,34,46-47H,4-20H2,1-3H3,(H,37,44)(H,38,48)(H,52,53)(H,54,55)(H2,36,39,40)(H2,49,50,51)/t24-,28-,29-,30?,34-/m1/s1	8.2	35	56	7	18	3	1	0	0	0	0	0	0	0
3pg	Cytosol	3-Phospho-D-glycerate	C3H4O7P	Completely Reviewed	-3		C3H7O7P		C00197	34230	3497	InChI=1S/C3H7O7P/c4-2(3(5)6)1-10-11(7,8)9/h2,4H,1H2,(H,5,6)(H2,7,8,9)/t2-/m1/s1	7.1	3	4	0	7	1	0	0	0	0	0	0	0	0
3pg[f]	Flagellum	3-Phospho-D-glycerate	C3H4O7P	Completely Reviewed	-3		C3H7O7P		C00197	34230	3497	InChI=1S/C3H7O7P/c4-2(3(5)6)1-10-11(7,8)9/h2,4H,1H2,(H,5,6)(H2,7,8,9)/t2-/m1/s1	7.1	3	4	0	7	1	0	0	0	0	0	0	0	0
3pg[h]	Chloroplast	3-Phospho-D-glycerate	C3H4O7P	Completely Reviewed	-3		C3H7O7P		C00197	34230	3497	InChI=1S/C3H7O7P/c4-2(3(5)6)1-10-11(7,8)9/h2,4H,1H2,(H,5,6)(H2,7,8,9)/t2-/m1/s1	8	3	4	0	7	1	0	0	0	0	0	0	0	0
3pg[m]	Mitochondria	3-Phospho-D-glycerate	C3H4O7P	Completely Reviewed	-3		C3H7O7P		C00197	34230	3497	InChI=1S/C3H7O7P/c4-2(3(5)6)1-10-11(7,8)9/h2,4H,1H2,(H,5,6)(H2,7,8,9)/t2-/m1/s1	7.8	3	4	0	7	1	0	0	0	0	0	0	0	0
3pg[x]	Glyoxysome	3-Phospho-D-glycerate	C3H4O7P	Completely Reviewed	-3		C3H7O7P		C00197	34230	3497	InChI=1S/C3H7O7P/c4-2(3(5)6)1-10-11(7,8)9/h2,4H,1H2,(H,5,6)(H2,7,8,9)/t2-/m1/s1	8.2	3	4	0	7	1	0	0	0	0	0	0	0	0
3php[h]	Chloroplast	3-Phosphohydroxypyruvate	C3H2O7P	Completely Reviewed	-3		C3H5O7P		C03232	41453	6103	InChI=1S/C3H5O7P/c4-2(3(5)6)1-10-11(7,8)9/h1H2,(H,5,6)(H2,7,8,9)	8	3	2	0	7	1	0	0	0	0	0	0	0	0
3psme[h]	Chloroplast	5-O-(1-Carboxyvinyl)-3-phosphoshikimate	C10H9O10P	Completely Reviewed	-4		C10H13O10P		C01269	37236	4488	InChI=1S/C10H13O10P/c1-4(9(12)13)19-6-2-5(10(14)15)3-7(8(6)11)20-21(16,17)18/h3,6-8,11H,1-2H2,(H,12,13)(H,14,15)(H2,16,17,18)/t6-,7-,8+/m1/s1	8	10	9	0	10	1	0	0	0	0	0	0	0	0
3sala	Cytosol	3-Sulfino-L-alanine	C3H6NO4S	Completely Reviewed	-1	1115-65-7	C3H7NO4S		C00606	35482	3881	InChI=1S/C3H7NO4S/c4-2(3(5)6)1-9(7)8/h2H,1,4H2,(H,5,6)(H,7,8)/p-1/t2-/m0/s1	8	3	6	1	4	0	1	0	0	0	0	0	0	0
3sala[h]	Chloroplast	3-Sulfino-L-alanine	C3H6NO4S	Completely Reviewed	-1	1115-65-7	C3H7NO4S		C00606	35482	3881	InChI=1S/C3H7NO4S/c4-2(3(5)6)1-9(7)8/h2H,1,4H2,(H,5,6)(H,7,8)/p-1/t2-/m0/s1	8	3	6	1	4	0	1	0	0	0	0	0	0	0
3sala[m]	Mitochondria	3-Sulfino-L-alanine	C3H6NO4S	Completely Reviewed	-1	1115-65-7	C3H7NO4S		C00606	35482	3881	InChI=1S/C3H7NO4S/c4-2(3(5)6)1-9(7)8/h2H,1,4H2,(H,5,6)(H,7,8)/p-1/t2-/m0/s1	7.8	3	6	1	4	0	1	0	0	0	0	0	0	0
3snpyr[h]	Chloroplast	3-Sulfinopyruvate	C3H2O5S	Completely Reviewed	-2	28954-12-3	C3H4O5S		C05527	45969	7870	InChI=1S/C3H4O5S/c4-2(3(5)6)1-9(7)8/h1H2,(H,5,6)(H,7,8)/p-1	8	3	2	0	5	0	1	0	0	0	0	0	0	0
3snpyr[m]	Mitochondria	3-Sulfinopyruvate	C3H2O5S	Completely Reviewed	-2	28954-12-3	C3H4O5S		C05527	45969	7870	InChI=1S/C3H4O5S/c4-2(3(5)6)1-9(7)8/h1H2,(H,5,6)(H,7,8)/p-1	7.8	3	2	0	5	0	1	0	0	0	0	0	0	0
3spyr[h]	Chloroplast	3-Sulfopyruvate	C3H2O6S	Completely Reviewed	-2		C3H4O6S		C05528	1884585	7871	InChI=1S/C3H4O6S/c4-2(3(5)6)1-10(7,8)9/h1H2,(H,5,6)(H,7,8,9)	8	3	2	0	6	0	1	0	0	0	0	0	0	0
3spyr[m]	Mitochondria	3-Sulfopyruvate	C3H2O6S	Completely Reviewed	-2		C3H4O6S		C05528	1884585	7871	InChI=1S/C3H4O6S/c4-2(3(5)6)1-10(7,8)9/h1H2,(H,5,6)(H,7,8,9)	7.8	3	2	0	6	0	1	0	0	0	0	0	0	0
44mctr	Cytosol	4,4-Dimethyl-5alpha-cholesta-8,14,24-trien-3beta-ol	C29H46O	Completely Reviewed	0		C29H46O		C11455	1454719	13626	InChI=1S/C29H46O/c1-19(2)9-8-10-20(3)22-12-13-23-21-11-14-25-27(4,5)26(30)16-18-29(25,7)24(21)15-17-28(22,23)6/h9,13,20,22,25-26,30H,8,10-12,14-18H2,1-7H3/t20-,22-,25+,26+,28-,29-/m1/s1	7.1	29	46	0	1	0	0	0	0	0	0	0	0	0
44mzym	Cytosol	4,4-dimethyl-5alpha-cholesta-8,24-dien-3beta-ol	C29H48O	Completely Reviewed	0	59865-13-3	C29H48O		C05108	45128	7534	InChI=1S/C29H48O/c1-19(2)9-8-10-20(3)22-12-13-23-21-11-14-25-27(4,5)26(30)16-18-29(25,7)24(21)15-17-28(22,23)6/h9,20,22-23,25-26,30H,8,10-18H2,1-7H3/t20-,22-,23?,25+,26+,28-,29-/m1/s1	7.1	29	48	0	1	0	0	0	0	0	0	0	0	0
4abut	Cytosol	4-Aminobutanoate	C4H9NO2	Completely Reviewed	0	56-12-2	C4H9NO2		C00334	34652	3628	InChI=1S/C4H9NO2/c5-3-1-2-4(6)7/h1-3,5H2,(H,6,7)	7.1	4	9	1	2	0	0	0	0	0	0	0	0	0
4abut[h]	Chloroplast	4-Aminobutanoate	C4H9NO2	Completely Reviewed	0	56-12-2	C4H9NO2		C00334	34652	3628	InChI=1S/C4H9NO2/c5-3-1-2-4(6)7/h1-3,5H2,(H,6,7)	8	4	9	1	2	0	0	0	0	0	0	0	0	0
4abut[m]	Mitochondria	4-Aminobutanoate	C4H9NO2	Completely Reviewed	0	56-12-2	C4H9NO2		C00334	34652	3628	InChI=1S/C4H9NO2/c5-3-1-2-4(6)7/h1-3,5H2,(H,6,7)	7.8	4	9	1	2	0	0	0	0	0	0	0	0	0
4abutn[h]	Chloroplast	4-Aminobutanal	C4H10NO	Completely Reviewed	1		C4H9NO		C00555	35337	3835	InChI=1S/C4H9NO/c5-3-1-2-4-6/h4H,1-3,5H2	8	4	10	1	1	0	0	0	0	0	0	0	0	0
4abutn[m]	Mitochondria	4-Aminobutanal	C4H10NO	Completely Reviewed	1		C4H9NO		C00555	35337	3835	InChI=1S/C4H9NO/c5-3-1-2-4-6/h4H,1-3,5H2	7.8	4	10	1	1	0	0	0	0	0	0	0	0	0
4abz	Cytosol	4-Aminobenzoate	C7H6NO2	Completely Reviewed	-1	150-13-0	C7H7NO2		C00568	35376	3847	InChI=1S/C7H7NO2/c8-6-3-1-5(2-4-6)7(9)10/h1-4H,8H2,(H,9,10)	7.1	7	6	1	2	0	0	0	0	0	0	0	0	0
4adcho	Cytosol	4-Amino-4-deoxychorismate	C10H10NO5	Completely Reviewed	-1		C10H11NO5		C11355	214284	13530	InChI=1S/C10H11NO5/c1-5(9(12)13)16-8-4-6(10(14)15)2-3-7(8)11/h2-4,7-8H,1,11H2,(H,12,13)(H,14,15)/t7-,8-/m1/s1	7.1	10	10	1	5	0	0	0	0	0	0	0	0	0
4c2me[h]	Chloroplast	4-(Cytidine 5'-diphospho)-2-C-methyl-D-erythritol	C14H23N3O14P2	Completely Reviewed	-2		C14H25N3O14P2		C11435	216317	13607	InChI=1S/C14H25N3O14P2/c1-14(23,6-18)8(19)5-29-33(26,27)31-32(24,25)28-4-7-10(20)11(21)12(30-7)17-3-2-9(15)16-13(17)22/h2-3,7-8,10-12,18-21,23H,4-6H2,1H3,(H,24,25)(H,26,27)(H2,15,16,22)/t7-,8-,10-,11-,12-,14+/m1/s1	8	14	23	3	14	2	0	0	0	0	0	0	0	0
4fumacac	Cytosol	4-Fumarylacetoacetate	C8H6O6	Completely Reviewed	-2	28613-33-4	C8H8O6		C01061	1485275	4300	InChI=1S/C8H8O6/c9-5(1-2-7(11)12)3-6(10)4-8(13)14/h1-2H,3-4H2,(H,11,12)(H,13,14)/b2-1+	7.1	8	6	0	6	0	0	0	0	0	0	0	0	0
4fumacac[n]	Nucleus	4-Fumarylacetoacetate	C8H6O6	Completely Reviewed	-2	28613-33-4	C8H8O6		C01061	1485275	4300	InChI=1S/C8H8O6/c9-5(1-2-7(11)12)3-6(10)4-8(13)14/h1-2H,3-4H2,(H,11,12)(H,13,14)/b2-1+	7.4	8	6	0	6	0	0	0	0	0	0	0	0	0
4hproara[g]	Golgi Apparatus	Hyp(4-b1)Ara	C10H17NO7	Manually Reviewed	0		C10H17NO7						6.5	10	17	1	7	0	0	0	0	0	0	0	0	0
4hproaraara[g]	Golgi Apparatus	Hyp(4-b1)Ara(2-b1)Ara	C15H25NO11	Manually Reviewed	0		C15H25NO11						6.5	15	25	1	11	0	0	0	0	0	0	0	0	0
4hproaraaraara[g]	Golgi Apparatus	Hyp(4-b1)Ara(2-b1)Ara(2-b1)Ara	C20H33NO15	Manually Reviewed	0		C20H33NO15						6.5	20	33	1	15	0	0	0	0	0	0	0	0	0
4hproaraaraaragal[g]	Golgi Apparatus	Hyp(4-b1)Ara(2-b1)Ara(2-b1)Ara(2-a1)Gal	C26H43NO20	Manually Reviewed	0		C26H43NO20						6.5	26	43	1	20	0	0	0	0	0	0	0	0	0
4hproaraaragal[g]	Golgi Apparatus	Hyp(4-b1)Ara(2-b1)Ara(2-a1)Gal	C21H35NO16	Manually Reviewed	0		C21H35NO16						6.5	21	35	1	16	0	0	0	0	0	0	0	0	0
4hproaraaragalara[g]	Golgi Apparatus	Hyp(4-b1)Ara(2-b1)Ara(2-a1)Gal(5-b1)Ara	C26H43NO20	Manually Reviewed	0		C26H43NO20						6.5	26	43	1	20	0	0	0	0	0	0	0	0	0
4hproaraaragalmeara[g]	Golgi Apparatus	Hyp(4-b1)Ara(2-b1)Ara(2-a1)Gal(5-b1)MeAra	C27H45NO20	Manually Reviewed	0		C27H45NO20						6.5	27	45	1	20	0	0	0	0	0	0	0	0	0
4hproaraara-LPAREN-ara-RPAREN-gal[g]	Golgi Apparatus	Hyp(4-b1)Ara(2-b1)Ara[(2-b1)Ara](3-a1)Gal	C26H43NO20	Manually Reviewed	0		C26H43NO20						6.5	26	43	1	20	0	0	0	0	0	0	0	0	0
4hproaraara-LPAREN-gal-RPAREN-gal[g]	Golgi Apparatus	Hyp(4-b1)Ara(2-b1)Ara[(2-a1)Gal](3-a1)Gal	C27H45NO21	Manually Reviewed	0		C27H45NO21						6.5	27	45	1	21	0	0	0	0	0	0	0	0	0
4hproaraara-LPAREN-gal-RPAREN-megal[g]	Golgi Apparatus	Hyp(4-b1)Ara(2-b1)Ara[(2-a1)Gal](3-a1)MeGal	C28H47NO21	Manually Reviewed	0		C28H47NO21						6.5	28	47	1	21	0	0	0	0	0	0	0	0	0
4hproaraaramegal[g]	Golgi Apparatus	Hyp(4-b1)Ara(2-b1)Ara(2-a1)MeGal	C22H37NO16	Manually Reviewed	0		C22H37NO16						6.5	22	37	1	16	0	0	0	0	0	0	0	0	0
4hproaragal[g]	Golgi Apparatus	Hyp(4-b1)Ara(2-a1)Gal	C16H27NO12	Manually Reviewed	0		C16H27NO12						6.5	16	27	1	12	0	0	0	0	0	0	0	0	0
4hproara-LPAREN-aragalara-RPAREN-gal[g]	Golgi Apparatus	Hyp(4-b1)Ara[(2-b1)Ara(2-a1)Gal(2-b1)Ara](3-a1)Gal	C32H53NO25	Manually Reviewed	0		C32H53NO25						6.5	32	53	1	25	0	0	0	0	0	0	0	0	0
4hproara-LPAREN-aragal-RPAREN-gal[g]	Golgi Apparatus	Hyp(4-b1)Ara[(2-b1)Ara(2-a1)Gal](3-a1)Gal	C27H45NO21	Manually Reviewed	0		C27H45NO21						6.5	27	45	1	21	0	0	0	0	0	0	0	0	0
4hproara-LPAREN-aragal-RPAREN-galara[g]	Golgi Apparatus	Hyp(4-b1)Ara[(2-b1)Ara(2-a1)Gal](3-a1)Gal(2-b1)Ara	C32H53NO25	Manually Reviewed	0		C32H53NO25						6.5	32	53	1	25	0	0	0	0	0	0	0	0	0
4hproara-LPAREN-ara-RPAREN-gal[g]	Golgi Apparatus	Hyp(4-b1)Ara[(2-b1)Ara](3-a1)Gal	C21H35NO16	Manually Reviewed	0		C21H35NO16						6.5	21	35	1	16	0	0	0	0	0	0	0	0	0
4hproara-LPAREN-ara-RPAREN-galara[g]	Golgi Apparatus	Hyp(4-b1)Ara[(2-b1)Ara](3-a1)Gal(2-b1)Ara	C26H43NO20	Manually Reviewed	0		C26H43NO20						6.5	26	43	1	20	0	0	0	0	0	0	0	0	0
4hproara-LPAREN-ara-RPAREN-galaragal[g]	Golgi Apparatus	Hyp(4-b1)Ara[(2-b1)Ara](3-a1)Gal(2-b1)Ara(2-a1)Gal	C32H53NO25	Manually Reviewed	0		C32H53NO25						6.5	32	53	1	25	0	0	0	0	0	0	0	0	0
4hprogal[g]	Golgi Apparatus	Hyp(4-a1)Gal	C11H19NO8	Manually Reviewed	0		C11H19NO8						6.5	11	19	1	8	0	0	0	0	0	0	0	0	0
4hpro-LT	Cytosol	trans-4-Hydroxy-L-proline (protein-linked)	C5H9NO3	Completely Reviewed	0	51-35-4	C5H9NO3		C01157	36935	4385	InChI=1S/C5H9NO3/c7-3-1-4(5(8)9)6-2-3/h3-4,6-7H,1-2H2,(H,8,9)/t3-,4+/m1/s1	7.1	5	9	1	3	0	0	0	0	0	0	0	0	0
4hpro-LT[g]	Golgi Apparatus	trans-4-Hydroxy-L-proline (protein-linked)	C5H9NO3	Completely Reviewed	0	51-35-4	C5H9NO3		C01157	36935	4385	InChI=1S/C5H9NO3/c7-3-1-4(5(8)9)6-2-3/h3-4,6-7H,1-2H2,(H,8,9)/t3-,4+/m1/s1	6.5	5	9	1	3	0	0	0	0	0	0	0	0	0
4izp	Cytosol	4-Imidazolone-5-propanoate	C6H6N2O3	Completely Reviewed	-2		C6H8N2O3		C03680	42318	6455	InChI=1S/C6H8N2O3/c9-5(10)2-1-4-6(11)8-3-7-4/h3-4H,1-2H2,(H,9,10)(H,7,8,11)	7.1	6	6	2	3	0	0	0	0	0	0	0	0	0
4mlacac	Cytosol	4-Maleylacetoacetate	C8H6O6	Completely Reviewed	-2	5698-52-2	C8H8O6		C01036	1485279	4279	InChI=1S/C8H8O6/c9-5(1-2-7(11)12)3-6(10)4-8(13)14/h1-2H,3-4H2,(H,11,12)(H,13,14)/b2-1-	7.1	8	6	0	6	0	0	0	0	0	0	0	0	0
4mlacac[n]	Nucleus	4-Maleylacetoacetate	C8H6O6	Completely Reviewed	-2	5698-52-2	C8H8O6		C01036	1485279	4279	InChI=1S/C8H8O6/c9-5(1-2-7(11)12)3-6(10)4-8(13)14/h1-2H,3-4H2,(H,11,12)(H,13,14)/b2-1-	7.4	8	6	0	6	0	0	0	0	0	0	0	0	0
4mop	Cytosol	4-Methyl-2-oxopentanoate	C6H9O3	Completely Reviewed	-1		C6H10O3		C00233	34334	3532	InChI=1S/C6H10O3/c1-4(2)3-5(7)6(8)9/h4H,3H2,1-2H3,(H,8,9)	7.1	6	9	0	3	0	0	0	0	0	0	0	0	0
4mop[h]	Chloroplast	4-Methyl-2-oxopentanoate	C6H9O3	Completely Reviewed	-1		C6H10O3		C00233	34334	3532	InChI=1S/C6H10O3/c1-4(2)3-5(7)6(8)9/h4H,3H2,1-2H3,(H,8,9)	8	6	9	0	3	0	0	0	0	0	0	0	0	0
4mop[m]	Mitochondria	4-Methyl-2-oxopentanoate	C6H9O3	Completely Reviewed	-1		C6H10O3		C00233	34334	3532	InChI=1S/C6H10O3/c1-4(2)3-5(7)6(8)9/h4H,3H2,1-2H3,(H,8,9)	7.8	6	9	0	3	0	0	0	0	0	0	0	0	0
4mzym	Cytosol	4alpha-Methylzymosterol	C28H46O	Completely Reviewed	0	59865-13-3	C28H46O		C05103	45122	7531	InChI=1S/C28H46O/c1-18(2)8-7-9-19(3)22-12-13-24-21-10-11-23-20(4)26(29)15-17-28(23,6)25(21)14-16-27(22,24)5/h8,19-20,22-24,26,29H,7,9-17H2,1-6H3/t19-,20?,22?,23+,24?,26+,27-,28+/m1/s1	7.1	28	46	0	1	0	0	0	0	0	0	0	0	0
4mzym-int1	Cytosol	4alpha-Methylzymosterol-4-carboxylate	C29H45O3	Completely Reviewed	-1		C29H46O3		C15808	1454772	47205133	InChI=1S/C29H46O3/c1-18(2)8-7-9-19(3)21-11-12-22-20-10-13-24-28(5,23(20)14-16-27(21,22)4)17-15-25(30)29(24,6)26(31)32/h8,19,21-22,24-25,30H,7,9-17H2,1-6H3,(H,31,32)/t19-,21?,22?,24-,25+,27-,28-,29+/m1/s1	7.1	29	45	0	3	0	0	0	0	0	0	0	0	0
4mzym-int2	Cytosol	3-Keto-4-methylzymosterol	C28H44O	Completely Reviewed	0		C28H44O		C15816	1454782	47205141	InChI=1S/C28H44O/c1-18(2)8-7-9-19(3)22-12-13-24-21-10-11-23-20(4)26(29)15-17-28(23,6)25(21)14-16-27(22,24)5/h8,19-20,22-24H,7,9-17H2,1-6H3/t19-,20?,22?,23+,24?,27-,28+/m1/s1	7.1	28	44	0	1	0	0	0	0	0	0	0	0	0
4ogm	Cytosol	4-oxoglutaramate	C5H6NO4	Completely Reviewed	-1		C5H7NO4		C05572		7898	InChI=1S/C5H7NO4/c6-5(10)3(7)1-2-4(8)9/h1-2H2,(H2,6,10)(H,8,9)	7.1	5	6	1	4	0	0	0	0	0	0	0	0	0
4pasp[h]	Chloroplast	4-Phospho-L-aspartate	C4H6NO7P	Completely Reviewed	-2		C4H8NO7P		C03082	41164	5980	InChI=1S/C4H8NO7P/c5-2(4(7)8)1-3(6)12-13(9,10)11/h2H,1,5H2,(H,7,8)(H2,9,10,11)/t2-/m0/s1	8	4	6	1	7	1	0	0	0	0	0	0	0	0
4pcys	Cytosol	N-((R)-pantothenoyl)-L-cysteine	C12H20N2O6S	Completely Reviewed	-2		C12H22N2O6S		C04079		6773	InChI=1S/C12H22N2O6S/c1-12(2,6-15)9(17)10(18)13-4-3-8(16)14-7(5-21)11(19)20/h7,9,15,17,21H,3-6H2,1-2H3,(H,13,18)(H,14,16)(H,19,20)/t7-,9-/m0/s1	7.1	12	20	2	6	0	1	0	0	0	0	0	0	0
4ppan	Cytosol	D-4'-Phosphopantothenate	C9H14NO8P	Completely Reviewed	-4		C9H18NO8P		C03492	41952	6304	InChI=1S/C9H18NO8P/c1-9(2,5-18-19(15,16)17)7(13)8(14)10-4-3-6(11)12/h7,13H,3-5H2,1-2H3,(H,10,14)(H,11,12)(H2,15,16,17)/t7-/m0/s1	7.1	9	14	1	8	1	0	0	0	0	0	0	0	0
4ppcys	Cytosol	N-((R)-4-Phosphopantothenoyl)-L-cysteine	C12H19N2O9PS	Completely Reviewed	-4		C12H23N2O9PS		C04352	43650	7001	InChI=1S/C12H23N2O9PS/c1-12(2,6-23-24(20,21)22)9(16)10(17)13-4-3-8(15)14-7(5-25)11(18)19/h7,9,16,25H,3-6H2,1-2H3,(H,13,17)(H,14,15)(H,18,19)(H2,20,21,22)/t7-,9-/m0/s1	7.1	12	19	2	9	1	1	0	0	0	0	0	0	0
4pyrdx	Cytosol	4-Pyridoxate	C8H8NO4	Completely Reviewed	-1	82-82-6	C8H9NO4		C00847	36190	4104	InChI=1S/C8H9NO4/c1-4-7(11)6(8(12)13)5(3-10)2-9-4/h2,10-11H,3H2,1H3,(H,12,13)	7.1	8	8	1	4	0	0	0	0	0	0	0	0	0
4r5au[h]	Chloroplast	4-(1-D-Ribitylamino)-5-aminouracil	C9H16N4O6	Completely Reviewed	0		C9H16N4O6		C04732	44429	7303	InChI=1S/C9H16N4O6/c10-5-7(12-9(19)13-8(5)18)11-1-3(15)6(17)4(16)2-14/h3-4,6,14-17H,1-2,10H2,(H3,11,12,13,18,19)	8	9	16	4	6	0	0	0	0	0	0	0	0	0
56dh5flura	Cytosol	5,6-Dihydro-5-fluorouracil	C4H4FN2O2	Completely Reviewed	-1	696-06-0	C4H5FN2O2		C16630		51090956	InChI=1S/C4H5FN2O2/c5-2-1-6-4(9)7-3(2)8/h2H,1H2,(H2,6,7,8,9)	7.1	4	4	2	2	0	0	1	0	0	0	0	0	0
56dura	Cytosol	5,6-dihydrouracil	C4H6N2O2	Completely Reviewed	0	504-07-4	C4H6N2O2		C00429	34956	3718	InChI=1S/C4H6N2O2/c7-3-1-2-5-4(8)6-3/h1-2H2,(H2,5,6,7,8)	7.1	4	6	2	2	0	0	0	0	0	0	0	0	0
5aizc	Cytosol	5-amino-1-(5-phospho-D-ribosyl)imidazole-4-carboxylate	C9H11N3O9P	Completely Reviewed	-3		C9H14N3O9P		C04751	44477	7321	InChI=1S/C9H14N3O9P/c10-7-4(9(15)16)11-2-12(7)8-6(14)5(13)3(21-8)1-20-22(17,18)19/h2-3,5-6,8,13-14H,1,10H2,(H,15,16)(H2,17,18,19)/t3-,5-,6-,8-/m1/s1	7.1	9	11	3	9	1	0	0	0	0	0	0	0	0
5aizc[h]	Chloroplast	5-amino-1-(5-phospho-D-ribosyl)imidazole-4-carboxylate	C9H11N3O9P	Completely Reviewed	-3		C9H14N3O9P		C04751	44477	7321	InChI=1S/C9H14N3O9P/c10-7-4(9(15)16)11-2-12(7)8-6(14)5(13)3(21-8)1-20-22(17,18)19/h2-3,5-6,8,13-14H,1,10H2,(H,15,16)(H2,17,18,19)/t3-,5-,6-,8-/m1/s1	8	9	11	3	9	1	0	0	0	0	0	0	0	0
5aop[m]	Mitochondria	5-Amino-4-oxopentanoate	C5H8NO3	Completely Reviewed	-1	106-60-5	C5H9NO3		C00430	34963	3719	InChI=1S/C5H9NO3/c6-3-4(7)1-2-5(8)9/h1-3,6H2,(H,8,9)	8	5	8	1	3	0	0	0	0	0	0	0	0	0
5aop[h]	Chloroplast	5-Amino-4-oxopentanoate	C5H8NO3	Completely Reviewed	-1	106-60-5	C5H9NO3		C00430	34963	3719	InChI=1S/C5H9NO3/c6-3-4(7)1-2-5(8)9/h1-3,6H2,(H,8,9)	8	5	8	1	3	0	0	0	0	0	0	0	0	0
5aprbu[h]	Chloroplast	5-Amino-6-(5'-phosphoribitylamino)uracil	C9H15N4O9P	Completely Reviewed	-2		C9H17N4O9P		C04454	43851	7081	InChI=1S/C9H17N4O9P/c10-5-7(12-9(18)13-8(5)17)11-1-3(14)6(16)4(15)2-22-23(19,20)21/h3-4,6,14-16H,1-2,10H2,(H2,19,20,21)(H3,11,12,13,17,18)	8	9	15	4	9	1	0	0	0	0	0	0	0	0
5apru[h]	Chloroplast	5-Amino-6-(5'-phosphoribosylamino)uracil	C9H13N4O9P	Completely Reviewed	-2		C9H15N4O9P		C01268	37234	4487	InChI=1S/C9H15N4O9P/c10-3-6(12-9(17)13-7(3)16)11-8-5(15)4(14)2(22-8)1-21-23(18,19)20/h2,4-5,8,14-15H,1,10H2,(H2,18,19,20)(H3,11,12,13,16,17)/t2-,4-,5-,8-/m1/s1	8	9	13	4	9	1	0	0	0	0	0	0	0	0
5flura	Cytosol	5-Fluorouracil	C4H3FN2O2	Completely Reviewed	0	51-21-8	C4H3FN2O2		C07649		9851	InChI=1S/C4H3FN2O2/c5-2-1-6-4(9)7-3(2)8/h1H,(H2,6,7,8,9)	7.1	4	3	2	2	0	0	1	0	0	0	0	0	0
5flura[e]	Extra-organism	5-Fluorouracil	C4H3FN2O2	Completely Reviewed	0	51-21-8	C4H3FN2O2		C07649		9851	InChI=1S/C4H3FN2O2/c5-2-1-6-4(9)7-3(2)8/h1H,(H2,6,7,8,9)	7	4	3	2	2	0	0	1	0	0	0	0	0	0
5flurimp	Cytosol	5-Fluorouridine monophosphate	C9H9FN2O9P	Completely Reviewed	-3	796-66-7	C9H12FN2O9P		C16634		51090960	InChI=1S/C9H12FN2O9P/c10-3-1-12(9(16)11-7(3)15)8-6(14)5(13)4(21-8)2-20-22(17,18)19/h1,4-6,8,13-14H,2H2,(H,11,15,16)(H2,17,18,19)/t4-,5-,6-,8-/m1/s1	7.1	9	9	2	9	1	0	1	0	0	0	0	0	0
5forthf	Cytosol	5-Formiminotetrahydrofolate	C20H22N8O6	Completely Reviewed	-2		C20H24N8O6		C00664	35643	3933	InChI=1S/C20H24N8O6/c21-9-28-12(8-24-16-15(28)18(32)27-20(22)26-16)7-23-11-3-1-10(2-4-11)17(31)25-13(19(33)34)5-6-14(29)30/h1-4,9,12-13,21,23H,5-8H2,(H,25,31)(H,29,30)(H,33,34)(H4,22,24,26,27,32)	7.1	20	22	8	6	0	0	0	0	0	0	0	0	0
5fthf	Cytosol	5-Formyltetrahydrofolate	C20H21N7O7	Completely Reviewed	-2	58-05-9	C20H23N7O7		C03479	41929	6294	InChI=1S/C20H23N7O7/c21-20-25-16-15(18(32)26-20)27(9-28)12(8-23-16)7-22-11-3-1-10(2-4-11)17(31)24-13(19(33)34)5-6-14(29)30/h1-4,9,12-13,22H,5-8H2,(H,24,31)(H,29,30)(H,33,34)(H4,21,23,25,26,32)	7.1	20	21	7	7	0	0	0	0	0	0	0	0	0
5fthf[e]	Extra-organism	5-Formyltetrahydrofolate	C20H21N7O7	Completely Reviewed	-2	58-05-9	C20H23N7O7		C03479	41929	6294	InChI=1S/C20H23N7O7/c21-20-25-16-15(18(32)26-20)27(9-28)12(8-23-16)7-22-11-3-1-10(2-4-11)17(31)24-13(19(33)34)5-6-14(29)30/h1-4,9,12-13,22H,5-8H2,(H,24,31)(H,29,30)(H,33,34)(H4,21,23,25,26,32)	7	20	21	7	7	0	0	0	0	0	0	0	0	0
5fthf[m]	Mitochondria	5-Formyltetrahydrofolate	C20H21N7O7	Completely Reviewed	-2	58-05-9	C20H23N7O7		C03479	41929	6294	InChI=1S/C20H23N7O7/c21-20-25-16-15(18(32)26-20)27(9-28)12(8-23-16)7-22-11-3-1-10(2-4-11)17(31)24-13(19(33)34)5-6-14(29)30/h1-4,9,12-13,22H,5-8H2,(H,24,31)(H,29,30)(H,33,34)(H4,21,23,25,26,32)	7.8	20	21	7	7	0	0	0	0	0	0	0	0	0
5hiu[m]	Mitochondria	5-Hydroxyisourate	C5H3N4O4	Completely Reviewed	-1		C5H4N4O4		C11821		13985	InChI=1S/C5H4N4O4/c10-2-5(13)1(6-3(11)8-2)7-4(12)9-5/h13H,(H3,6,7,8,9,10,11,12)	7.8	5	3	4	4	0	0	0	0	0	0	0	0	0
5houdic[m]	Mitochondria	5-Hydroxy-2-oxo-4-ureido-2,5-dihydro-1H-imidazole-5-carboxylate	C5H5N4O5	Completely Reviewed	-1		C5H6N4O5		C12248		14393	InChI=1S/C5H6N4O5/c6-3(12)7-1-5(14,2(10)11)9-4(13)8-1/h14H,(H,10,11)(H4,6,7,8,9,12,13)	7.8	5	5	4	5	0	0	0	0	0	0	0	0	0
5mdr1p	Cytosol	5-Methylthio-5-deoxy-D-ribose 1-phosphate	C6H11O7PS	Completely Reviewed	-2		C6H13O7PS		C04188	43318	6864	InChI=1S/C6H13O7PS/c1-15-2-3-4(7)5(8)6(12-3)13-14(9,10)11/h3-8H,2H2,1H3,(H2,9,10,11)/t3-,4-,5-,6-/m1/s1	7.1	6	11	0	7	1	1	0	0	0	0	0	0	0
5mdru1p	Cytosol	5-Methylthio-5-deoxy-D-ribulose 1-phosphate	C6H11O7PS	Completely Reviewed	-2		C6H13O7PS		C04582	44103	7183	InChI=1S/C6H13O7PS/c1-15-3-5(8)6(9)4(7)2-13-14(10,11)12/h5-6,8-9H,2-3H2,1H3,(H2,10,11,12)	7.1	6	11	0	7	1	1	0	0	0	0	0	0	0
5mta	Cytosol	5-Methylthioadenosine	C11H15N5O3S	Completely Reviewed	0	2457-80-9	C11H15N5O3S		C00170	34127	3470	InChI=1S/C11H15N5O3S/c1-20-2-5-7(17)8(18)11(19-5)16-4-15-6-9(12)13-3-14-10(6)16/h3-5,7-8,11,17-18H,2H2,1H3,(H2,12,13,14)/t5-,7-,8-,11-/m1/s1	7.1	11	15	5	3	0	1	0	0	0	0	0	0	0
5mta[h]	Chloroplast	5-Methylthioadenosine	C11H15N5O3S	Completely Reviewed	0	2457-80-9	C11H15N5O3S		C00170	34127	3470	InChI=1S/C11H15N5O3S/c1-20-2-5-7(17)8(18)11(19-5)16-4-15-6-9(12)13-3-14-10(6)16/h3-5,7-8,11,17-18H,2H2,1H3,(H2,12,13,14)/t5-,7-,8-,11-/m1/s1	8	11	15	5	3	0	1	0	0	0	0	0	0	0
5mta[m]	Mitochondria	5-Methylthioadenosine	C11H15N5O3S	Completely Reviewed	0	2457-80-9	C11H15N5O3S		C00170	34127	3470	InChI=1S/C11H15N5O3S/c1-20-2-5-7(17)8(18)11(19-5)16-4-15-6-9(12)13-3-14-10(6)16/h3-5,7-8,11,17-18H,2H2,1H3,(H2,12,13,14)/t5-,7-,8-,11-/m1/s1	7.8	11	15	5	3	0	1	0	0	0	0	0	0	0
5mthf[m]	Mitochondria	5-Methyltetrahydrofolate	C20H23N7O6	Completely Reviewed	-2	134-35-0	C20H25N7O6		C00440	34988	3729	InChI=1S/C20H25N7O6/c1-27-12(9-23-16-15(27)18(31)26-20(21)25-16)8-22-11-4-2-10(3-5-11)17(30)24-13(19(32)33)6-7-14(28)29/h2-5,12-13,22H,6-9H2,1H3,(H,24,30)(H,28,29)(H,32,33)(H4,21,23,25,26,31)/t12?,13-/m1/s1	7.8	20	23	7	6	0	0	0	0	0	0	0	0	0
5mtr	Cytosol	5-Methylthio-D-ribose	C6H12O4S	Completely Reviewed	0		C6H12O4S		C03089	41179	5987	InChI=1S/C6H12O4S/c1-11-2-3-4(7)5(8)6(9)10-3/h3-9H,2H2,1H3/t3-,4-,5-,6-/m1/s1	7.1	6	12	0	4	0	1	0	0	0	0	0	0	0
5prdmbz	Cytosol	N1-(5-Phospho-alpha-D-ribosyl)-5,6-dimethylbenzimidazole	C14H17N2O7P	Completely Reviewed	-2	975-91-7	C14H19N2O7P		C04778	44527	7342	InChI=1S/C14H19N2O7P/c1-7-3-9-10(4-8(7)2)16(6-15-9)14-13(18)12(17)11(23-14)5-22-24(19,20)21/h3-4,6,11-14,17-18H,5H2,1-2H3,(H2,19,20,21)/t11-,12-,13-,14+/m1/s1	7.1	14	17	2	7	1	0	0	0	0	0	0	0	0
6mpur	Cytosol	6-Mercaptopurine	C5H4N4S	Completely Reviewed	0	50-44-2	C5H4N4S		C02380		5422	InChI=1S/C5H4N4S/c10-5-3-4(7-1-6-3)8-2-9-5/h1-2H,(H2,6,7,8,9,10)	7.1	5	4	4	0	0	1	0	0	0	0	0	0	0
6mpur[e]	Extra-organism	6-Mercaptopurine	C5H4N4S	Completely Reviewed	0	50-44-2	C5H4N4S		C02380		5422	InChI=1S/C5H4N4S/c10-5-3-4(7-1-6-3)8-2-9-5/h1-2H,(H2,6,7,8,9,10)	7	5	4	4	0	0	1	0	0	0	0	0	0	0
6pgc	Cytosol	6-Phospho-D-gluconate	C6H10O10P	Completely Reviewed	-3		C6H13O10P		C00345	34686	3638	InChI=1S/C6H13O10P/c7-2(1-16-17(13,14)15)3(8)4(9)5(10)6(11)12/h2-5,7-10H,1H2,(H,11,12)(H2,13,14,15)/t2-,3-,4+,5-/m1/s1	7.1	6	10	0	10	1	0	0	0	0	0	0	0	0
6pgc[h]	Chloroplast	6-Phospho-D-gluconate	C6H10O10P	Completely Reviewed	-3		C6H13O10P		C00345	34686	3638	InChI=1S/C6H13O10P/c7-2(1-16-17(13,14)15)3(8)4(9)5(10)6(11)12/h2-5,7-10H,1H2,(H,11,12)(H2,13,14,15)/t2-,3-,4+,5-/m1/s1	8	6	10	0	10	1	0	0	0	0	0	0	0	0
6pgl	Cytosol	6-phospho-D-glucono-1,5-lactone	C6H9O9P	Completely Reviewed	-2		C6H11O9P		C01236	37157	4457	InChI=1S/C6H11O9P/c7-3-2(1-14-16(11,12)13)15-6(10)5(9)4(3)8/h2-5,7-9H,1H2,(H2,11,12,13)/t2-,3-,4+,5-/m1/s1	7.1	6	9	0	9	1	0	0	0	0	0	0	0	0
6pgl[h]	Chloroplast	6-phospho-D-glucono-1,5-lactone	C6H9O9P	Completely Reviewed	-2		C6H11O9P		C01236	37157	4457	InChI=1S/C6H11O9P/c7-3-2(1-14-16(11,12)13)15-6(10)5(9)4(3)8/h2-5,7-9H,1H2,(H2,11,12,13)/t2-,3-,4+,5-/m1/s1	8	6	9	0	9	1	0	0	0	0	0	0	0	0
6tgsnmp	Cytosol	6-Thioguanosine monophosphate	C10H12N5O7PS	Completely Reviewed	-2	15867-02-4	C10H14N5O7PS		C16619		51090945	InChI=1S/C10H14N5O7PS/c11-10-13-7-4(8(24)14-10)12-2-15(7)9-6(17)5(16)3(22-9)1-21-23(18,19)20/h2-3,5-6,9,16-17H,1H2,(H2,18,19,20)(H3,11,13,14,24)/t3-,5-,6-,9-/m1/s1	7.1	10	12	5	7	1	1	0	0	0	0	0	0	0
6tins5mp	Cytosol	6-Thioinosine-5'-monophosphate	C10H11N4O7PS	Completely Reviewed	-2	53-83-8	C10H13N4O7PS		C04646		7235	InChI=1S/C10H13N4O7PS/c15-6-4(1-20-22(17,18)19)21-10(7(6)16)14-3-13-5-8(14)11-2-12-9(5)23/h2-4,6-7,10,15-16H,1H2,(H,11,12,23)(H2,17,18,19)/t4-,6-,7-,10-/m1/s1	7.1	10	11	4	7	1	1	0	0	0	0	0	0	0
6txan5mp	Cytosol	6-Thioxanthine 5'-monophosphate	C10H11N4O8PS	Completely Reviewed	-2	3237-49-8	C10H13N4O8PS		C16618		51090944	InChI=1S/C10H13N4O8PS/c15-5-3(1-21-23(18,19)20)22-9(6(5)16)14-2-11-4-7(14)12-10(17)13-8(4)24/h2-3,5-6,9,15-16H,1H2,(H2,18,19,20)(H2,12,13,17,24)/t3-,5-,6-,9-/m1/s1	7.1	10	11	4	8	1	1	0	0	0	0	0	0	0
7dhchsterol	Cytosol	Cholesta-5,7-dien-3beta-ol	C27H44O	Completely Reviewed	0	434-16-2	C27H44O		C01164	36958	4391	InChI=1S/C27H44O/c1-18(2)7-6-8-19(3)23-11-12-24-22-10-9-20-17-21(28)13-15-26(20,4)25(22)14-16-27(23,24)5/h9-10,18-19,21,23-25,28H,6-8,11-17H2,1-5H3/t19-,21+,23-,24+,25+,26+,27-/m1/s1	7.1	27	44	0	1	0	0	0	0	0	0	0	0	0
aacoa	Cytosol	Acetoacetyl-CoA	C25H36N7O18P3S	Completely Reviewed	-4	1420-36-6	C25H40N7O18P3S		C00332	34646	3626	InChI=1S/C25H40N7O18P3S/c1-13(33)8-16(35)54-7-6-27-15(34)4-5-28-23(38)20(37)25(2,3)10-47-53(44,45)50-52(42,43)46-9-14-19(49-51(39,40)41)18(36)24(48-14)32-12-31-17-21(26)29-11-30-22(17)32/h11-12,14,18-20,24,36-37H,4-10H2,1-3H3,(H,27,34)(H,28,38)(H,42,43)(H,44,45)(H2,26,29,30)(H2,39,40,41)/t14-,18-,19-,20?,24-/m1/s1	7.1	25	36	7	18	3	1	0	0	0	0	0	0	0
aacoa[m]	Mitochondria	Acetoacetyl-CoA	C25H36N7O18P3S	Completely Reviewed	-4	1420-36-6	C25H40N7O18P3S		C00332	34646	3626	InChI=1S/C25H40N7O18P3S/c1-13(33)8-16(35)54-7-6-27-15(34)4-5-28-23(38)20(37)25(2,3)10-47-53(44,45)50-52(42,43)46-9-14-19(49-51(39,40)41)18(36)24(48-14)32-12-31-17-21(26)29-11-30-22(17)32/h11-12,14,18-20,24,36-37H,4-10H2,1-3H3,(H,27,34)(H,28,38)(H,42,43)(H,44,45)(H2,26,29,30)(H2,39,40,41)/t14-,18-,19-,20?,24-/m1/s1	7.8	25	36	7	18	3	1	0	0	0	0	0	0	0
aacoa[x]	Glyoxysome	Acetoacetyl-CoA	C25H36N7O18P3S	Completely Reviewed	-4	1420-36-6	C25H40N7O18P3S		C00332	34646	3626	InChI=1S/C25H40N7O18P3S/c1-13(33)8-16(35)54-7-6-27-15(34)4-5-28-23(38)20(37)25(2,3)10-47-53(44,45)50-52(42,43)46-9-14-19(49-51(39,40)41)18(36)24(48-14)32-12-31-17-21(26)29-11-30-22(17)32/h11-12,14,18-20,24,36-37H,4-10H2,1-3H3,(H,27,34)(H,28,38)(H,42,43)(H,44,45)(H2,26,29,30)(H2,39,40,41)/t14-,18-,19-,20?,24-/m1/s1	8.2	25	36	7	18	3	1	0	0	0	0	0	0	0
aact[x]	Glyoxysome	Aminoacetone	C3H7NO	Completely Reviewed	0	298-08-8	C3H7NO		C01888	38629	5001	InChI=1S/C3H7NO/c1-3(5)2-4/h2,4H2,1H3	8.2	3	7	1	1	0	0	0	0	0	0	0	0	0
ac	Cytosol	Acetate	C2H3O2	Completely Reviewed	-1	71-50-1	C2H4O2		C00033	33590	3335	InChI=1S/C2H4O2/c1-2(3)4/h1H3,(H,3,4)	7.1	2	3	0	2	0	0	0	0	0	0	0	0	0
ac[e]	Extra-organism	Acetate	C2H3O2	Completely Reviewed	-1	71-50-1	C2H4O2		C00033	33590	3335	InChI=1S/C2H4O2/c1-2(3)4/h1H3,(H,3,4)	7	2	3	0	2	0	0	0	0	0	0	0	0	0
ac[h]	Chloroplast	Acetate	C2H3O2	Completely Reviewed	-1	71-50-1	C2H4O2		C00033	33590	3335	InChI=1S/C2H4O2/c1-2(3)4/h1H3,(H,3,4)	8	2	3	0	2	0	0	0	0	0	0	0	0	0
ac[m]	Mitochondria	Acetate	C2H3O2	Completely Reviewed	-1	71-50-1	C2H4O2		C00033	33590	3335	InChI=1S/C2H4O2/c1-2(3)4/h1H3,(H,3,4)	7.8	2	3	0	2	0	0	0	0	0	0	0	0	0
ac[s]	Eyespot	Acetate	C2H3O2	Completely Reviewed	-1	71-50-1	C2H4O2		C00033	33590	3335	InChI=1S/C2H4O2/c1-2(3)4/h1H3,(H,3,4)	8	2	3	0	2	0	0	0	0	0	0	0	0	0
acac	Cytosol	Acetoacetate	C4H5O3	Completely Reviewed	-1	541-50-4	C4H6O3		C00164	1485291	3464	InChI=1S/C4H6O3/c1-3(5)2-4(6)7/h2H2,1H3,(H,6,7)	7.1	4	5	0	3	0	0	0	0	0	0	0	0	0
acac[m]	Mitochondria	Acetoacetate	C4H5O3	Completely Reviewed	-1	541-50-4	C4H6O3		C00164	1485291	3464	InChI=1S/C4H6O3/c1-3(5)2-4(6)7/h2H2,1H3,(H,6,7)	7.8	4	5	0	3	0	0	0	0	0	0	0	0	0
acac[x]	Glyoxysome	Acetoacetate	C4H5O3	Completely Reviewed	-1	541-50-4	C4H6O3		C00164	1485291	3464	InChI=1S/C4H6O3/c1-3(5)2-4(6)7/h2H2,1H3,(H,6,7)	8.2	4	5	0	3	0	0	0	0	0	0	0	0	0
acACP[h]	Chloroplast	Acetyl-ACP	C2H3OSR	Manually Reviewed	0		C2H3OSR		C03939	1436913	6663		8	2	3	0	1	0	1	0	0	0	0	0	1	0
acald	Cytosol	Acetaldehyde	C2H4O	Completely Reviewed	0	75-07-0	C2H4O		C00084	33792	3384	InChI=1S/C2H4O/c1-2-3/h2H,1H3	7.1	2	4	0	1	0	0	0	0	0	0	0	0	0
acald[h]	Chloroplast	Acetaldehyde	C2H4O	Completely Reviewed	0	75-07-0	C2H4O		C00084	33792	3384	InChI=1S/C2H4O/c1-2-3/h2H,1H3	8	2	4	0	1	0	0	0	0	0	0	0	0	0
acald[m]	Mitochondria	Acetaldehyde	C2H4O	Completely Reviewed	0	75-07-0	C2H4O		C00084	33792	3384	InChI=1S/C2H4O/c1-2-3/h2H,1H3	7.8	2	4	0	1	0	0	0	0	0	0	0	0	0
acald[x]	Glyoxysome	Acetaldehyde	C2H4O	Completely Reviewed	0	75-07-0	C2H4O		C00084	33792	3384	InChI=1S/C2H4O/c1-2-3/h2H,1H3	8.2	2	4	0	1	0	0	0	0	0	0	0	0	0
acaro[h]	Chloroplast	alpha-Carotene	C40H56	Completely Reviewed	0	7488-99-5	C40H56		C05433		7797	InChI=1S/C40H56/c1-31(19-13-21-33(3)25-27-37-35(5)23-15-29-39(37,7)8)17-11-12-18-32(2)20-14-22-34(4)26-28-38-36(6)24-16-30-40(38,9)10/h11-14,17-23,25-28,37H,15-16,24,29-30H2,1-10H3/b12-11+,19-13+,20-14+,27-25+,28-26+,31-17+,32-18+,33-21+,34-22+	8	40	56	0	0	0	0	0	0	0	0	0	0	0
acaro[u]	Thylakoid Lumen	alpha-Carotene	C40H56	Completely Reviewed	0	7488-99-5	C40H56		C05433		7797	InChI=1S/C40H56/c1-31(19-13-21-33(3)25-27-37-35(5)23-15-29-39(37,7)8)17-11-12-18-32(2)20-14-22-34(4)26-28-38-36(6)24-16-30-40(38,9)10/h11-14,17-23,25-28,37H,15-16,24,29-30H2,1-10H3/b12-11+,19-13+,20-14+,27-25+,28-26+,31-17+,32-18+,33-21+,34-22+	8	40	56	0	0	0	0	0	0	0	0	0	0	0
accoa	Cytosol	Acetyl-CoA	C23H34N7O17P3S	Completely Reviewed	-4	72-89-9	C23H38N7O17P3S		C00024	33558	3326	InChI=1S/C23H38N7O17P3S/c1-12(31)51-7-6-25-14(32)4-5-26-21(35)18(34)23(2,3)9-44-50(41,42)47-49(39,40)43-8-13-17(46-48(36,37)38)16(33)22(45-13)30-11-29-15-19(24)27-10-28-20(15)30/h10-11,13,16-18,22,33-34H,4-9H2,1-3H3,(H,25,32)(H,26,35)(H,39,40)(H,41,42)(H2,24,27,28)(H2,36,37,38)/t13-,16-,17-,18?,22-/m1/s1	7.1	23	34	7	17	3	1	0	0	0	0	0	0	0
accoa[h]	Chloroplast	Acetyl-CoA	C23H34N7O17P3S	Completely Reviewed	-4	72-89-9	C23H38N7O17P3S		C00024	33558	3326	InChI=1S/C23H38N7O17P3S/c1-12(31)51-7-6-25-14(32)4-5-26-21(35)18(34)23(2,3)9-44-50(41,42)47-49(39,40)43-8-13-17(46-48(36,37)38)16(33)22(45-13)30-11-29-15-19(24)27-10-28-20(15)30/h10-11,13,16-18,22,33-34H,4-9H2,1-3H3,(H,25,32)(H,26,35)(H,39,40)(H,41,42)(H2,24,27,28)(H2,36,37,38)/t13-,16-,17-,18?,22-/m1/s1	8	23	34	7	17	3	1	0	0	0	0	0	0	0
accoa[m]	Mitochondria	Acetyl-CoA	C23H34N7O17P3S	Completely Reviewed	-4	72-89-9	C23H38N7O17P3S		C00024	33558	3326	InChI=1S/C23H38N7O17P3S/c1-12(31)51-7-6-25-14(32)4-5-26-21(35)18(34)23(2,3)9-44-50(41,42)47-49(39,40)43-8-13-17(46-48(36,37)38)16(33)22(45-13)30-11-29-15-19(24)27-10-28-20(15)30/h10-11,13,16-18,22,33-34H,4-9H2,1-3H3,(H,25,32)(H,26,35)(H,39,40)(H,41,42)(H2,24,27,28)(H2,36,37,38)/t13-,16-,17-,18?,22-/m1/s1	7.8	23	34	7	17	3	1	0	0	0	0	0	0	0
accoa[s]	Eyespot	Acetyl-CoA	C23H34N7O17P3S	Completely Reviewed	-4	72-89-9	C23H38N7O17P3S		C00024	33558	3326	InChI=1S/C23H38N7O17P3S/c1-12(31)51-7-6-25-14(32)4-5-26-21(35)18(34)23(2,3)9-44-50(41,42)47-49(39,40)43-8-13-17(46-48(36,37)38)16(33)22(45-13)30-11-29-15-19(24)27-10-28-20(15)30/h10-11,13,16-18,22,33-34H,4-9H2,1-3H3,(H,25,32)(H,26,35)(H,39,40)(H,41,42)(H2,24,27,28)(H2,36,37,38)/t13-,16-,17-,18?,22-/m1/s1	8	23	34	7	17	3	1	0	0	0	0	0	0	0
accoa[x]	Glyoxysome	Acetyl-CoA	C23H34N7O17P3S	Completely Reviewed	-4	72-89-9	C23H38N7O17P3S		C00024	33558	3326	InChI=1S/C23H38N7O17P3S/c1-12(31)51-7-6-25-14(32)4-5-26-21(35)18(34)23(2,3)9-44-50(41,42)47-49(39,40)43-8-13-17(46-48(36,37)38)16(33)22(45-13)30-11-29-15-19(24)27-10-28-20(15)30/h10-11,13,16-18,22,33-34H,4-9H2,1-3H3,(H,25,32)(H,26,35)(H,39,40)(H,41,42)(H2,24,27,28)(H2,36,37,38)/t13-,16-,17-,18?,22-/m1/s1	8.2	23	34	7	17	3	1	0	0	0	0	0	0	0
acg5p	Cytosol	N-Acetyl-L-glutamyl 5-phosphate	C7H9NO8P	Completely Reviewed	-3		C7H12NO8P		C04133	43209	6819	InChI=1S/C7H12NO8P/c1-4(9)8-5(7(11)12)2-3-6(10)16-17(13,14)15/h5H,2-3H2,1H3,(H,8,9)(H,11,12)(H2,13,14,15)/t5-/m0/s1	7.1	7	9	1	8	1	0	0	0	0	0	0	0	0
acg5sa	Cytosol	N-Acetyl-L-glutamate 5-semialdehyde	C7H10NO4	Completely Reviewed	-1		C7H11NO4		C01250	37191	4470	InChI=1S/C7H11NO4/c1-5(10)8-6(7(11)12)3-2-4-9/h4,6H,2-3H2,1H3,(H,8,10)(H,11,12)/t6-/m0/s1	7.1	7	10	1	4	0	0	0	0	0	0	0	0	0
acg5sa[m]	Mitochondria	N-Acetyl-L-glutamate 5-semialdehyde	C7H10NO4	Completely Reviewed	-1		C7H11NO4		C01250	37191	4470	InChI=1S/C7H11NO4/c1-5(10)8-6(7(11)12)3-2-4-9/h4,6H,2-3H2,1H3,(H,8,10)(H,11,12)/t6-/m0/s1	7.8	7	10	1	4	0	0	0	0	0	0	0	0	0
acgam1p	Cytosol	N-Acetyl-D-glucosamine 1-phosphate	C8H14NO9P	Completely Reviewed	-2		C8H16NO9P		C04256	43457	6921	InChI=1S/C8H16NO9P/c1-3(11)9-5-7(13)6(12)4(2-10)17-8(5)18-19(14,15)16/h4-8,10,12-13H,2H2,1H3,(H,9,11)(H2,14,15,16)/t4-,5-,6-,7-,8?/m1/s1	7.1	8	14	1	9	1	0	0	0	0	0	0	0	0
acgam6p	Cytosol	N-Acetyl-D-glucosamine 6-phosphate	C8H14NO9P	Completely Reviewed	-2	102029-88-9	C8H16NO9P		C00357	34733	3650	InChI=1S/C8H16NO9P/c1-3(10)9-5-7(12)6(11)4(18-8(5)13)2-17-19(14,15)16/h4-8,11-13H,2H2,1H3,(H,9,10)(H2,14,15,16)/t4-,5-,6-,7-,8+/m1/s1	7.1	8	14	1	9	1	0	0	0	0	0	0	0	0
acglu	Cytosol	N-Acetyl-L-glutamate	C7H9NO5	Completely Reviewed	-2	1188-37-0	C7H11NO5		C00624	35520	3897	InChI=1S/C7H11NO5/c1-4(9)8-5(7(12)13)2-3-6(10)11/h5H,2-3H2,1H3,(H,8,9)(H,10,11)(H,12,13)/t5-/m0/s1	7.1	7	9	1	5	0	0	0	0	0	0	0	0	0
achms	Cytosol	O-Acetyl-L-homoserine	C6H11NO4	Completely Reviewed	0		C6H11NO4		C01077	36760	4315	InChI=1S/C6H11NO4/c1-4(8)11-3-2-5(7)6(9)10/h5H,2-3,7H2,1H3,(H,9,10)/t5-/m0/s1	7.1	6	11	1	4	0	0	0	0	0	0	0	0	0
achms[h]	Chloroplast	O-Acetyl-L-homoserine	C6H11NO4	Completely Reviewed	0		C6H11NO4		C01077	36760	4315	InChI=1S/C6H11NO4/c1-4(8)11-3-2-5(7)6(9)10/h5H,2-3,7H2,1H3,(H,9,10)/t5-/m0/s1	8	6	11	1	4	0	0	0	0	0	0	0	0	0
acorn	Cytosol	N2-Acetyl-L-ornithine	C7H14N2O3	Completely Reviewed	0		C7H14N2O3		C00437	34982	3726	InChI=1S/C7H14N2O3/c1-5(10)9-6(7(11)12)3-2-4-8/h6H,2-4,8H2,1H3,(H,9,10)(H,11,12)/t6-/m0/s1	7.1	7	14	2	3	0	0	0	0	0	0	0	0	0
acorn[m]	Mitochondria	N2-Acetyl-L-ornithine	C7H14N2O3	Completely Reviewed	0		C7H14N2O3		C00437	34982	3726	InChI=1S/C7H14N2O3/c1-5(10)9-6(7(11)12)3-2-4-8/h6H,2-4,8H2,1H3,(H,9,10)(H,11,12)/t6-/m0/s1	7.8	7	14	2	3	0	0	0	0	0	0	0	0	0
ACP	Cytosol	acyl carrier protein	HSR	Completely Reviewed	0		HSR		C00229	1436893	3528		7.1	0	1	0	0	0	1	0	0	0	0	0	1	0
ACP[h]	Chloroplast	acyl carrier protein	HSR	Completely Reviewed	0		HSR		C00229	1436893	3528		8	0	1	0	0	0	1	0	0	0	0	0	1	0
acser	Cytosol	O-Acetyl-L-serine	C5H9NO4	Completely Reviewed	0	66638-22-0	C5H9NO4		C00979	36530	4228	InChI=1S/C5H9NO4/c1-3(7)10-2-4(6)5(8)9/h4H,2,6H2,1H3,(H,8,9)/t4-/m0/s1	7.1	5	9	1	4	0	0	0	0	0	0	0	0	0
acser[h]	Chloroplast	O-Acetyl-L-serine	C5H9NO4	Completely Reviewed	0	66638-22-0	C5H9NO4		C00979	36530	4228	InChI=1S/C5H9NO4/c1-3(7)10-2-4(6)5(8)9/h4H,2,6H2,1H3,(H,8,9)/t4-/m0/s1	8	5	9	1	4	0	0	0	0	0	0	0	0	0
acser[m]	Mitochondria	O-Acetyl-L-serine	C5H9NO4	Completely Reviewed	0	66638-22-0	C5H9NO4		C00979	36530	4228	InChI=1S/C5H9NO4/c1-3(7)10-2-4(6)5(8)9/h4H,2,6H2,1H3,(H,8,9)/t4-/m0/s1	7.8	5	9	1	4	0	0	0	0	0	0	0	0	0
actACP[h]	Chloroplast	Acetoacetyl-ACP	C4H5O2SR	Manually Reviewed	0		C4H5O2SR		C05744	1436931	8039		8	4	5	0	2	0	1	0	0	0	0	0	1	0
actp[h]	Chloroplast	Acetyl phosphate	C2H3O5P	Completely Reviewed	-2	19926-71-7	C2H5O5P		C00227	34318	3527	InChI=1S/C2H5O5P/c1-2(3)7-8(4,5)6/h1H3,(H2,4,5,6)	8	2	3	0	5	1	0	0	0	0	0	0	0	0
actp[m]	Mitochondria	Acetyl phosphate	C2H3O5P	Completely Reviewed	-2	19926-71-7	C2H5O5P		C00227	34318	3527	InChI=1S/C2H5O5P/c1-2(3)7-8(4,5)6/h1H3,(H2,4,5,6)	7.8	2	3	0	5	1	0	0	0	0	0	0	0	0
ad	Cytosol	acetamide	C2H6NO	Completely Reviewed	1	60-35-5	C2H5NO		C06244	1831451	8483	InChI=1S/C2H5NO/c1-2(3)4/h1H3,(H2,3,4)	7.1	2	6	1	1	0	0	0	0	0	0	0	0	0
ad[e]	Extra-organism	acetamide	C2H6NO	Completely Reviewed	1	60-35-5	C2H5NO		C06244	1831451	8483	InChI=1S/C2H5NO/c1-2(3)4/h1H3,(H2,3,4)	7	2	6	1	1	0	0	0	0	0	0	0	0	0
ade	Cytosol	Adenine	C5H5N5	Completely Reviewed	0	73-24-5	C5H5N5		C00147	34039	3447	InChI=1S/C5H5N5/c6-4-3-5(9-1-7-3)10-2-8-4/h1-2H,(H3,6,7,8,9,10)	7.1	5	5	5	0	0	0	0	0	0	0	0	0	0
ade[e]	Extra-organism	Adenine	C5H5N5	Completely Reviewed	0	73-24-5	C5H5N5		C00147	34039	3447	InChI=1S/C5H5N5/c6-4-3-5(9-1-7-3)10-2-8-4/h1-2H,(H3,6,7,8,9,10)	7	5	5	5	0	0	0	0	0	0	0	0	0	0
adhlam[h]	Chloroplast	S-Acetyldihydrolipoamide	C10H19NO2S2	Completely Reviewed	0		C10H19NO2S2		C01136		4367	InChI=1S/C10H19NO2S2/c1-8(12)15-9(6-7-14)4-2-3-5-10(11)13/h9,14H,2-7H2,1H3,(H2,11,13)	8	10	19	1	2	0	2	0	0	0	0	0	0	0
adhlam[m]	Mitochondria	S-Acetyldihydrolipoamide	C10H19NO2S2	Completely Reviewed	0		C10H19NO2S2		C01136		4367	InChI=1S/C10H19NO2S2/c1-8(12)15-9(6-7-14)4-2-3-5-10(11)13/h9,14H,2-7H2,1H3,(H2,11,13)	7.8	10	19	1	2	0	2	0	0	0	0	0	0	0
adn	Cytosol	Adenosine	C10H13N5O4	Completely Reviewed	0	58-61-7	C10H13N5O4		C00212	34273	3512	InChI=1S/C10H13N5O4/c11-8-5-9(13-2-12-8)15(3-14-5)10-7(18)6(17)4(1-16)19-10/h2-4,6-7,10,16-18H,1H2,(H2,11,12,13)/t4-,6-,7-,10-/m1/s1	7.1	10	13	5	4	0	0	0	0	0	0	0	0	0
adn[m]	Mitochondria	Adenosine	C10H13N5O4	Completely Reviewed	0	58-61-7	C10H13N5O4		C00212	34273	3512	InChI=1S/C10H13N5O4/c11-8-5-9(13-2-12-8)15(3-14-5)10-7(18)6(17)4(1-16)19-10/h2-4,6-7,10,16-18H,1H2,(H2,11,12,13)/t4-,6-,7-,10-/m1/s1	7.8	10	13	5	4	0	0	0	0	0	0	0	0	0
adp	Cytosol	ADP	C10H12N5O10P2	Completely Reviewed	-3	58-64-0	C10H15N5O10P2		C00008	33496	3310	InChI=1S/C10H15N5O10P2/c11-8-5-9(13-2-12-8)15(3-14-5)10-7(17)6(16)4(24-10)1-23-27(21,22)25-26(18,19)20/h2-4,6-7,10,16-17H,1H2,(H,21,22)(H2,11,12,13)(H2,18,19,20)/t4-,6-,7-,10-/m1/s1	7.1	10	12	5	10	2	0	0	0	0	0	0	0	0
adp[f]	Flagellum	ADP	C10H12N5O10P2	Completely Reviewed	-3	58-64-0	C10H15N5O10P2		C00008	33496	3310	InChI=1S/C10H15N5O10P2/c11-8-5-9(13-2-12-8)15(3-14-5)10-7(17)6(16)4(24-10)1-23-27(21,22)25-26(18,19)20/h2-4,6-7,10,16-17H,1H2,(H,21,22)(H2,11,12,13)(H2,18,19,20)/t4-,6-,7-,10-/m1/s1	7.1	10	12	5	10	2	0	0	0	0	0	0	0	0
adp[h]	Chloroplast	ADP	C10H12N5O10P2	Completely Reviewed	-3	58-64-0	C10H15N5O10P2		C00008	33496	3310	InChI=1S/C10H15N5O10P2/c11-8-5-9(13-2-12-8)15(3-14-5)10-7(17)6(16)4(24-10)1-23-27(21,22)25-26(18,19)20/h2-4,6-7,10,16-17H,1H2,(H,21,22)(H2,11,12,13)(H2,18,19,20)/t4-,6-,7-,10-/m1/s1	8	10	12	5	10	2	0	0	0	0	0	0	0	0
adp[m]	Mitochondria	ADP	C10H12N5O10P2	Completely Reviewed	-3	58-64-0	C10H15N5O10P2		C00008	33496	3310	InChI=1S/C10H15N5O10P2/c11-8-5-9(13-2-12-8)15(3-14-5)10-7(17)6(16)4(24-10)1-23-27(21,22)25-26(18,19)20/h2-4,6-7,10,16-17H,1H2,(H,21,22)(H2,11,12,13)(H2,18,19,20)/t4-,6-,7-,10-/m1/s1	7.8	10	12	5	10	2	0	0	0	0	0	0	0	0
adp[n]	Nucleus	ADP	C10H12N5O10P2	Completely Reviewed	-3	58-64-0	C10H15N5O10P2		C00008	33496	3310	InChI=1S/C10H15N5O10P2/c11-8-5-9(13-2-12-8)15(3-14-5)10-7(17)6(16)4(24-10)1-23-27(21,22)25-26(18,19)20/h2-4,6-7,10,16-17H,1H2,(H,21,22)(H2,11,12,13)(H2,18,19,20)/t4-,6-,7-,10-/m1/s1	7.4	10	12	5	10	2	0	0	0	0	0	0	0	0
adp[x]	Glyoxysome	ADP	C10H12N5O10P2	Completely Reviewed	-3	58-64-0	C10H15N5O10P2		C00008	33496	3310	InChI=1S/C10H15N5O10P2/c11-8-5-9(13-2-12-8)15(3-14-5)10-7(17)6(16)4(24-10)1-23-27(21,22)25-26(18,19)20/h2-4,6-7,10,16-17H,1H2,(H,21,22)(H2,11,12,13)(H2,18,19,20)/t4-,6-,7-,10-/m1/s1	7.4	10	12	5	10	2	0	0	0	0	0	0	0	0
adpglc[h]	Chloroplast	ADPglucose	C16H23N5O15P2	Completely Reviewed	-2		C16H25N5O15P2		C00498	35161	3781	InChI=1S/C16H25N5O15P2/c17-13-7-14(19-3-18-13)21(4-20-7)15-11(26)9(24)6(33-15)2-32-37(28,29)36-38(30,31)35-16-12(27)10(25)8(23)5(1-22)34-16/h3-6,8-12,15-16,22-27H,1-2H2,(H,28,29)(H,30,31)(H2,17,18,19)/t5-,6-,8-,9-,10+,11-,12-,15-,16-/m1/s1	8	16	23	5	15	2	0	0	0	0	0	0	0	0
adprib	Cytosol	ADPribose	C15H21N5O14P2	Completely Reviewed	-2		C15H23N5O14P2		C00301	34547	3595	InChI=1S/C15H23N5O14P2/c16-12-7-13(18-3-17-12)20(4-19-7)14-10(23)8(21)5(32-14)1-30-35(26,27)34-36(28,29)31-2-6-9(22)11(24)15(25)33-6/h3-6,8-11,14-15,21-25H,1-2H2,(H,26,27)(H,28,29)(H2,16,17,18)/t5-,6-,8-,9-,10-,11-,14-,15-/m1/s1	7.1	15	21	5	14	2	0	0	0	0	0	0	0	0
aflbala	Cytosol	alpha-Fluoro-beta-alanine	C3H6FNO2	Completely Reviewed	0	3821-81-6	C3H6FNO2		C16632		51090958	InChI=1S/C3H6FNO2/c4-2(1-5)3(6)7/h2H,1,5H2,(H,6,7)	7.1	3	6	1	2	0	0	1	0	0	0	0	0	0
aflburppa	Cytosol	alpha-Fluoro-beta-ureidopropionic acid	C4H7FN2O3	Completely Reviewed	0	5006-64-4	C4H7FN2O3		C16631		51090957	InChI=1S/C4H7FN2O3/c5-2(3(8)9)1-7-4(6)10/h2H,1H2,(H,8,9)(H3,6,7,10)	7.1	4	7	2	3	0	0	1	0	0	0	0	0	0
agm[m]	Mitochondria	Agmatine	C5H16N4	Completely Reviewed	2	306-60-5	C5H14N4		C00179	34153	3479	InChI=1S/C5H14N4/c6-3-1-2-4-9-5(7)8/h1-4,6H2,(H4,7,8,9)	7.8	5	16	4	0	0	0	0	0	0	0	0	0	0
agm[n]	Nucleus	Agmatine	C5H16N4	Completely Reviewed	2	306-60-5	C5H14N4		C00179	34153	3479	InChI=1S/C5H14N4/c6-3-1-2-4-9-5(7)8/h1-4,6H2,(H4,7,8,9)	7.4	5	16	4	0	0	0	0	0	0	0	0	0	0
ahcys	Cytosol	S-Adenosyl-L-homocysteine	C14H20N6O5S	Completely Reviewed	0	979-92-0	C14H20N6O5S		C00021	33543	3323	InChI=1S/C14H20N6O5S/c15-6(14(23)24)1-2-26-3-7-9(21)10(22)13(25-7)20-5-19-8-11(16)17-4-18-12(8)20/h4-7,9-10,13,21-22H,1-3,15H2,(H,23,24)(H2,16,17,18)/t6-,7+,9+,10+,13+/m0/s1	7.1	14	20	6	5	0	1	0	0	0	0	0	0	0
ahcys[g]	Golgi Apparatus	S-Adenosyl-L-homocysteine	C14H20N6O5S	Completely Reviewed	0	979-92-0	C14H20N6O5S		C00021	33543	3323	InChI=1S/C14H20N6O5S/c15-6(14(23)24)1-2-26-3-7-9(21)10(22)13(25-7)20-5-19-8-11(16)17-4-18-12(8)20/h4-7,9-10,13,21-22H,1-3,15H2,(H,23,24)(H2,16,17,18)/t6-,7+,9+,10+,13+/m0/s1	6.5	14	20	6	5	0	1	0	0	0	0	0	0	0
ahcys[h]	Chloroplast	S-Adenosyl-L-homocysteine	C14H20N6O5S	Completely Reviewed	0	979-92-0	C14H20N6O5S		C00021	33543	3323	InChI=1S/C14H20N6O5S/c15-6(14(23)24)1-2-26-3-7-9(21)10(22)13(25-7)20-5-19-8-11(16)17-4-18-12(8)20/h4-7,9-10,13,21-22H,1-3,15H2,(H,23,24)(H2,16,17,18)/t6-,7+,9+,10+,13+/m0/s1	8	14	20	6	5	0	1	0	0	0	0	0	0	0
ahcys[m]	Mitochondria	S-Adenosyl-L-homocysteine	C14H20N6O5S	Completely Reviewed	0	979-92-0	C14H20N6O5S		C00021	33543	3323	InChI=1S/C14H20N6O5S/c15-6(14(23)24)1-2-26-3-7-9(21)10(22)13(25-7)20-5-19-8-11(16)17-4-18-12(8)20/h4-7,9-10,13,21-22H,1-3,15H2,(H,23,24)(H2,16,17,18)/t6-,7+,9+,10+,13+/m0/s1	7.8	14	20	6	5	0	1	0	0	0	0	0	0	0
ahcys[n]	Nucleus	S-Adenosyl-L-homocysteine	C14H20N6O5S	Completely Reviewed	0	979-92-0	C14H20N6O5S		C00021	33543	3323	InChI=1S/C14H20N6O5S/c15-6(14(23)24)1-2-26-3-7-9(21)10(22)13(25-7)20-5-19-8-11(16)17-4-18-12(8)20/h4-7,9-10,13,21-22H,1-3,15H2,(H,23,24)(H2,16,17,18)/t6-,7+,9+,10+,13+/m0/s1	7.4	14	20	6	5	0	1	0	0	0	0	0	0	0
ahdt	Cytosol	2-Amino-4-hydroxy-6-(erythro-1,2,3-trihydroxypropyl)dihydropteridinetriphosphate	C9H11N5O13P3	Completely Reviewed	-5		C9H16N5O13P3		C04895	44843	7446	InChI=1S/C9H16N5O13P3/c10-9-13-7-5(8(17)14-9)12-3(1-11-7)6(16)4(15)2-25-29(21,22)27-30(23,24)26-28(18,19)20/h4,6,15-16H,1-2H2,(H,21,22)(H,23,24)(H2,18,19,20)(H4,10,11,13,14,17)/t4-,6+/m1/s1	7.1	9	11	5	13	3	0	0	0	0	0	0	0	0
aicar	Cytosol	5-Amino-1-(5-Phospho-D-ribosyl)imidazole-4-carboxamide	C9H13N4O8P	Completely Reviewed	-2	3031-94-5	C9H15N4O8P		C04677	44312	7258	InChI=1S/C9H15N4O8P/c10-7-4(8(11)16)12-2-13(7)9-6(15)5(14)3(21-9)1-20-22(17,18)19/h2-3,5-6,9,14-15H,1,10H2,(H2,11,16)(H2,17,18,19)/t3-,5-,6-,9-/m1/s1	7.1	9	13	4	8	1	0	0	0	0	0	0	0	0
aicar[h]	Chloroplast	5-Amino-1-(5-Phospho-D-ribosyl)imidazole-4-carboxamide	C9H13N4O8P	Completely Reviewed	-2	3031-94-5	C9H15N4O8P		C04677	44312	7258	InChI=1S/C9H15N4O8P/c10-7-4(8(11)16)12-2-13(7)9-6(15)5(14)3(21-9)1-20-22(17,18)19/h2-3,5-6,9,14-15H,1,10H2,(H2,11,16)(H2,17,18,19)/t3-,5-,6-,9-/m1/s1	8	9	13	4	8	1	0	0	0	0	0	0	0	0
air	Cytosol	5-amino-1-(5-phospho-D-ribosyl)imidazole	C8H13N3O7P	Completely Reviewed	-1	25635-88-5	C8H14N3O7P		C03373	41727	6208	InChI=1S/C8H14N3O7P/c9-5-1-10-3-11(5)8-7(13)6(12)4(18-8)2-17-19(14,15)16/h1,3-4,6-8,12-13H,2,9H2,(H2,14,15,16)/t4-,6-,7-,8-/m1/s1	7.1	8	13	3	7	1	0	0	0	0	0	0	0	0
air[h]	Chloroplast	5-amino-1-(5-phospho-D-ribosyl)imidazole	C8H12N3O7P	Completely Reviewed	-2	25635-88-5	C8H14N3O7P		C03373	41727	6208	InChI=1S/C8H14N3O7P/c9-5-1-10-3-11(5)8-7(13)6(12)4(18-8)2-17-19(14,15)16/h1,3-4,6-8,12-13H,2,9H2,(H2,14,15,16)/t4-,6-,7-,8-/m1/s1	8	8	12	3	7	1	0	0	0	0	0	0	0	0
akg	Cytosol	2-Oxoglutarate	C5H4O5	Completely Reviewed	-2	328-50-7	C5H6O5		C00026	33565	3328	InChI=1S/C5H6O5/c6-3(5(9)10)1-2-4(7)8/h1-2H2,(H,7,8)(H,9,10)	7.1	5	4	0	5	0	0	0	0	0	0	0	0	0
akg[h]	Chloroplast	2-Oxoglutarate	C5H4O5	Completely Reviewed	-2	328-50-7	C5H6O5		C00026	33565	3328	InChI=1S/C5H6O5/c6-3(5(9)10)1-2-4(7)8/h1-2H2,(H,7,8)(H,9,10)	8	5	4	0	5	0	0	0	0	0	0	0	0	0
akg[m]	Mitochondria	2-Oxoglutarate	C5H4O5	Completely Reviewed	-2	328-50-7	C5H6O5		C00026	33565	3328	InChI=1S/C5H6O5/c6-3(5(9)10)1-2-4(7)8/h1-2H2,(H,7,8)(H,9,10)	7.8	5	4	0	5	0	0	0	0	0	0	0	0	0
ala-B	Cytosol	beta-Alanine	C3H7NO2	Completely Reviewed	0	107-95-9	C3H7NO2		C00099	33848	3399	InChI=1S/C3H7NO2/c4-2-1-3(5)6/h1-2,4H2,(H,5,6)	7.1	3	7	1	2	0	0	0	0	0	0	0	0	0
ala-B[h]	Chloroplast	beta-Alanine	C3H7NO2	Completely Reviewed	0	107-95-9	C3H7NO2		C00099	33848	3399	InChI=1S/C3H7NO2/c4-2-1-3(5)6/h1-2,4H2,(H,5,6)	8	3	7	1	2	0	0	0	0	0	0	0	0	0
ala-B[m]	Mitochondria	beta-Alanine	C3H7NO2	Completely Reviewed	0	107-95-9	C3H7NO2		C00099	33848	3399	InChI=1S/C3H7NO2/c4-2-1-3(5)6/h1-2,4H2,(H,5,6)	7.8	3	7	1	2	0	0	0	0	0	0	0	0	0
alac-S[h]	Chloroplast	(S)-2-Acetolactate	C5H7O4	Completely Reviewed	-1		C5H8O4		C06010	109372	8282	InChI=1S/C5H8O4/c1-3(6)5(2,9)4(7)8/h9H,1-2H3,(H,7,8)/t5-/m0/s1	8	5	7	0	4	0	0	0	0	0	0	0	0	0
alac-S[m]	Mitochondria	(S)-2-Acetolactate	C5H7O4	Completely Reviewed	-1		C5H8O4		C06010	109372	8282	InChI=1S/C5H8O4/c1-3(6)5(2,9)4(7)8/h9H,1-2H3,(H,7,8)/t5-/m0/s1	7.8	5	7	0	4	0	0	0	0	0	0	0	0	0
ala-L	Cytosol	L-Alanine	C3H7NO2	Completely Reviewed	0	56-41-7	C3H7NO2		C00041	33629	3343	InChI=1S/C3H7NO2/c1-2(4)3(5)6/h2H,4H2,1H3,(H,5,6)/t2-/m0/s1	7.1	3	7	1	2	0	0	0	0	0	0	0	0	0
ala-L[m]	Mitochondria	L-Alanine	C3H7NO2	Completely Reviewed	0	56-41-7	C3H7NO2		C00041	33629	3343	InChI=1S/C3H7NO2/c1-2(4)3(5)6/h2H,4H2,1H3,(H,5,6)/t2-/m0/s1	7.8	3	7	1	2	0	0	0	0	0	0	0	0	0
ala-L[x]	Glyoxysome	L-Alanine	C3H7NO2	Completely Reviewed	0	56-41-7	C3H7NO2		C00041	33629	3343	InChI=1S/C3H7NO2/c1-2(4)3(5)6/h2H,4H2,1H3,(H,5,6)/t2-/m0/s1	8.2	3	7	1	2	0	0	0	0	0	0	0	0	0
alatrna[m]	Mitochondria	L-Alanyl-tRNA(Ala)	C13H22NO11PR2	Not Reviewed	0		C13H22NO11PR2		C00886	52727	4142		7.8	13	22	1	11	1	0	0	0	0	0	0	2	0
allphn	Cytosol	Allophanate	C2H3N2O3	Completely Reviewed	-1		C2H4N2O3		C01010	1485295	4255	InChI=1S/C2H4N2O3/c3-1(5)4-2(6)7/h(H,6,7)(H3,3,4,5)	7.1	2	3	2	3	0	0	0	0	0	0	0	0	0
allphn[m]	Mitochondria	Allophanate	C2H3N2O3	Completely Reviewed	-1		C2H4N2O3		C01010	1485295	4255	InChI=1S/C2H4N2O3/c3-1(5)4-2(6)7/h(H,6,7)(H3,3,4,5)	7.8	2	3	2	3	0	0	0	0	0	0	0	0	0
alltn	Cytosol	Allantoin	C4H5N4O3	Completely Reviewed	-1	97-59-6	C4H6N4O3		C01551	37849	4709	InChI=1S/C4H6N4O3/c5-3(10)6-1-2(9)8-4(11)7-1/h1H,(H3,5,6,10)(H2,7,8,9,11)	7.1	4	5	4	3	0	0	0	0	0	0	0	0	0
alltn[e]	Extra-organism	Allantoin	C4H5N4O3	Completely Reviewed	-1	97-59-6	C4H6N4O3		C01551	37849	4709	InChI=1S/C4H6N4O3/c5-3(10)6-1-2(9)8-4(11)7-1/h1H,(H3,5,6,10)(H2,7,8,9,11)	7	4	5	4	3	0	0	0	0	0	0	0	0	0
alltn[m]	Mitochondria	Allantoin	C4H4N4O3	Completely Reviewed	-2	97-59-6	C4H6N4O3		C01551	37849	4709	InChI=1S/C4H6N4O3/c5-3(10)6-1-2(9)8-4(11)7-1/h1H,(H3,5,6,10)(H2,7,8,9,11)	7.8	4	4	4	3	0	0	0	0	0	0	0	0	0
alltt	Cytosol	Allantoate	C4H7N4O4	Completely Reviewed	-1	99-16-1	C4H8N4O4		C00499	35164	3782	InChI=1S/C4H8N4O4/c5-3(11)7-1(2(9)10)8-4(6)12/h1H,(H,9,10)(H3,5,7,11)(H3,6,8,12)	7.1	4	7	4	4	0	0	0	0	0	0	0	0	0
alltt[e]	Extra-organism	Allantoate	C4H7N4O4	Completely Reviewed	-1	99-16-1	C4H8N4O4		C00499	35164	3782	InChI=1S/C4H8N4O4/c5-3(11)7-1(2(9)10)8-4(6)12/h1H,(H,9,10)(H3,5,7,11)(H3,6,8,12)	7	4	7	4	4	0	0	0	0	0	0	0	0	0
alltt[m]	Mitochondria	Allantoate	C4H7N4O4	Completely Reviewed	-1	99-16-1	C4H8N4O4		C00499	35164	3782	InChI=1S/C4H8N4O4/c5-3(11)7-1(2(9)10)8-4(6)12/h1H,(H,9,10)(H3,5,7,11)(H3,6,8,12)	7.8	4	7	4	4	0	0	0	0	0	0	0	0	0
alpro[m]	Mitochondria	S-Aminomethyldihydrolipoylprotein	C9H19N2OS2R	Manually Reviewed	0		C9H19N2OS2R		C01242	37170	4463		7.8	9	19	2	1	0	2	0	0	0	0	0	1	0
amet	Cytosol	S-Adenosyl-L-methionine	C15H23N6O5S	Completely Reviewed	1	29908-03-0	C15H22N6O5S		C00019	33530	3321	InChI=1S/C15H22N6O5S/c1-27(3-2-7(16)15(24)25)4-8-10(22)11(23)14(26-8)21-6-20-9-12(17)18-5-19-13(9)21/h5-8,10-11,14,22-23H,2-4,16H2,1H3,(H2-,17,18,19,24,25)/t7-,8+,10+,11+,14+,27?/m0/s1	7.1	15	23	6	5	0	1	0	0	0	0	0	0	0
amet[g]	Golgi Apparatus	S-Adenosyl-L-methionine	C15H23N6O5S	Completely Reviewed	1	29908-03-0	C15H22N6O5S		C00019	33530	3321	InChI=1S/C15H22N6O5S/c1-27(3-2-7(16)15(24)25)4-8-10(22)11(23)14(26-8)21-6-20-9-12(17)18-5-19-13(9)21/h5-8,10-11,14,22-23H,2-4,16H2,1H3,(H2-,17,18,19,24,25)/t7-,8+,10+,11+,14+,27?/m0/s1	6.5	15	23	6	5	0	1	0	0	0	0	0	0	0
amet[h]	Chloroplast	S-Adenosyl-L-methionine	C15H23N6O5S	Completely Reviewed	1	29908-03-0	C15H22N6O5S		C00019	33530	3321	InChI=1S/C15H22N6O5S/c1-27(3-2-7(16)15(24)25)4-8-10(22)11(23)14(26-8)21-6-20-9-12(17)18-5-19-13(9)21/h5-8,10-11,14,22-23H,2-4,16H2,1H3,(H2-,17,18,19,24,25)/t7-,8+,10+,11+,14+,27?/m0/s1	8	15	23	6	5	0	1	0	0	0	0	0	0	0
amet[m]	Mitochondria	S-Adenosyl-L-methionine	C15H23N6O5S	Completely Reviewed	1	29908-03-0	C15H22N6O5S		C00019	33530	3321	InChI=1S/C15H22N6O5S/c1-27(3-2-7(16)15(24)25)4-8-10(22)11(23)14(26-8)21-6-20-9-12(17)18-5-19-13(9)21/h5-8,10-11,14,22-23H,2-4,16H2,1H3,(H2-,17,18,19,24,25)/t7-,8+,10+,11+,14+,27?/m0/s1	7.8	15	23	6	5	0	1	0	0	0	0	0	0	0
amet[n]	Nucleus	S-Adenosyl-L-methionine	C15H23N6O5S	Completely Reviewed	1	29908-03-0	C15H22N6O5S		C00019	33530	3321	InChI=1S/C15H22N6O5S/c1-27(3-2-7(16)15(24)25)4-8-10(22)11(23)14(26-8)21-6-20-9-12(17)18-5-19-13(9)21/h5-8,10-11,14,22-23H,2-4,16H2,1H3,(H2-,17,18,19,24,25)/t7-,8+,10+,11+,14+,27?/m0/s1	7.4	15	23	6	5	0	1	0	0	0	0	0	0	0
ametam	Cytosol	S-Adenosylmethioninamine	C14H24N6O3S	Completely Reviewed	2		C14H23N6O3S		C01137	36895	4368	InChI=1S/C14H23N6O3S/c1-24(4-2-3-15)5-8-10(21)11(22)14(23-8)20-7-19-9-12(16)17-6-18-13(9)20/h6-8,10-11,14,21-22H,2-5,15H2,1H3,(H2,16,17,18)/q+1/t8-,10-,11-,14-,24?/m1/s1	7.1	14	24	6	3	0	1	0	0	0	0	0	0	0
ametam[h]	Chloroplast	S-Adenosylmethioninamine	C14H24N6O3S	Completely Reviewed	2		C14H23N6O3S		C01137	36895	4368	InChI=1S/C14H23N6O3S/c1-24(4-2-3-15)5-8-10(21)11(22)14(23-8)20-7-19-9-12(16)17-6-18-13(9)20/h6-8,10-11,14,21-22H,2-5,15H2,1H3,(H2,16,17,18)/q+1/t8-,10-,11-,14-,24?/m1/s1	8	14	24	6	3	0	1	0	0	0	0	0	0	0
ametam[m]	Mitochondria	S-Adenosylmethioninamine	C14H24N6O3S	Completely Reviewed	2		C14H23N6O3S		C01137	36895	4368	InChI=1S/C14H23N6O3S/c1-24(4-2-3-15)5-8-10(21)11(22)14(23-8)20-7-19-9-12(16)17-6-18-13(9)20/h6-8,10-11,14,21-22H,2-5,15H2,1H3,(H2,16,17,18)/q+1/t8-,10-,11-,14-,24?/m1/s1	7.8	14	24	6	3	0	1	0	0	0	0	0	0	0
amp	Cytosol	AMP	C10H12N5O7P	Completely Reviewed	-2	61-19-8	C10H14N5O7P		C00020	33534	3322	InChI=1S/C10H14N5O7P/c11-8-5-9(13-2-12-8)15(3-14-5)10-7(17)6(16)4(22-10)1-21-23(18,19)20/h2-4,6-7,10,16-17H,1H2,(H2,11,12,13)(H2,18,19,20)/t4-,6-,7-,10-/m1/s1	7.1	10	12	5	7	1	0	0	0	0	0	0	0	0
amp[h]	Chloroplast	AMP	C10H12N5O7P	Completely Reviewed	-2	61-19-8	C10H14N5O7P		C00020	33534	3322	InChI=1S/C10H14N5O7P/c11-8-5-9(13-2-12-8)15(3-14-5)10-7(17)6(16)4(22-10)1-21-23(18,19)20/h2-4,6-7,10,16-17H,1H2,(H2,11,12,13)(H2,18,19,20)/t4-,6-,7-,10-/m1/s1	8	10	12	5	7	1	0	0	0	0	0	0	0	0
amp[m]	Mitochondria	AMP	C10H12N5O7P	Completely Reviewed	-2	61-19-8	C10H14N5O7P		C00020	33534	3322	InChI=1S/C10H14N5O7P/c11-8-5-9(13-2-12-8)15(3-14-5)10-7(17)6(16)4(22-10)1-21-23(18,19)20/h2-4,6-7,10,16-17H,1H2,(H2,11,12,13)(H2,18,19,20)/t4-,6-,7-,10-/m1/s1	7.8	10	12	5	7	1	0	0	0	0	0	0	0	0
amp[n]	Nucleus	AMP	C10H12N5O7P	Completely Reviewed	-2	61-19-8	C10H14N5O7P		C00020	33534	3322	InChI=1S/C10H14N5O7P/c11-8-5-9(13-2-12-8)15(3-14-5)10-7(17)6(16)4(22-10)1-21-23(18,19)20/h2-4,6-7,10,16-17H,1H2,(H2,11,12,13)(H2,18,19,20)/t4-,6-,7-,10-/m1/s1	7.4	10	12	5	7	1	0	0	0	0	0	0	0	0
ans	Cytosol	Anserine	C10H16N4O3	Completely Reviewed	0	584-85-0	C10H16N4O3		C01262		4481	InChI=1S/C10H16N4O3/c1-14-6-12-5-7(14)4-8(10(16)17)13-9(15)2-3-11/h5-6,8H,2-4,11H2,1H3,(H,13,15)(H,16,17)/t8-/m0/s1	7.1	10	16	4	3	0	0	0	0	0	0	0	0	0
anth[h]	Chloroplast	Anthranilate	C7H6NO2	Completely Reviewed	-1	118-92-3	C7H7NO2		C00108	33883	3408	InChI=1S/C7H7NO2/c8-6-4-2-1-3-5(6)7(9)10/h1-4H,8H2,(H,9,10)	8	7	6	1	2	0	0	0	0	0	0	0	0	0
anxan[u]	Thylakoid Lumen	Antheraxanthin	C40H56O3	Completely Reviewed	0	640-03-9	C40H56O3		C08579		10772	InChI=1S/C40H56O3/c1-29(17-13-19-31(3)21-22-36-33(5)25-34(41)26-37(36,6)7)15-11-12-16-30(2)18-14-20-32(4)23-24-40-38(8,9)27-35(42)28-39(40,10)43-40/h11-24,34-35,41-42H,25-28H2,1-10H3/b12-11+,17-13+,18-14+,22-21+,24-23+,29-15+,30-16+,31-19+,32-20+/t34-,35+,39-,40+/m1/s1	8	40	56	0	3	0	0	0	0	0	0	0	0	0
ap4a[n]	Nucleus	P1,P4-Bis(5'-adenosyl) tetraphosphate	C20H24N10O19P4	Completely Reviewed	-4		C20H28N10O19P4		C01260	1484745	4479	InChI=1S/C20H28N10O19P4/c21-15-9-17(25-3-23-15)29(5-27-9)19-13(33)11(31)7(45-19)1-43-50(35,36)47-52(39,40)49-53(41,42)48-51(37,38)44-2-8-12(32)14(34)20(46-8)30-6-28-10-16(22)24-4-26-18(10)30/h3-8,11-14,19-20,31-34H,1-2H2,(H,35,36)(H,37,38)(H,39,40)(H,41,42)(H2,21,23,25)(H2,22,24,26)/t7-,8-,11-,12-,13-,14-,19-,20-/m1/s1	7.4	20	24	10	19	4	0	0	0	0	0	0	0	0
apoACP	Cytosol	Apo-[acyl-carrier-protein]	HSR	Not Reviewed	0		HSR		C03688	1452673	6463		7.1	0	1	0	0	0	1	0	0	0	0	0	1	0
apoACP[h]	Chloroplast	Apo-[acyl-carrier-protein]	HSR	Not Reviewed	0		HSR		C03688	1452673	6463		8	0	1	0	0	0	1	0	0	0	0	0	1	0
apocytc[h]	Chloroplast	Apocytochrome c	C8H12N4O4S2R4	Manually Reviewed	0		C8H12N4O4S2R4		C02248		5311		8	8	12	4	4	0	2	0	0	0	0	0	4	0
apocytc[m]	Mitochondria	Apocytochrome c	C8H12N4O4S2R4	Manually Reviewed	0		C8H12N4O4S2R4		C02248		5311		7.8	8	12	4	4	0	2	0	0	0	0	0	4	0
apofetn[h]	Chloroplast	Apoferritin	XFe	Completely Reviewed	0		XFe		C05779		8074		8	0	0	0	0	0	0	0	1	0	0	0	0	1
apotfen[h]	Chloroplast	Apotransferrin	XH2Fe	Completely Reviewed	0		XH2Fe		C05780		8075		8	0	2	0	0	0	0	0	1	0	0	0	0	1
apppa[n]	Nucleus	P1,P3-Bis(5'-adenosyl) triphosphate	C20H24N10O16P3	Completely Reviewed	-3		C20H27N10O16P3		C06197		8447	InChI=1S/C20H27N10O16P3/c21-15-9-17(25-3-23-15)29(5-27-9)19-13(33)11(31)7(43-19)1-41-47(35,36)45-49(39,40)46-48(37,38)42-2-8-12(32)14(34)20(44-8)30-6-28-10-16(22)24-4-26-18(10)30/h3-8,11-14,19-20,31-34H,1-2H2,(H,35,36)(H,37,38)(H,39,40)(H2,21,23,25)(H2,22,24,26)/t7-,8-,11-,12-,13-,14-,19-,20-/m1/s1	7.4	20	24	10	16	3	0	0	0	0	0	0	0	0
aps	Cytosol	Adenosine 5'-phosphosulfate	C10H12N5O10PS	Completely Reviewed	-2	485-84-7	C10H14N5O10PS		C00224	34307	3524	InChI=1S/C10H14N5O10PS/c11-8-5-9(13-2-12-8)15(3-14-5)10-7(17)6(16)4(24-10)1-23-26(18,19)25-27(20,21)22/h2-4,6-7,10,16-17H,1H2,(H,18,19)(H2,11,12,13)(H,20,21,22)/t4-,6-,7-,10-/m1/s1	7.1	10	12	5	10	1	1	0	0	0	0	0	0	0
aps[h]	Chloroplast	Adenosine 5'-phosphosulfate	C10H12N5O10PS	Completely Reviewed	-2	485-84-7	C10H14N5O10PS		C00224	34307	3524	InChI=1S/C10H14N5O10PS/c11-8-5-9(13-2-12-8)15(3-14-5)10-7(17)6(16)4(24-10)1-23-26(18,19)25-27(20,21)22/h2-4,6-7,10,16-17H,1H2,(H,18,19)(H2,11,12,13)(H,20,21,22)/t4-,6-,7-,10-/m1/s1	8	10	12	5	10	1	1	0	0	0	0	0	0	0
aps[m]	Mitochondria	Adenosine 5'-phosphosulfate	C10H12N5O10PS	Completely Reviewed	-2	485-84-7	C10H14N5O10PS		C00224	34307	3524	InChI=1S/C10H14N5O10PS/c11-8-5-9(13-2-12-8)15(3-14-5)10-7(17)6(16)4(24-10)1-23-26(18,19)25-27(20,21)22/h2-4,6-7,10,16-17H,1H2,(H,18,19)(H2,11,12,13)(H,20,21,22)/t4-,6-,7-,10-/m1/s1	7.8	10	12	5	10	1	1	0	0	0	0	0	0	0
aps[n]	Nucleus	Adenosine 5'-phosphosulfate	C10H12N5O10PS	Completely Reviewed	-2	485-84-7	C10H14N5O10PS		C00224	34307	3524	InChI=1S/C10H14N5O10PS/c11-8-5-9(13-2-12-8)15(3-14-5)10-7(17)6(16)4(24-10)1-23-26(18,19)25-27(20,21)22/h2-4,6-7,10,16-17H,1H2,(H,18,19)(H2,11,12,13)(H,20,21,22)/t4-,6-,7-,10-/m1/s1	7.4	10	12	5	10	1	1	0	0	0	0	0	0	0
arab-L	Cytosol	L-Arabinose	C5H10O5	Completely Reviewed	0	147-81-9	C5H10O5		C00259	34429	3558	InChI=1S/C5H10O5/c6-2-1-10-5(9)4(8)3(2)7/h2-9H,1H2/t2-,3-,4+,5?/m0/s1	7.1	5	10	0	5	0	0	0	0	0	0	0	0	0
arg-L	Cytosol	L-Arginine	C6H15N4O2	Completely Reviewed	1	74-79-3	C6H14N4O2		C00062	33707	3362	InChI=1S/C6H14N4O2/c7-4(5(11)12)2-1-3-10-6(8)9/h4H,1-3,7H2,(H,11,12)(H4,8,9,10)/t4-/m0/s1	7.1	6	15	4	2	0	0	0	0	0	0	0	0	0
arg-L[e]	Extra-organism	L-Arginine	C6H15N4O2	Completely Reviewed	1	74-79-3	C6H14N4O2		C00062	33707	3362	InChI=1S/C6H14N4O2/c7-4(5(11)12)2-1-3-10-6(8)9/h4H,1-3,7H2,(H,11,12)(H4,8,9,10)/t4-/m0/s1	7	6	15	4	2	0	0	0	0	0	0	0	0	0
arg-L[m]	Mitochondria	L-Arginine	C6H15N4O2	Completely Reviewed	1	74-79-3	C6H14N4O2		C00062	33707	3362	InChI=1S/C6H14N4O2/c7-4(5(11)12)2-1-3-10-6(8)9/h4H,1-3,7H2,(H,11,12)(H4,8,9,10)/t4-/m0/s1	7.8	6	15	4	2	0	0	0	0	0	0	0	0	0
argsuc	Cytosol	N(omega)-(L-Arginino)succinate	C10H17N4O6	Completely Reviewed	-1	2387-71-5	C10H18N4O6		C03406	41790	6235	InChI=1S/C10H18N4O6/c11-5(8(17)18)2-1-3-13-10(12)14-6(9(19)20)4-7(15)16/h5-6H,1-4,11H2,(H,15,16)(H,17,18)(H,19,20)(H3,12,13,14)/t5-,6?/m0/s1	7.1	10	17	4	6	0	0	0	0	0	0	0	0	0
argtrna	Cytosol	L-Arginyl-tRNA(Arg)	C6H14N4OR	Not Reviewed	2		C6H14N4OR		C02163	52745	5239		7.1	6	14	4	1	0	0	0	0	0	0	0	1	0
arso4	Cytosol	Aryl sulfate	C6H6O4S	Not Reviewed	0		C6H6O4S		C00850		4107		7.1	6	6	0	4	0	1	0	0	0	0	0	0	0
ascb-L[u]	Thylakoid Lumen	Ascorbate	C6H7O6	Completely Reviewed	-1	50-81-7	C6H8O6		C00072	33747	3372	InChI=1S/C6H8O6/c7-1-2(8)5-3(9)4(10)6(11)12-5/h2,5,7-8,10-11H,1H2/t2-,5+/m0/s1	8	6	7	0	6	0	0	0	0	0	0	0	0	0
asnglcnacglcnacman-LPAREN-man-LPAREN-manman-RPAREN-manman-RPAREN-manmanman	Cytosol	Asn(-b1)GlcNAc(4-b1)GlcNAc(4-b1)Man[(6-a1)Man[(6-a1)Man(2-a1)Man](3-a1)Man(2-a1)Man](3-a1)Man(2-a1)Man(2-a1)Man	C75H123N5O58R2	Manually Reviewed	0		C75H123N5O58R2		G00011				7.1	75	123	5	58	0	0	0	0	0	0	0	2	0
asnglcnacglcnacman-LPAREN-man-LPAREN-manman-RPAREN-manman-RPAREN-manmanmanglc	Cytosol	Asn(-b1)GlcNAc(4-b1)GlcNAc(4-b1)Man[(6-a1)Man[(6-a1)Man(2-a1)Man](3-a1)Man(2-a1)Man](3-a1)Man(2-a1)Man(2-a1)Man(3-a1)Glc	C81H133N5O63R2	Manually Reviewed	0		C81H133N5O63R2		G00010				7.1	81	133	5	63	0	0	0	0	0	0	0	2	0
asnglcnacglcnacman-LPAREN-man-LPAREN-manman-RPAREN-manman-RPAREN-manmanmanglcglc	Cytosol	Asn(-b1)GlcNAc(4-b1)GlcNAc(4-b1)Man[(6-a1)Man[(6-a1)Man(2-a1)Man](3-a1)Man(2-a1)Man](3-a1)Man(2-a1)Man(2-a1)Man(3-a1)Glc(3-a1)Glc	C87H143N5O68R2	Manually Reviewed	0		C87H143N5O68R2		G00171				7.1	87	143	5	68	0	0	0	0	0	0	0	2	0
asnglcnacglcnacman-LPAREN-man-LPAREN-manman-RPAREN-manman-RPAREN-manmanmanglcglcglc	Cytosol	Asn(-b1)GlcNAc(4-b1)GlcNAc(4-b1)Man[(6-a1)Man[(6-a1)Man(2-a1)Man](3-a1)Man(2-a1)Man](3-a1)Man(2-a1)Man(2-a1)Man(3-a1)Glc(3-a1)Glc(2-a1)Glc	C93H153N5O73R2	Manually Reviewed	0		C93H153N5O73R2		G00009				7.1	93	153	5	73	0	0	0	0	0	0	0	2	0
asnglcnacglcnacman-LPAREN-man-LPAREN-manman-RPAREN-man-RPAREN-man-LPAREN-man-RPAREN-manman	Cytosol	Asn(-b1)GlcNAc(4-b1)GlcNAc(4-b1)Man[(6-a1)Man[(6-a1)Man(2-a1)Man](3-a1)Man](3-a1)Man[(6-a1)Man](2-a1)Man(2-a1)Man	C75H123N5O58R2	Manually Reviewed	0		C75H123N5O58R2		G01813				7.1	75	123	5	58	0	0	0	0	0	0	0	2	0
asnglcnacglcnacman-LPAREN-man-LPAREN-manman-RPAREN-man-RPAREN-manmanman	Cytosol	Asn(-b1)GlcNAc(4-b1)GlcNAc(4-b1)Man[(6-a1)Man[(6-a1)Man(2-a1)Man](3-a1)Man](3-a1)Man(2-a1)Man(2-a1)Man	C69H113N5O53R2	Manually Reviewed	0		C69H113N5O53R2		G10694				7.1	69	113	5	53	0	0	0	0	0	0	0	2	0
asnglcnacglcnacman-LPAREN-man-LPAREN-man-RPAREN-man-RPAREN-man	Cytosol	Asn(-b1)GlcNAc(4-b1)GlcNAc(4-b1)Man[(6-a1)Man[(6-a1)Man](3-a1)Man](3-a1)Man	C51H83N5O38R2	Manually Reviewed	0		C51H83N5O38R2		G00012				7.1	51	83	5	38	0	0	0	0	0	0	0	2	0
asnglcnacglcnacman-LPAREN-man-RPAREN-man	Cytosol	Asn(-b1)GlcNAc(4-b1)GlcNAc(4-b1)Man[(6-a1)Man](3-a1)Man	C39H63N5O28R2	Manually Reviewed	0		C39H63N5O28R2		G10652				7.1	39	63	5	28	0	0	0	0	0	0	0	2	0
asn-L	Cytosol	L-Asparagine	C4H8N2O3	Completely Reviewed	0	70-47-3	C4H8N2O3		C00152	34055	3452	InChI=1S/C4H8N2O3/c5-2(4(8)9)1-3(6)7/h2H,1,5H2,(H2,6,7)(H,8,9)/t2-/m0/s1	7.1	4	8	2	3	0	0	0	0	0	0	0	0	0
asn-L[m]	Mitochondria	L-Asparagine	C4H7N2O3	Completely Reviewed	-1	70-47-3	C4H8N2O3		C00152	34055	3452	InChI=1S/C4H8N2O3/c5-2(4(8)9)1-3(6)7/h2H,1,5H2,(H2,6,7)(H,8,9)/t2-/m0/s1	7.8	4	7	2	3	0	0	0	0	0	0	0	0	0
asn-L[x]	Glyoxysome	L-Asparagine	C4H7N2O3	Completely Reviewed	-1	70-47-3	C4H8N2O3		C00152	34055	3452	InChI=1S/C4H8N2O3/c5-2(4(8)9)1-3(6)7/h2H,1,5H2,(H2,6,7)(H,8,9)/t2-/m0/s1	8.2	4	7	2	3	0	0	0	0	0	0	0	0	0
asntrna[m]	Mitochondria	L-Asparaginyl-tRNA(Asn)	C14H23N2O12PR2	Not Reviewed	1		C14H23N2O12PR2		C03402	52793	6232		7.8	14	23	2	12	1	0	0	0	0	0	0	2	0
Asn-X-Ser-FSLASH-Thr	Cytosol	protein-linked asparagine residue (N-glycosylation site)	C5H7N3O3R2	Not Reviewed	0		C5H7N3O3R2		C03021	1821398	5927		7.1	5	7	3	3	0	0	0	0	0	0	0	2	0
asp-L	Cytosol	L-Aspartate	C4H6NO4	Completely Reviewed	-1	56-84-8	C4H7NO4		C00049	33663	3351	InChI=1S/C4H7NO4/c5-2(4(8)9)1-3(6)7/h2H,1,5H2,(H,6,7)(H,8,9)/t2-/m0/s1	7.1	4	6	1	4	0	0	0	0	0	0	0	0	0
asp-L[h]	Chloroplast	L-Aspartate	C4H6NO4	Completely Reviewed	-1	56-84-8	C4H7NO4		C00049	33663	3351	InChI=1S/C4H7NO4/c5-2(4(8)9)1-3(6)7/h2H,1,5H2,(H,6,7)(H,8,9)/t2-/m0/s1	8	4	6	1	4	0	0	0	0	0	0	0	0	0
asp-L[m]	Mitochondria	L-Aspartate	C4H6NO4	Completely Reviewed	-1	56-84-8	C4H7NO4		C00049	33663	3351	InChI=1S/C4H7NO4/c5-2(4(8)9)1-3(6)7/h2H,1,5H2,(H,6,7)(H,8,9)/t2-/m0/s1	7.8	4	6	1	4	0	0	0	0	0	0	0	0	0
asp-L[x]	Glyoxysome	L-Aspartate	C4H6NO4	Completely Reviewed	-1	56-84-8	C4H7NO4		C00049	33663	3351	InChI=1S/C4H7NO4/c5-2(4(8)9)1-3(6)7/h2H,1,5H2,(H,6,7)(H,8,9)/t2-/m0/s1	8.2	4	6	1	4	0	0	0	0	0	0	0	0	0
aspsa	Cytosol	L-Aspartate 4-semialdehyde	C4H7NO3	Completely Reviewed	0		C4H7NO3		C00441	34990	3730	InChI=1S/C4H7NO3/c5-3(1-2-6)4(7)8/h2-3H,1,5H2,(H,7,8)/t3-/m0/s1	7.1	4	7	1	3	0	0	0	0	0	0	0	0	0
aspsa[h]	Chloroplast	L-Aspartate 4-semialdehyde	C4H7NO3	Completely Reviewed	0		C4H7NO3		C00441	34990	3730	InChI=1S/C4H7NO3/c5-3(1-2-6)4(7)8/h2-3H,1,5H2,(H,7,8)/t3-/m0/s1	8	4	7	1	3	0	0	0	0	0	0	0	0	0
asptrna[m]	Mitochondria	L-Aspartyl-tRNA(Asp)	C4H5NO3R	Not Reviewed	0		C4H5NO3R		C02984	52775	5893		7.8	4	5	1	3	0	0	0	0	0	0	0	1	0
asqdca18111Z160	Cytosol	2'-O-all-cis-5,9,12,15-octadecatetraenoyl-sulfoquinovosyldiacylglycerol (2'-18:4(5,9,12,15)/18:1(11Z)/16:0)	C61H105O13S	Manually Reviewed	-1		C61H106O13S						7.1	61	105	0	13	0	1	0	0	0	0	0	0	0
asqdca1819Z160	Cytosol	2'-O-all-cis-5,9,12,15-octadecatetraenoyl-sulfoquinovosyldiacylglycerol (2'-18:4(5,9,12,15)/18:1(9Z)/16:0)	C61H105O13S	Manually Reviewed	-1		C61H106O13S						7.1	61	105	0	13	0	1	0	0	0	0	0	0	0
asqdca1829Z12Z160	Cytosol	2'-O-all-cis-5,9,12,15-octadecatetraenoyl-sulfoquinovosyldiacylglycerol (2'-18:4(5,9,12,15)/18:2(9Z,12Z)/16:0)	C61H103O13S	Manually Reviewed	-1		C61H104O13S						7.1	61	103	0	13	0	1	0	0	0	0	0	0	0
asqdca1839Z12Z15Z160	Cytosol	2'-O-all-cis-5,9,12,15-octadecatetraenoyl-sulfoquinovosyldiacylglycerol (2'-18:4(5,9,12,15)/18:3(9Z,12Z,15Z)/16:0)	C61H101O13S	Manually Reviewed	-1		C61H102O13S						7.1	61	101	0	13	0	1	0	0	0	0	0	0	0
asqdpa18111Z160	Cytosol	2'-O-all-cis-5,9,12-octadecatrienoyl-sulfoquinovosyldiacylglycerol (2'-18:3(5,9,12)/18:1(11Z)/16:0)	C61H107O13S	Manually Reviewed	-1		C61H108O13S						7.1	61	107	0	13	0	1	0	0	0	0	0	0	0
asqdpa1819Z160	Cytosol	2'-O-all-cis-5,9,12-octadecatrienoyl-sulfoquinovosyldiacylglycerol (2'-18:3(5,9,12)/18:1(9Z)/16:0)	C61H107O13S	Manually Reviewed	-1		C61H108O13S						7.1	61	107	0	13	0	1	0	0	0	0	0	0	0
asqdpa1829Z12Z160	Cytosol	2'-O-all-cis-5,9,12-octadecatrienoyl-sulfoquinovosyldiacylglycerol (2'-18:3(5,9,12)/18:2(9Z,12Z)/16:0)	C61H105O13S	Manually Reviewed	-1		C61H106O13S						7.1	61	105	0	13	0	1	0	0	0	0	0	0	0
asqdpa1839Z12Z15Z160	Cytosol	2'-O-all-cis-5,9,12-octadecatrienoyl-sulfoquinovosyldiacylglycerol (2'-18:3(5,9,12)/18:3(9Z,12Z,15Z)/16:0)	C61H103O13S	Manually Reviewed	-1		C61H104O13S						7.1	61	103	0	13	0	1	0	0	0	0	0	0	0
atp	Cytosol	ATP	C10H12N5O13P3	Completely Reviewed	-4	56-65-5	C10H16N5O13P3		C00002	33477	3304	InChI=1S/C10H16N5O13P3/c11-8-5-9(13-2-12-8)15(3-14-5)10-7(17)6(16)4(26-10)1-25-30(21,22)28-31(23,24)27-29(18,19)20/h2-4,6-7,10,16-17H,1H2,(H,21,22)(H,23,24)(H2,11,12,13)(H2,18,19,20)/t4-,6-,7-,10-/m1/s1	7.1	10	12	5	13	3	0	0	0	0	0	0	0	0
atp[f]	Flagellum	ATP	C10H12N5O13P3	Completely Reviewed	-4	56-65-5	C10H16N5O13P3		C00002	33477	3304	InChI=1S/C10H16N5O13P3/c11-8-5-9(13-2-12-8)15(3-14-5)10-7(17)6(16)4(26-10)1-25-30(21,22)28-31(23,24)27-29(18,19)20/h2-4,6-7,10,16-17H,1H2,(H,21,22)(H,23,24)(H2,11,12,13)(H2,18,19,20)/t4-,6-,7-,10-/m1/s1	7.1	10	12	5	13	3	0	0	0	0	0	0	0	0
atp[h]	Chloroplast	ATP	C10H12N5O13P3	Completely Reviewed	-4	56-65-5	C10H16N5O13P3		C00002	33477	3304	InChI=1S/C10H16N5O13P3/c11-8-5-9(13-2-12-8)15(3-14-5)10-7(17)6(16)4(26-10)1-25-30(21,22)28-31(23,24)27-29(18,19)20/h2-4,6-7,10,16-17H,1H2,(H,21,22)(H,23,24)(H2,11,12,13)(H2,18,19,20)/t4-,6-,7-,10-/m1/s1	8	10	12	5	13	3	0	0	0	0	0	0	0	0
atp[m]	Mitochondria	ATP	C10H12N5O13P3	Completely Reviewed	-4	56-65-5	C10H16N5O13P3		C00002	33477	3304	InChI=1S/C10H16N5O13P3/c11-8-5-9(13-2-12-8)15(3-14-5)10-7(17)6(16)4(26-10)1-25-30(21,22)28-31(23,24)27-29(18,19)20/h2-4,6-7,10,16-17H,1H2,(H,21,22)(H,23,24)(H2,11,12,13)(H2,18,19,20)/t4-,6-,7-,10-/m1/s1	7.8	10	12	5	13	3	0	0	0	0	0	0	0	0
atp[n]	Nucleus	ATP	C10H12N5O13P3	Completely Reviewed	-4	56-65-5	C10H16N5O13P3		C00002	33477	3304	InChI=1S/C10H16N5O13P3/c11-8-5-9(13-2-12-8)15(3-14-5)10-7(17)6(16)4(26-10)1-25-30(21,22)28-31(23,24)27-29(18,19)20/h2-4,6-7,10,16-17H,1H2,(H,21,22)(H,23,24)(H2,11,12,13)(H2,18,19,20)/t4-,6-,7-,10-/m1/s1	7.4	10	12	5	13	3	0	0	0	0	0	0	0	0
avite1[h]	Chloroplast	alpha-Tocopherol	C29H50O2	Completely Reviewed	0	59-02-9	C29H50O2		C02477	2296507	5492	InChI=1S/C29H50O2/c1-20(2)12-9-13-21(3)14-10-15-22(4)16-11-18-29(8)19-17-26-25(7)27(30)23(5)24(6)28(26)31-29/h20-22,30H,9-19H2,1-8H3/t21-,22-,29-/m1/s1	8	29	50	0	2	0	0	0	0	0	0	0	0	0
b2coa	Cytosol	Crotonoyl-CoA	C25H36N7O17P3S	Completely Reviewed	-4	102680-35-3	C25H40N7O17P3S		C00877	36265	4133	InChI=1S/C25H40N7O17P3S/c1-4-5-16(34)53-9-8-27-15(33)6-7-28-23(37)20(36)25(2,3)11-46-52(43,44)49-51(41,42)45-10-14-19(48-50(38,39)40)18(35)24(47-14)32-13-31-17-21(26)29-12-30-22(17)32/h4-5,12-14,18-20,24,35-36H,6-11H2,1-3H3,(H,27,33)(H,28,37)(H,41,42)(H,43,44)(H2,26,29,30)(H2,38,39,40)/b5-4+/t14-,18-,19-,20?,24-/m1/s1	7.1	25	36	7	17	3	1	0	0	0	0	0	0	0
b2coa[h]	Chloroplast	Crotonoyl-CoA	C25H36N7O17P3S	Completely Reviewed	-4	102680-35-3	C25H40N7O17P3S		C00877	36265	4133	InChI=1S/C25H40N7O17P3S/c1-4-5-16(34)53-9-8-27-15(33)6-7-28-23(37)20(36)25(2,3)11-46-52(43,44)49-51(41,42)45-10-14-19(48-50(38,39)40)18(35)24(47-14)32-13-31-17-21(26)29-12-30-22(17)32/h4-5,12-14,18-20,24,35-36H,6-11H2,1-3H3,(H,27,33)(H,28,37)(H,41,42)(H,43,44)(H2,26,29,30)(H2,38,39,40)/b5-4+/t14-,18-,19-,20?,24-/m1/s1	7.1	25	36	7	17	3	1	0	0	0	0	0	0	0
b2coa[m]	Mitochondria	Crotonoyl-CoA	C25H36N7O17P3S	Completely Reviewed	-4	102680-35-3	C25H40N7O17P3S		C00877	36265	4133	InChI=1S/C25H40N7O17P3S/c1-4-5-16(34)53-9-8-27-15(33)6-7-28-23(37)20(36)25(2,3)11-46-52(43,44)49-51(41,42)45-10-14-19(48-50(38,39)40)18(35)24(47-14)32-13-31-17-21(26)29-12-30-22(17)32/h4-5,12-14,18-20,24,35-36H,6-11H2,1-3H3,(H,27,33)(H,28,37)(H,41,42)(H,43,44)(H2,26,29,30)(H2,38,39,40)/b5-4+/t14-,18-,19-,20?,24-/m1/s1	7.8	25	36	7	17	3	1	0	0	0	0	0	0	0
b2coa[x]	Glyoxysome	Crotonoyl-CoA	C25H36N7O17P3S	Completely Reviewed	-4	102680-35-3	C25H40N7O17P3S		C00877	36265	4133	InChI=1S/C25H40N7O17P3S/c1-4-5-16(34)53-9-8-27-15(33)6-7-28-23(37)20(36)25(2,3)11-46-52(43,44)49-51(41,42)45-10-14-19(48-50(38,39)40)18(35)24(47-14)32-13-31-17-21(26)29-12-30-22(17)32/h4-5,12-14,18-20,24,35-36H,6-11H2,1-3H3,(H,27,33)(H,28,37)(H,41,42)(H,43,44)(H2,26,29,30)(H2,38,39,40)/b5-4+/t14-,18-,19-,20?,24-/m1/s1	8.2	25	36	7	17	3	1	0	0	0	0	0	0	0
bamppald[h]	Chloroplast	beta-Aminopropion aldehyde	C3H8NO	Completely Reviewed	1	608-07-1	C3H7NO		C05665	46232	7975	InChI=1S/C3H7NO/c4-2-1-3-5/h3H,1-2,4H2	8	3	8	1	1	0	0	0	0	0	0	0	0	0
B-ara1p	Cytosol	beta-L-Arabinose 1-phosphate	C5H9O8P	Completely Reviewed	-2		C5H11O8P		C03906		6637	InChI=1S/C5H11O8P/c6-2-1-12-5(4(8)3(2)7)13-14(9,10)11/h2-8H,1H2,(H2,9,10,11)/t2-,3-,4+,5+/m0/s1	7.1	5	9	0	8	1	0	0	0	0	0	0	0	0
bathorhodopsin[s]	Eyespot	Bathorhodopsin	C20H28R	Manually Reviewed	0		C20H28R		C05914		8202		8	20	28	0	0	0	0	0	0	0	0	0	1	0
bcrptxan[u]	Thylakoid Lumen	beta-Cryptoxanthin	C40H56O	Completely Reviewed	0	472-70-8	C40H56O		C08591		10784	InChI=1S/C40H56O/c1-30(18-13-20-32(3)23-25-37-34(5)22-15-27-39(37,7)8)16-11-12-17-31(2)19-14-21-33(4)24-26-38-35(6)28-36(41)29-40(38,9)10/h11-14,16-21,23-26,36,41H,15,22,27-29H2,1-10H3/b12-11+,18-13+,19-14+,25-23+,26-24+,30-16+,31-17+,32-20+,33-21+/t36-/m1/s1	8	40	56	0	1	0	0	0	0	0	0	0	0	0
bhb[m]	Mitochondria	(R)-3-Hydroxybutanoate	C4H7O3	Completely Reviewed	-1		C4H8O3		C01089	36784	4324	InChI=1S/C4H8O3/c1-3(5)2-4(6)7/h3,5H,2H2,1H3,(H,6,7)/t3-/m1/s1	7.8	4	7	0	3	0	0	0	0	0	0	0	0	0
bhb[x]	Glyoxysome	(R)-3-Hydroxybutanoate	C4H7O3	Completely Reviewed	-1		C4H8O3		C01089	36784	4324	InChI=1S/C4H8O3/c1-3(5)2-4(6)7/h3,5H,2H2,1H3,(H,6,7)/t3-/m1/s1	8.2	4	7	0	3	0	0	0	0	0	0	0	0	0
bilirub	Cytosol	Bilirubin	C33H34N4O6	Completely Reviewed	-2	635-65-4	C33H36N4O6		C00486	35117	3769	InChI=1S/C33H36N4O6/c1-7-20-19(6)32(42)37-27(20)14-25-18(5)23(10-12-31(40)41)29(35-25)15-28-22(9-11-30(38)39)17(4)24(34-28)13-26-16(3)21(8-2)33(43)36-26/h7-8,13-14,34-35H,1-2,9-12,15H2,3-6H3,(H,36,43)(H,37,42)(H,38,39)(H,40,41)/b26-13-,27-14-	8	33	34	4	6	0	0	0	0	0	0	0	0	0
bilirub[h]	Chloroplast	Bilirubin	C33H34N4O6	Completely Reviewed	-2	635-65-4	C33H36N4O6		C00486	35117	3769	InChI=1S/C33H36N4O6/c1-7-20-19(6)32(42)37-27(20)14-25-18(5)23(10-12-31(40)41)29(35-25)15-28-22(9-11-30(38)39)17(4)24(34-28)13-26-16(3)21(8-2)33(43)36-26/h7-8,13-14,34-35H,1-2,9-12,15H2,3-6H3,(H,36,43)(H,37,42)(H,38,39)(H,40,41)/b26-13-,27-14-	8	33	34	4	6	0	0	0	0	0	0	0	0	0
biliverd[h]	Chloroplast	Biliverdin	C33H32N4O6	Completely Reviewed	-2	114-25-0	C33H34N4O6		C00500	35167	3783	InChI=1S/C33H34N4O6/c1-7-20-19(6)32(42)37-27(20)14-25-18(5)23(10-12-31(40)41)29(35-25)15-28-22(9-11-30(38)39)17(4)24(34-28)13-26-16(3)21(8-2)33(43)36-26/h7-8,13-15,34-35H,1-2,9-12H2,3-6H3,(H,37,42)(H,38,39)(H,40,41)/b24-13-,27-14-,28-15-	8	33	32	4	6	0	0	0	0	0	0	0	0	0
btal	Cytosol	Butanal	C4H8O	Completely Reviewed	0	123-72-8	C4H8O		C01412	37538	4600	InChI=1S/C4H8O/c1-2-3-4-5/h4H,2-3H2,1H3	7.1	4	8	0	1	0	0	0	0	0	0	0	0	0
btal[h]	Chloroplast	Butanal	C4H8O	Completely Reviewed	0	123-72-8	C4H8O		C01412	37538	4600	InChI=1S/C4H8O/c1-2-3-4-5/h4H,2-3H2,1H3	8	4	8	0	1	0	0	0	0	0	0	0	0	0
btcoa	Cytosol	Butanoyl-CoA	C25H38N7O17P3S	Completely Reviewed	-4		C25H42N7O17P3S		C00136	33988	3436	InChI=1S/C25H42N7O17P3S/c1-4-5-16(34)53-9-8-27-15(33)6-7-28-23(37)20(36)25(2,3)11-46-52(43,44)49-51(41,42)45-10-14-19(48-50(38,39)40)18(35)24(47-14)32-13-31-17-21(26)29-12-30-22(17)32/h12-14,18-20,24,35-36H,4-11H2,1-3H3,(H,27,33)(H,28,37)(H,41,42)(H,43,44)(H2,26,29,30)(H2,38,39,40)/t14-,18-,19-,20?,24-/m1/s1	7.1	25	38	7	17	3	1	0	0	0	0	0	0	0
btcoa[h]	Chloroplast	Butanoyl-CoA	C25H38N7O17P3S	Completely Reviewed	-4		C25H42N7O17P3S		C00136	33988	3436	InChI=1S/C25H42N7O17P3S/c1-4-5-16(34)53-9-8-27-15(33)6-7-28-23(37)20(36)25(2,3)11-46-52(43,44)49-51(41,42)45-10-14-19(48-50(38,39)40)18(35)24(47-14)32-13-31-17-21(26)29-12-30-22(17)32/h12-14,18-20,24,35-36H,4-11H2,1-3H3,(H,27,33)(H,28,37)(H,41,42)(H,43,44)(H2,26,29,30)(H2,38,39,40)/t14-,18-,19-,20?,24-/m1/s1	8	25	38	7	17	3	1	0	0	0	0	0	0	0
btcoa[m]	Mitochondria	Butanoyl-CoA	C25H38N7O17P3S	Completely Reviewed	-4		C25H42N7O17P3S		C00136	33988	3436	InChI=1S/C25H42N7O17P3S/c1-4-5-16(34)53-9-8-27-15(33)6-7-28-23(37)20(36)25(2,3)11-46-52(43,44)49-51(41,42)45-10-14-19(48-50(38,39)40)18(35)24(47-14)32-13-31-17-21(26)29-12-30-22(17)32/h12-14,18-20,24,35-36H,4-11H2,1-3H3,(H,27,33)(H,28,37)(H,41,42)(H,43,44)(H2,26,29,30)(H2,38,39,40)/t14-,18-,19-,20?,24-/m1/s1	7.8	25	38	7	17	3	1	0	0	0	0	0	0	0
btcoa[x]	Glyoxysome	Butanoyl-CoA	C25H38N7O17P3S	Completely Reviewed	-4		C25H42N7O17P3S		C00136	33988	3436	InChI=1S/C25H42N7O17P3S/c1-4-5-16(34)53-9-8-27-15(33)6-7-28-23(37)20(36)25(2,3)11-46-52(43,44)49-51(41,42)45-10-14-19(48-50(38,39)40)18(35)24(47-14)32-13-31-17-21(26)29-12-30-22(17)32/h12-14,18-20,24,35-36H,4-11H2,1-3H3,(H,27,33)(H,28,37)(H,41,42)(H,43,44)(H2,26,29,30)(H2,38,39,40)/t14-,18-,19-,20?,24-/m1/s1	8.2	25	38	7	17	3	1	0	0	0	0	0	0	0
btnCCP[h]	Chloroplast	Holo-[carboxylase]	C17H27N5O4SR2	Manually Reviewed	0		C17H27N5O4SR2		C06250		8489		8	17	27	5	4	0	1	0	0	0	0	0	2	0
but	Cytosol	Butyrate (n-C4:0)	C4H7O2	Completely Reviewed	-1	107-92-6	C4H8O2		C00246	34376	3545	InChI=1S/C4H8O2/c1-2-3-4(5)6/h2-3H2,1H3,(H,5,6)	7.1	4	7	0	2	0	0	0	0	0	0	0	0	0
but2eACP[h]	Chloroplast	But-2-enoyl-[acyl-carrier protein]	C4H5OSR	Manually Reviewed	0	128-33-6	C4H5OSR		C04246	43437	6911		8	4	5	0	1	0	1	0	0	0	0	0	1	0
butACP[h]	Chloroplast	Butyryl-ACP (n-C4:0ACP)	C4H7OSR	Manually Reviewed	0		C4H7OSR		C05745	46390	8040		8	4	7	0	1	0	1	0	0	0	0	0	1	0
bvite[h]	Chloroplast	beta-Tocopherol	C28H48O2	Completely Reviewed	0	148-03-8	C28H48O2		C14152	2296531	7846964	InChI=1S/C28H48O2/c1-20(2)11-8-12-21(3)13-9-14-22(4)15-10-17-28(7)18-16-25-24(6)26(29)19-23(5)27(25)30-28/h19-22,29H,8-18H2,1-7H3/t21?,22?,28-/m1/s1	8	28	48	0	2	0	0	0	0	0	0	0	0	0
ca	Cytosol	coniferonic acid (18:4(5Z,9Z,12Z,15Z))	C18H28O2	Manually Reviewed	0		C18H28O2						7.1	18	28	0	2	0	0	0	0	0	0	0	0	0
cacoa	Cytosol	coniferonyl-coa	C39H58N7O17P3S	Manually Reviewed	-4		C39H62N7O17P3S		C02843		5783		7.1	39	58	7	17	3	1	0	0	0	0	0	0	0
cala	Cytosol	N-Carbamoyl-beta-alanine	C4H8N2O3	Completely Reviewed	0		C4H8N2O3		C02642	40270	5621	InChI=1S/C4H8N2O3/c5-4(9)6-2-1-3(7)8/h1-2H2,(H,7,8)(H3,5,6,9)	7.1	4	8	2	3	0	0	0	0	0	0	0	0	0
camp	Cytosol	cAMP	C10H11N5O6P	Completely Reviewed	-1	60-92-4	C10H12N5O6P		C00575	1484809	3854	InChI=1S/C10H12N5O6P/c11-8-5-9(13-2-12-8)15(3-14-5)10-6(16)7-4(20-10)1-19-22(17,18)21-7/h2-4,6-7,10,16H,1H2,(H,17,18)(H2,11,12,13)/t4-,6-,7-,10-/m1/s1	7.1	10	11	5	6	1	0	0	0	0	0	0	0	0
camp[n]	Nucleus	cAMP	C10H11N5O6P	Completely Reviewed	-1	60-92-4	C10H12N5O6P		C00575	1484809	3854	InChI=1S/C10H12N5O6P/c11-8-5-9(13-2-12-8)15(3-14-5)10-6(16)7-4(20-10)1-19-22(17,18)21-7/h2-4,6-7,10,16H,1H2,(H,17,18)(H2,11,12,13)/t4-,6-,7-,10-/m1/s1	7.4	10	11	5	6	1	0	0	0	0	0	0	0	0
carn[h]	Chloroplast	L-Carnosine	C9H14N4O3	Completely Reviewed	0	305-84-0	C9H14N4O3		C00386	1800369	3676	InChI=1S/C9H14N4O3/c10-2-1-8(14)13-7(9(15)16)3-6-4-11-5-12-6/h4-5,7H,1-3,10H2,(H,11,12)(H,13,14)(H,15,16)/t7-/m0/s1	8	9	14	4	3	0	0	0	0	0	0	0	0	0
caro[h]	Chloroplast	beta-Carotene	C40H56	Completely Reviewed	0	7235-40-7	C40H56		C02094	2264935	5178	InChI=1S/C40H56/c1-31(19-13-21-33(3)25-27-37-35(5)23-15-29-39(37,7)8)17-11-12-18-32(2)20-14-22-34(4)26-28-38-36(6)24-16-30-40(38,9)10/h11-14,17-22,25-28H,15-16,23-24,29-30H2,1-10H3/b12-11+,19-13+,20-14+,27-25+,28-26+,31-17+,32-18+,33-21+,34-22+	8	40	56	0	0	0	0	0	0	0	0	0	0	0
caro[u]	Thylakoid Lumen	beta-Carotene	C40H56	Completely Reviewed	0	7235-40-7	C40H56		C02094	2264935	5178	InChI=1S/C40H56/c1-31(19-13-21-33(3)25-27-37-35(5)23-15-29-39(37,7)8)17-11-12-18-32(2)20-14-22-34(4)26-28-38-36(6)24-16-30-40(38,9)10/h11-14,17-22,25-28H,15-16,23-24,29-30H2,1-10H3/b12-11+,19-13+,20-14+,27-25+,28-26+,31-17+,32-18+,33-21+,34-22+	8	40	56	0	0	0	0	0	0	0	0	0	0	0
cat	Cytosol	Calcitriol	C27H44O3	Completely Reviewed	0	32222-06-3	C27H44O3		C01673		4817	InChI=1S/C27H44O3/c1-18(8-6-14-26(3,4)30)23-12-13-24-20(9-7-15-27(23,24)5)10-11-21-16-22(28)17-25(29)19(21)2/h10-11,18,22-25,28-30H,2,6-9,12-17H2,1,3-5H3/b20-10+,21-11-/t18-,22-,23-,24+,25+,27-/m1/s1	7.1	27	44	0	3	0	0	0	0	0	0	0	0	0
cbasp	Cytosol	N-Carbamoyl-L-aspartate	C5H7N2O5	Completely Reviewed	-1		C5H8N2O5		C00438	34984	3727	InChI=1S/C5H8N2O5/c6-5(12)7-2(4(10)11)1-3(8)9/h2H,1H2,(H,8,9)(H,10,11)(H3,6,7,12)/t2-/m0/s1	7.1	5	7	2	5	0	0	0	0	0	0	0	0	0
cbasp[m]	Mitochondria	N-Carbamoyl-L-aspartate	C5H7N2O5	Completely Reviewed	-1		C5H8N2O5		C00438	34984	3727	InChI=1S/C5H8N2O5/c6-5(12)7-2(4(10)11)1-3(8)9/h2H,1H2,(H,8,9)(H,10,11)(H3,6,7,12)/t2-/m0/s1	7.8	5	7	2	5	0	0	0	0	0	0	0	0	0
cbmp[m]	Mitochondria	N-carbamoylputrescine	C5H15N3O	Completely Reviewed	2	6851-51-0	C5H13N3O		C00436		3725	InChI=1S/C5H13N3O/c6-3-1-2-4-8-5(7)9/h1-4,6H2,(H3,7,8,9)	7.8	5	15	3	1	0	0	0	0	0	0	0	0	0
cbmp[n]	Nucleus	N-carbamoylputrescine	C5H15N3O	Completely Reviewed	2	6851-51-0	C5H13N3O		C00436		3725	InChI=1S/C5H13N3O/c6-3-1-2-4-8-5(7)9/h1-4,6H2,(H3,7,8,9)	7.4	5	15	3	1	0	0	0	0	0	0	0	0	0
cbp	Cytosol	Carbamoyl phosphate	CH2NO5P	Completely Reviewed	-2		CH4NO5P		C00169	34125	3469	InChI=1S/CH4NO5P/c2-1(3)7-8(4,5)6/h(H2,2,3)(H2,4,5,6)	7.1	1	2	1	5	1	0	0	0	0	0	0	0	0
cbp[h]	Chloroplast	Carbamoyl phosphate	CH2NO5P	Completely Reviewed	-2		CH4NO5P		C00169	34125	3469	InChI=1S/CH4NO5P/c2-1(3)7-8(4,5)6/h(H2,2,3)(H2,4,5,6)	8	1	2	1	5	1	0	0	0	0	0	0	0	0
cbp[m]	Mitochondria	Carbamoyl phosphate	CH2NO5P	Completely Reviewed	-2		CH4NO5P		C00169	34125	3469	InChI=1S/CH4NO5P/c2-1(3)7-8(4,5)6/h(H2,2,3)(H2,4,5,6)	7.8	1	2	1	5	1	0	0	0	0	0	0	0	0
cbp[x]	Glyoxysome	Carbamoyl phosphate	CH2NO5P	Completely Reviewed	-2		CH4NO5P		C00169	34125	3469	InChI=1S/CH4NO5P/c2-1(3)7-8(4,5)6/h(H2,2,3)(H2,4,5,6)	7.8	1	2	1	5	1	0	0	0	0	0	0	0	0
cbtnCCP[h]	Chloroplast	Carboxybiotin-carboxyl-carrier protein	C18H26N5O6SR2	Manually Reviewed	0		C18H26N5O6SR2		C04419		7051		8	18	26	5	6	0	1	0	0	0	0	0	2	0
cdp	Cytosol	CDP	C9H12N3O11P2	Completely Reviewed	-3	63-38-7	C9H15N3O11P2		C00112	33901	3412	InChI=1S/C9H15N3O11P2/c10-5-1-2-12(9(15)11-5)8-7(14)6(13)4(22-8)3-21-25(19,20)23-24(16,17)18/h1-2,4,6-8,13-14H,3H2,(H,19,20)(H2,10,11,15)(H2,16,17,18)/t4-,6-,7-,8-/m1/s1	7.1	9	12	3	11	2	0	0	0	0	0	0	0	0
cdp[m]	Mitochondria	CDP	C9H12N3O11P2	Completely Reviewed	-3	63-38-7	C9H15N3O11P2		C00112	33901	3412	InChI=1S/C9H15N3O11P2/c10-5-1-2-12(9(15)11-5)8-7(14)6(13)4(22-8)3-21-25(19,20)23-24(16,17)18/h1-2,4,6-8,13-14H,3H2,(H,19,20)(H2,10,11,15)(H2,16,17,18)/t4-,6-,7-,8-/m1/s1	7.8	9	12	3	11	2	0	0	0	0	0	0	0	0
cdp12dgr18111Z160	Cytosol	CDP-1-(9Z)-octadecenoyl,2-hexadecanoyl-sn-glycerol	C46H83N3O15P2	Manually Reviewed	0		C46H83N3O15P2		C00269		3567		7.1	46	83	3	15	2	0	0	0	0	0	0	0	0
cdp12dgr18111Z160[h]	Chloroplast	CDP-1-(9Z)-octadecenoyl,2-hexadecanoyl-sn-glycerol	C46H83N3O15P2	Manually Reviewed	0		C46H83N3O15P2		C00269		3567		8	46	83	3	15	2	0	0	0	0	0	0	0	0
cdp12dgr1819Z160	Cytosol	CDP-1-(11Z)-octadecenoyl,2-hexadecanoyl-sn-glycerol	C46H83N3O15P2	Manually Reviewed	0		C46H83N3O15P2		C00269		3567		7.1	46	83	3	15	2	0	0	0	0	0	0	0	0
cdp12dgr1819Z160[h]	Chloroplast	CDP-1-(11Z)-octadecenoyl,2-hexadecanoyl-sn-glycerol	C46H83N3O15P2	Manually Reviewed	0		C46H83N3O15P2		C00269		3567		8	46	83	3	15	2	0	0	0	0	0	0	0	0
cdpea	Cytosol	CDPethanolamine	C11H19N4O11P2	Completely Reviewed	-1		C11H20N4O11P2		C00570	35382	3849	InChI=1S/C11H20N4O11P2/c12-2-4-23-27(19,20)26-28(21,22)24-5-6-8(16)9(17)10(25-6)15-3-1-7(13)14-11(15)18/h1,3,6,8-10,16-17H,2,4-5,12H2,(H,19,20)(H,21,22)(H2,13,14,18)/t6-,8-,9-,10-/m1/s1	7.1	11	19	4	11	2	0	0	0	0	0	0	0	0
chla[h]	Chloroplast	Chlorophyll a	C55H72MgN4O5	Manually Reviewed	0	479-61-8	C55H72MgN4O5		C05306		7688	InChI=1S/C55H73N4O5.Mg/c1-13-39-35(8)42-28-44-37(10)41(24-25-48(60)64-27-26-34(7)23-17-22-33(6)21-16-20-32(5)19-15-18-31(3)4)52(58-44)50-51(55(62)63-12)54(61)49-38(11)45(59-53(49)50)30-47-40(14-2)36(9)43(57-47)29-46(39)56-42;/h13,26,28-33,37,41,51H,1,14-25,27H2,2-12H3,(H-,56,57,58,59,61);/q-1;+2/p-1/b34-26+;/t32?,33?,37-,41-,51?;/m0./s1	8	55	72	4	5	0	0	0	0	1	0	0	0	0
chla[u]	Thylakoid Lumen	Chlorophyll a	C55H72MgN4O5	Manually Reviewed	0	479-61-8	C55H72MgN4O5		C05306		7688	InChI=1S/C55H73N4O5.Mg/c1-13-39-35(8)42-28-44-37(10)41(24-25-48(60)64-27-26-34(7)23-17-22-33(6)21-16-20-32(5)19-15-18-31(3)4)52(58-44)50-51(55(62)63-12)54(61)49-38(11)45(59-53(49)50)30-47-40(14-2)36(9)43(57-47)29-46(39)56-42;/h13,26,28-33,37,41,51H,1,14-25,27H2,2-12H3,(H-,56,57,58,59,61);/q-1;+2/p-1/b34-26+;/t32?,33?,37-,41-,51?;/m0./s1	8	55	72	4	5	0	0	0	0	1	0	0	0	0
chlaemr[u]	Thylakoid Lumen	Chlorophyll a'	C55H72MgN4O5	Manually Reviewed	0		C55H72MgN4O5				6449992	InChI=1S/C55H73N4O5.Mg/c1-13-39-35(8)42-28-44-37(10)41(24-25-48(60)64-27-26-34(7)23-17-22-33(6)21-16-20-32(5)19-15-18-31(3)4)52(58-44)50-51(55(62)63-12)54(61)49-38(11)45(59-53(49)50)30-47-40(14-2)36(9)43(57-47)29-46(39)56-42;/h13,26,28-33,37,41,51H,1,14-25,27H2,2-12H3,(H-,56,57,58,59,61);/q-1;+2/p-1/b34-26+;	8	55	72	4	5	0	0	0	0	1	0	0	0	0
chlb[u]	Thylakoid Lumen	Chlorophyll b	C55H70MgN4O6	Manually Reviewed	0	519-62-0	C55H70MgN4O6		C05307		7689	InChI=1S/C55H71N4O6.Mg/c1-12-38-35(8)42-27-43-36(9)40(23-24-48(61)65-26-25-34(7)22-16-21-33(6)20-15-19-32(5)18-14-17-31(3)4)52(58-43)50-51(55(63)64-11)54(62)49-37(10)44(59-53(49)50)28-46-39(13-2)41(30-60)47(57-46)29-45(38)56-42;/h12,25,27-33,36,40,51H,1,13-24,26H2,2-11H3,(H-,56,57,58,59,60,62);/q-1;+2/p-1/b34-25+;/t32?,33?,36-,40-,51?;/m0./s1	8	55	70	4	6	0	0	0	0	1	0	0	0	0
chlda[h]	Chloroplast	Chlorophyllide a	C35H34MgN4O5	Completely Reviewed	0	14897-06-4	C35H34MgN4O5		C02139		5218	InChI=1S/C35H36N4O5.Mg/c1-8-19-15(3)22-12-24-17(5)21(10-11-28(40)41)32(38-24)30-31(35(43)44-7)34(42)29-18(6)25(39-33(29)30)14-27-20(9-2)16(4)23(37-27)13-26(19)36-22;/h8,12-14,17,21,31H,1,9-11H2,2-7H3,(H3,36,37,38,39,40,41,42);/q;+2/p-2/t17-,21-,31+;/m0./s1	8	35	34	4	5	0	0	0	0	1	0	0	0	0
chlda[u]	Thylakoid Lumen	Chlorophyllide a	C35H34MgN4O5	Completely Reviewed	0	14897-06-4	C35H34MgN4O5		C02139		5218	InChI=1S/C35H36N4O5.Mg/c1-8-19-15(3)22-12-24-17(5)21(10-11-28(40)41)32(38-24)30-31(35(43)44-7)34(42)29-18(6)25(39-33(29)30)14-27-20(9-2)16(4)23(37-27)13-26(19)36-22;/h8,12-14,17,21,31H,1,9-11H2,2-7H3,(H3,36,37,38,39,40,41,42);/q;+2/p-2/t17-,21-,31+;/m0./s1	8	35	34	4	5	0	0	0	0	1	0	0	0	0
chldb[h]	Chloroplast	Chlorophyllide b	C35H32MgN4O6	Completely Reviewed	0		C35H32MgN4O6		C16541		51090870	InChI=1S/C35H34N4O6.Mg/c1-7-18-15(3)22-11-23-16(4)20(9-10-28(41)42)32(38-23)30-31(35(44)45-6)34(43)29-17(5)24(39-33(29)30)12-26-19(8-2)21(14-40)27(37-26)13-25(18)36-22;/h7,11-14,16,20,31H,1,8-10H2,2-6H3,(H3,36,37,38,39,40,41,42,43);/q;+2/p-2/t16-,20-,31+;/m0./s1	8	35	32	4	6	0	0	0	0	1	0	0	0	0
chldb[u]	Thylakoid Lumen	Chlorophyllide b	C35H32MgN4O6	Completely Reviewed	0		C35H32MgN4O6		C16541		51090870	InChI=1S/C35H34N4O6.Mg/c1-7-18-15(3)22-11-23-16(4)20(9-10-28(41)42)32(38-23)30-31(35(44)45-6)34(43)29-17(5)24(39-33(29)30)12-26-19(8-2)21(14-40)27(37-26)13-25(18)36-22;/h7,11-14,16,20,31H,1,8-10H2,2-6H3,(H3,36,37,38,39,40,41,42,43);/q;+2/p-2/t16-,20-,31+;/m0./s1	8	35	32	4	6	0	0	0	0	1	0	0	0	0
chlstol	Cytosol	5alpha-Cholesta-7,24-dien-3beta-ol	C27H44O	Completely Reviewed	0	7488-99-5	C27H44O		C05439	45811	7801	InChI=1S/C27H44O/c1-18(2)7-6-8-19(3)23-11-12-24-22-10-9-20-17-21(28)13-15-26(20,4)25(22)14-16-27(23,24)5/h7,10,19-21,23-25,28H,6,8-9,11-17H2,1-5H3/t19-,20+,21+,23-,24+,25?,26+,27-/m1/s1	7.1	27	44	0	1	0	0	0	0	0	0	0	0	0
chor	Cytosol	chorismate	C10H8O6	Completely Reviewed	-2	55508-12-8	C10H10O6		C00251	34395	3550	InChI=1S/C10H10O6/c1-5(9(12)13)16-8-4-6(10(14)15)2-3-7(8)11/h2-4,7-8,11H,1H2,(H,12,13)(H,14,15)/t7-,8-/m1/s1	7.1	10	8	0	6	0	0	0	0	0	0	0	0	0
chor[h]	Chloroplast	chorismate	C10H8O6	Completely Reviewed	-2	55508-12-8	C10H10O6		C00251	34395	3550	InChI=1S/C10H10O6/c1-5(9(12)13)16-8-4-6(10(14)15)2-3-7(8)11/h2-4,7-8,11H,1H2,(H,12,13)(H,14,15)/t7-,8-/m1/s1	8	10	8	0	6	0	0	0	0	0	0	0	0	0
chsterol	Cytosol	Cholesterol	C27H46O	Completely Reviewed	0	57-88-5	C27H46O		C00187	34183	3487	InChI=1S/C27H46O/c1-18(2)7-6-8-19(3)23-11-12-24-22-10-9-20-17-21(28)13-15-26(20,4)25(22)14-16-27(23,24)5/h9,18-19,21-25,28H,6-8,10-17H2,1-5H3/t19-,21+,22+,23-,24+,25+,26+,27-/m1/s1	7.1	27	46	0	1	0	0	0	0	0	0	0	0	0
cit	Cytosol	Citrate	C6H5O7	Completely Reviewed	-3	77-92-9	C6H8O7		C00158	34080	3458	InChI=1S/C6H8O7/c7-3(8)1-6(13,5(11)12)2-4(9)10/h13H,1-2H2,(H,7,8)(H,9,10)(H,11,12)	7.1	6	5	0	7	0	0	0	0	0	0	0	0	0
cit[h]	Chloroplast	Citrate	C6H5O7	Completely Reviewed	-3	77-92-9	C6H8O7		C00158	34080	3458	InChI=1S/C6H8O7/c7-3(8)1-6(13,5(11)12)2-4(9)10/h13H,1-2H2,(H,7,8)(H,9,10)(H,11,12)	7.8	6	5	0	7	0	0	0	0	0	0	0	0	0
cit[m]	Mitochondria	Citrate	C6H5O7	Completely Reviewed	-3	77-92-9	C6H8O7		C00158	34080	3458	InChI=1S/C6H8O7/c7-3(8)1-6(13,5(11)12)2-4(9)10/h13H,1-2H2,(H,7,8)(H,9,10)(H,11,12)	7.8	6	5	0	7	0	0	0	0	0	0	0	0	0
cit[x]	Glyoxysome	Citrate	C6H5O7	Completely Reviewed	-3	77-92-9	C6H8O7		C00158	34080	3458	InChI=1S/C6H8O7/c7-3(8)1-6(13,5(11)12)2-4(9)10/h13H,1-2H2,(H,7,8)(H,9,10)(H,11,12)	8.2	6	5	0	7	0	0	0	0	0	0	0	0	0
cital	Cytosol	Citalopram	C20H22FN2O	Completely Reviewed	1	59729-33-8	C20H21FN2O		C07572		9775	InChI=1S/C20H21FN2O/c1-23(2)11-3-10-20(17-5-7-18(21)8-6-17)19-9-4-15(13-22)12-16(19)14-24-20/h4-9,12H,3,10-11,14H2,1-2H3	7.1	20	22	2	1	0	0	1	0	0	0	0	0	0
cital[e]	Extra-organism	Citalopram	C20H22FN2O	Completely Reviewed	1	59729-33-8	C20H21FN2O		C07572		9775	InChI=1S/C20H21FN2O/c1-23(2)11-3-10-20(17-5-7-18(21)8-6-17)19-9-4-15(13-22)12-16(19)14-24-20/h4-9,12H,3,10-11,14H2,1-2H3	7	20	22	2	1	0	0	1	0	0	0	0	0	0
citalald	Cytosol	Citalopram aldehyde	C18H14FNO2	Completely Reviewed	0		C18H14FNO2		C16612		51090938	InChI=1S/C18H14FNO2/c19-16-5-3-15(4-6-16)18(8-1-9-21)17-7-2-13(11-20)10-14(17)12-22-18/h2-7,9-10H,1,8,12H2	7.1	18	14	1	2	0	0	1	0	0	0	0	0	0
citalo	Cytosol	Citalopram N-oxide	C20H21FN2O2	Completely Reviewed	0		C20H21FN2O2		C16607		51090933	InChI=1S/C20H21FN2O2/c1-23(2,24)11-3-10-20(17-5-7-18(21)8-6-17)19-9-4-15(13-22)12-16(19)14-25-20/h4-9,12H,3,10-11,14H2,1-2H3	7.1	20	21	2	2	0	0	1	0	0	0	0	0	0
citalppa	Cytosol	Citalopram propionic acid	C18H13FNO3	Completely Reviewed	-1		C18H14FNO3		C16610		51090936	InChI=1S/C18H14FNO3/c19-15-4-2-14(3-5-15)18(8-7-17(21)22)16-6-1-12(10-20)9-13(16)11-23-18/h1-6,9H,7-8,11H2,(H,21,22)	7.1	18	13	1	3	0	0	1	0	0	0	0	0	0
citr-L	Cytosol	L-Citrulline	C6H14N3O3	Completely Reviewed	1	372-75-8	C6H13N3O3		C00327	34627	3621	InChI=1S/C6H13N3O3/c7-4(5(10)11)2-1-3-9-6(8)12/h4H,1-3,7H2,(H,10,11)(H3,8,9,12)/t4-/m0/s1	7.1	6	14	3	3	0	0	0	0	0	0	0	0	0
citr-L[h]	Chloroplast	L-Citrulline	C6H14N3O3	Completely Reviewed	1	372-75-8	C6H13N3O3		C00327	34627	3621	InChI=1S/C6H13N3O3/c7-4(5(10)11)2-1-3-9-6(8)12/h4H,1-3,7H2,(H,10,11)(H3,8,9,12)/t4-/m0/s1	8	6	14	3	3	0	0	0	0	0	0	0	0	0
citr-L[m]	Mitochondria	L-Citrulline	C6H14N3O3	Completely Reviewed	1	372-75-8	C6H13N3O3		C00327	34627	3621	InChI=1S/C6H13N3O3/c7-4(5(10)11)2-1-3-9-6(8)12/h4H,1-3,7H2,(H,10,11)(H3,8,9,12)/t4-/m0/s1	7.8	6	14	3	3	0	0	0	0	0	0	0	0	0
cmp	Cytosol	CMP	C9H12N3O8P	Completely Reviewed	-2	63-37-6	C9H14N3O8P		C00055	33689	3357	InChI=1S/C9H14N3O8P/c10-5-1-2-12(9(15)11-5)8-7(14)6(13)4(20-8)3-19-21(16,17)18/h1-2,4,6-8,13-14H,3H2,(H2,10,11,15)(H2,16,17,18)/t4-,6-,7-,8-/m1/s1	7.1	9	12	3	8	1	0	0	0	0	0	0	0	0
cmp[h]	Chloroplast	CMP	C9H12N3O8P	Completely Reviewed	-2	63-37-6	C9H14N3O8P		C00055	33689	3357	InChI=1S/C9H14N3O8P/c10-5-1-2-12(9(15)11-5)8-7(14)6(13)4(20-8)3-19-21(16,17)18/h1-2,4,6-8,13-14H,3H2,(H2,10,11,15)(H2,16,17,18)/t4-,6-,7-,8-/m1/s1	8	9	12	3	8	1	0	0	0	0	0	0	0	0
co	Cytosol	Carbon monoxide	CO	Completely Reviewed	0		CO		C00237	1749973	3536	InChI=1S/CO/c1-2	7.1	1	0	0	1	0	0	0	0	0	0	0	0	0
co[h]	Chloroplast	Carbon monoxide	CO	Completely Reviewed	0		CO		C00237	1749973	3536	InChI=1S/CO/c1-2	8	1	0	0	1	0	0	0	0	0	0	0	0	0
co2	Cytosol	CO2	CO2	Completely Reviewed	0	124-38-9	CO2		C00011	33506	3313	InChI=1S/CO2/c2-1-3	7.1	1	0	0	2	0	0	0	0	0	0	0	0	0
co2[e]	Extra-organism	CO2	CO2	Completely Reviewed	0	124-38-9	CO2		C00011	33506	3313	InChI=1S/CO2/c2-1-3	7	1	0	0	2	0	0	0	0	0	0	0	0	0
co2[h]	Chloroplast	CO2	CO2	Completely Reviewed	0	124-38-9	CO2		C00011	33506	3313	InChI=1S/CO2/c2-1-3	8	1	0	0	2	0	0	0	0	0	0	0	0	0
co2[m]	Mitochondria	CO2	CO2	Completely Reviewed	0	124-38-9	CO2		C00011	33506	3313	InChI=1S/CO2/c2-1-3	7.8	1	0	0	2	0	0	0	0	0	0	0	0	0
co2[x]	Glyoxysome	CO2	CO2	Completely Reviewed	0	124-38-9	CO2		C00011	33506	3313	InChI=1S/CO2/c2-1-3	8.2	1	0	0	2	0	0	0	0	0	0	0	0	0
coa	Cytosol	Coenzyme A	C21H32N7O16P3S	Completely Reviewed	-4	85-61-0	C21H36N7O16P3S		C00010	33502	3312	InChI=1S/C21H36N7O16P3S/c1-21(2,16(31)19(32)24-4-3-12(29)23-5-6-48)8-41-47(38,39)44-46(36,37)40-7-11-15(43-45(33,34)35)14(30)20(42-11)28-10-27-13-17(22)25-9-26-18(13)28/h9-11,14-16,20,30-31,48H,3-8H2,1-2H3,(H,23,29)(H,24,32)(H,36,37)(H,38,39)(H2,22,25,26)(H2,33,34,35)/t11-,14-,15-,16?,20-/m1/s1	7.1	21	32	7	16	3	1	0	0	0	0	0	0	0
coa[h]	Chloroplast	Coenzyme A	C21H32N7O16P3S	Completely Reviewed	-4	85-61-0	C21H36N7O16P3S		C00010	33502	3312	InChI=1S/C21H36N7O16P3S/c1-21(2,16(31)19(32)24-4-3-12(29)23-5-6-48)8-41-47(38,39)44-46(36,37)40-7-11-15(43-45(33,34)35)14(30)20(42-11)28-10-27-13-17(22)25-9-26-18(13)28/h9-11,14-16,20,30-31,48H,3-8H2,1-2H3,(H,23,29)(H,24,32)(H,36,37)(H,38,39)(H2,22,25,26)(H2,33,34,35)/t11-,14-,15-,16?,20-/m1/s1	8	21	32	7	16	3	1	0	0	0	0	0	0	0
coa[m]	Mitochondria	Coenzyme A	C21H32N7O16P3S	Completely Reviewed	-4	85-61-0	C21H36N7O16P3S		C00010	33502	3312	InChI=1S/C21H36N7O16P3S/c1-21(2,16(31)19(32)24-4-3-12(29)23-5-6-48)8-41-47(38,39)44-46(36,37)40-7-11-15(43-45(33,34)35)14(30)20(42-11)28-10-27-13-17(22)25-9-26-18(13)28/h9-11,14-16,20,30-31,48H,3-8H2,1-2H3,(H,23,29)(H,24,32)(H,36,37)(H,38,39)(H2,22,25,26)(H2,33,34,35)/t11-,14-,15-,16?,20-/m1/s1	7.8	21	32	7	16	3	1	0	0	0	0	0	0	0
coa[s]	Eyespot	Coenzyme A	C21H32N7O16P3S	Completely Reviewed	-4	85-61-0	C21H36N7O16P3S		C00010	33502	3312	InChI=1S/C21H36N7O16P3S/c1-21(2,16(31)19(32)24-4-3-12(29)23-5-6-48)8-41-47(38,39)44-46(36,37)40-7-11-15(43-45(33,34)35)14(30)20(42-11)28-10-27-13-17(22)25-9-26-18(13)28/h9-11,14-16,20,30-31,48H,3-8H2,1-2H3,(H,23,29)(H,24,32)(H,36,37)(H,38,39)(H2,22,25,26)(H2,33,34,35)/t11-,14-,15-,16?,20-/m1/s1	8	21	32	7	16	3	1	0	0	0	0	0	0	0
coa[x]	Glyoxysome	Coenzyme A	C21H32N7O16P3S	Completely Reviewed	-4	85-61-0	C21H36N7O16P3S		C00010	33502	3312	InChI=1S/C21H36N7O16P3S/c1-21(2,16(31)19(32)24-4-3-12(29)23-5-6-48)8-41-47(38,39)44-46(36,37)40-7-11-15(43-45(33,34)35)14(30)20(42-11)28-10-27-13-17(22)25-9-26-18(13)28/h9-11,14-16,20,30-31,48H,3-8H2,1-2H3,(H,23,29)(H,24,32)(H,36,37)(H,38,39)(H2,22,25,26)(H2,33,34,35)/t11-,14-,15-,16?,20-/m1/s1	8.2	21	32	7	16	3	1	0	0	0	0	0	0	0
cpp1[h]	Chloroplast	Coproporphyrin I	C36H34N4O8	Completely Reviewed	-4		C36H38N4O8		C05769		8064	InChI=1S/C36H38N4O8/c1-17-21(5-9-33(41)42)29-14-26-19(3)23(7-11-35(45)46)31(39-26)16-28-20(4)24(8-12-36(47)48)32(40-28)15-27-18(2)22(6-10-34(43)44)30(38-27)13-25(17)37-29/h13-16,37-38H,5-12H2,1-4H3,(H,41,42)(H,43,44)(H,45,46)(H,47,48)	8	36	34	4	8	0	0	0	0	0	0	0	0	0
cpp3[h]	Chloroplast	Coproporphyrin III	C36H34N4O8	Completely Reviewed	-4		C36H38N4O8		C05770		8065	InChI=1S/C36H38N4O8/c1-17-21(5-9-33(41)42)29-14-27-19(3)22(6-10-34(43)44)30(39-27)15-28-20(4)24(8-12-36(47)48)32(40-28)16-31-23(7-11-35(45)46)18(2)26(38-31)13-25(17)37-29/h13-16,38,40H,5-12H2,1-4H3,(H,41,42)(H,43,44)(H,45,46)(H,47,48)	8	36	34	4	8	0	0	0	0	0	0	0	0	0
cpppg1[h]	Chloroplast	Coproporphyrinogen I	C36H40N4O8	Completely Reviewed	-4		C36H44N4O8		C05768	46460	8063	InChI=1S/C36H44N4O8/c1-17-21(5-9-33(41)42)29-14-26-19(3)23(7-11-35(45)46)31(39-26)16-28-20(4)24(8-12-36(47)48)32(40-28)15-27-18(2)22(6-10-34(43)44)30(38-27)13-25(17)37-29/h37-40H,5-16H2,1-4H3,(H,41,42)(H,43,44)(H,45,46)(H,47,48)	8	36	40	4	8	0	0	0	0	0	0	0	0	0
cpppg3[h]	Chloroplast	Coproporphyrinogen III	C36H40N4O8	Completely Reviewed	-4	2624-63-7	C36H44N4O8		C03263	41515	6127	InChI=1S/C36H44N4O8/c1-17-21(5-9-33(41)42)29-14-27-19(3)22(6-10-34(43)44)30(39-27)15-28-20(4)24(8-12-36(47)48)32(40-28)16-31-23(7-11-35(45)46)18(2)26(38-31)13-25(17)37-29/h37-40H,5-16H2,1-4H3,(H,41,42)(H,43,44)(H,45,46)(H,47,48)	8	36	40	4	8	0	0	0	0	0	0	0	0	0
crpxan[u]	Thylakoid Lumen	alpha-Cryptoxanthin	C40H56O	Completely Reviewed	0		C40H56O		C15981		47205294	InChI=1S/C40H56O/c1-30(18-13-20-32(3)23-25-37-34(5)22-15-27-39(37,7)8)16-11-12-17-31(2)19-14-21-33(4)24-26-38-35(6)28-36(41)29-40(38,9)10/h11-14,16-21,23-26,28,36,38,41H,15,22,27,29H2,1-10H3/b12-11+,18-13+,19-14+,25-23+,26-24+,30-16+,31-17+,32-20+,33-21+/t36-,38?/m0/s1	8	40	56	0	1	0	0	0	0	0	0	0	0	0
csn	Cytosol	Cytosine	C4H5N3O	Completely Reviewed	0	71-30-7	C4H5N3O		C00380	34812	3670	InChI=1S/C4H5N3O/c5-3-1-2-6-4(8)7-3/h1-2H,(H3,5,6,7,8)	7.1	4	5	3	1	0	0	0	0	0	0	0	0	0
ctp	Cytosol	CTP	C9H12N3O14P3	Completely Reviewed	-4	65-47-4	C9H16N3O14P3		C00063	33710	3363	InChI=1S/C9H16N3O14P3/c10-5-1-2-12(9(15)11-5)8-7(14)6(13)4(24-8)3-23-28(19,20)26-29(21,22)25-27(16,17)18/h1-2,4,6-8,13-14H,3H2,(H,19,20)(H,21,22)(H2,10,11,15)(H2,16,17,18)/t4-,6-,7-,8-/m1/s1	7.1	9	12	3	14	3	0	0	0	0	0	0	0	0
ctp[h]	Chloroplast	CTP	C9H12N3O14P3	Completely Reviewed	-4	65-47-4	C9H16N3O14P3		C00063	33710	3363	InChI=1S/C9H16N3O14P3/c10-5-1-2-12(9(15)11-5)8-7(14)6(13)4(24-8)3-23-28(19,20)26-29(21,22)25-27(16,17)18/h1-2,4,6-8,13-14H,3H2,(H,19,20)(H,21,22)(H2,10,11,15)(H2,16,17,18)/t4-,6-,7-,8-/m1/s1	8	9	12	3	14	3	0	0	0	0	0	0	0	0
ctp[m]	Mitochondria	CTP	C9H12N3O14P3	Completely Reviewed	-4	65-47-4	C9H16N3O14P3		C00063	33710	3363	InChI=1S/C9H16N3O14P3/c10-5-1-2-12(9(15)11-5)8-7(14)6(13)4(24-8)3-23-28(19,20)26-29(21,22)25-27(16,17)18/h1-2,4,6-8,13-14H,3H2,(H,19,20)(H,21,22)(H2,10,11,15)(H2,16,17,18)/t4-,6-,7-,8-/m1/s1	7.8	9	12	3	14	3	0	0	0	0	0	0	0	0
cyart	Cytosol	Cycloartenol	C30H50O	Completely Reviewed	0	469-38-5	C30H50O		C01902		5012	InChI=1S/C30H50O/c1-20(2)9-8-10-21(3)22-13-15-28(7)24-12-11-23-26(4,5)25(31)14-16-29(23)19-30(24,29)18-17-27(22,28)6/h9,21-25,31H,8,10-19H2,1-7H3/t21-,22-,23+,24+,25+,27-,28+,29-,30+/m1/s1	7.1	30	50	0	1	0	0	0	0	0	0	0	0	0
cyeuol	Cytosol	Cycloeucalenol	C30H50O	Completely Reviewed	0	469-39-6	C30H50O		C02141		5220	InChI=1S/C30H50O/c1-19(2)20(3)8-9-21(4)23-12-14-28(7)26-11-10-24-22(5)25(31)13-15-29(24)18-30(26,29)17-16-27(23,28)6/h19,21-26,31H,3,8-18H2,1-2,4-7H3/t21-,22+,23-,24+,25+,26+,27-,28+,29-,30+/m1/s1	7.1	30	50	0	1	0	0	0	0	0	0	0	0	0
cys-L	Cytosol	L-Cysteine	C3H7NO2S	Completely Reviewed	0	52-90-4	C3H7NO2S		C00097	33843	3397	InChI=1S/C3H7NO2S/c4-2(1-7)3(5)6/h2,7H,1,4H2,(H,5,6)/t2-/m0/s1	7.1	3	7	1	2	0	1	0	0	0	0	0	0	0
cys-L[h]	Chloroplast	L-Cysteine	C3H7NO2S	Completely Reviewed	0	52-90-4	C3H7NO2S		C00097	33843	3397	InChI=1S/C3H7NO2S/c4-2(1-7)3(5)6/h2,7H,1,4H2,(H,5,6)/t2-/m0/s1	8	3	7	1	2	0	1	0	0	0	0	0	0	0
cys-L[m]	Mitochondria	L-Cysteine	C3H7NO2S	Completely Reviewed	0	52-90-4	C3H7NO2S		C00097	33843	3397	InChI=1S/C3H7NO2S/c4-2(1-7)3(5)6/h2,7H,1,4H2,(H,5,6)/t2-/m0/s1	7.8	3	7	1	2	0	1	0	0	0	0	0	0	0
cyst-L[h]	Chloroplast	L-Cystathionine	C7H14N2O4S	Completely Reviewed	0	56-88-2	C7H14N2O4S		C02291	39523	5347	InChI=1S/C7H14N2O4S/c8-4(6(10)11)1-2-14-3-5(9)7(12)13/h4-5H,1-3,8-9H2,(H,10,11)(H,12,13)/t4-,5-/m0/s1	8	7	14	2	4	0	1	0	0	0	0	0	0	0
cystrna	Cytosol	L-Cysteinyl-tRNA(Cys)	C3H6NOSR	Not Reviewed	1		C3H6NOSR		C03125	52787	6018		7.1	3	6	1	1	0	1	0	0	0	0	0	1	0
cytc[h]	Chloroplast	Cytochrome c	C42H44FeN8O8S2R4	Manually Reviewed	0	9007-43-6	C42H44FeN8O8S2R4		C00524		3807		8	42	44	8	8	0	2	0	1	0	0	0	4	0
cytc[m]	Mitochondria	Cytochrome c	C42H44FeN8O8S2R4	Manually Reviewed	0	9007-43-6	C42H44FeN8O8S2R4		C00524		3807		7.8	42	44	8	8	0	2	0	1	0	0	0	4	0
cytd	Cytosol	Cytidine	C9H13N3O5	Completely Reviewed	0	65-46-3	C9H13N3O5		C00475	35089	3758	InChI=1S/C9H13N3O5/c10-5-1-2-12(9(16)11-5)8-7(15)6(14)4(3-13)17-8/h1-2,4,6-8,13-15H,3H2,(H2,10,11,16)/t4-,6-,7-,8-/m1/s1	7.1	9	13	3	5	0	0	0	0	0	0	0	0	0
cytP450o	Cytosol	Oxidized flavoprotein (cytochrome P-450)	X	Manually Reviewed	0		X		C03161		6046		7.1	0	0	0	0	0	0	0	0	0	0	0	0	1
cytP450o[h]	Chloroplast	Oxidized flavoprotein (cytochrome P-450)	X	Manually Reviewed	0		X		C03161		6046		8	0	0	0	0	0	0	0	0	0	0	0	0	1
cytP450r	Cytosol	Reduced flavoprotein (cytochrome P-450)	XH2	Manually Reviewed	0		XH2		C03024		5930		7.1	0	2	0	0	0	0	0	0	0	0	0	0	1
cytP450r[h]	Chloroplast	Reduced flavoprotein (cytochrome P-450)	XH2	Manually Reviewed	0		XH2		C03024		5930		8	0	2	0	0	0	0	0	0	0	0	0	0	1
dad-2	Cytosol	Deoxyadenosine	C10H13N5O3	Completely Reviewed	0	958-09-8	C10H13N5O3		C00559	35352	3839	InChI=1S/C10H13N5O3/c11-9-8-10(13-3-12-9)15(4-14-8)7-1-5(17)6(2-16)18-7/h3-7,16-17H,1-2H2,(H2,11,12,13)/t5-,6+,7+/m0/s1	7.1	10	13	5	3	0	0	0	0	0	0	0	0	0
dadp	Cytosol	dADP	C10H12N5O9P2	Completely Reviewed	-3		C10H15N5O9P2		C00206	34254	3506	InChI=1S/C10H15N5O9P2/c11-9-8-10(13-3-12-9)15(4-14-8)7-1-5(16)6(23-7)2-22-26(20,21)24-25(17,18)19/h3-7,16H,1-2H2,(H,20,21)(H2,11,12,13)(H2,17,18,19)/t5-,6+,7+/m0/s1	7.1	10	12	5	9	2	0	0	0	0	0	0	0	0
dadp[h]	Chloroplast	dADP	C10H12N5O9P2	Completely Reviewed	-3		C10H15N5O9P2		C00206	34254	3506	InChI=1S/C10H15N5O9P2/c11-9-8-10(13-3-12-9)15(4-14-8)7-1-5(16)6(23-7)2-22-26(20,21)24-25(17,18)19/h3-7,16H,1-2H2,(H,20,21)(H2,11,12,13)(H2,17,18,19)/t5-,6+,7+/m0/s1	8	10	12	5	9	2	0	0	0	0	0	0	0	0
dadp[m]	Mitochondria	dADP	C10H12N5O9P2	Completely Reviewed	-3		C10H15N5O9P2		C00206	34254	3506	InChI=1S/C10H15N5O9P2/c11-9-8-10(13-3-12-9)15(4-14-8)7-1-5(16)6(23-7)2-22-26(20,21)24-25(17,18)19/h3-7,16H,1-2H2,(H,20,21)(H2,11,12,13)(H2,17,18,19)/t5-,6+,7+/m0/s1	7.8	10	12	5	9	2	0	0	0	0	0	0	0	0
damp	Cytosol	dAMP	C10H12N5O6P	Completely Reviewed	-2	653-63-4	C10H14N5O6P		C00360	34735	3651	InChI=1S/C10H14N5O6P/c11-9-8-10(13-3-12-9)15(4-14-8)7-1-5(16)6(21-7)2-20-22(17,18)19/h3-7,16H,1-2H2,(H2,11,12,13)(H2,17,18,19)/t5-,6+,7+/m0/s1	7.1	10	12	5	6	1	0	0	0	0	0	0	0	0
damp[h]	Chloroplast	dAMP	C10H12N5O6P	Completely Reviewed	-2	653-63-4	C10H14N5O6P		C00360	34735	3651	InChI=1S/C10H14N5O6P/c11-9-8-10(13-3-12-9)15(4-14-8)7-1-5(16)6(21-7)2-20-22(17,18)19/h3-7,16H,1-2H2,(H2,11,12,13)(H2,17,18,19)/t5-,6+,7+/m0/s1	8	10	12	5	6	1	0	0	0	0	0	0	0	0
damp[m]	Mitochondria	dAMP	C10H12N5O6P	Completely Reviewed	-2	653-63-4	C10H14N5O6P		C00360	34735	3651	InChI=1S/C10H14N5O6P/c11-9-8-10(13-3-12-9)15(4-14-8)7-1-5(16)6(21-7)2-20-22(17,18)19/h3-7,16H,1-2H2,(H2,11,12,13)(H2,17,18,19)/t5-,6+,7+/m0/s1	7.8	10	12	5	6	1	0	0	0	0	0	0	0	0
datp	Cytosol	dATP	C10H12N5O12P3	Completely Reviewed	-4	1927-31-7	C10H16N5O12P3		C00131	33969	3431	InChI=1S/C10H16N5O12P3/c11-9-8-10(13-3-12-9)15(4-14-8)7-1-5(16)6(25-7)2-24-29(20,21)27-30(22,23)26-28(17,18)19/h3-7,16H,1-2H2,(H,20,21)(H,22,23)(H2,11,12,13)(H2,17,18,19)/t5-,6+,7+/m0/s1	7.1	10	12	5	12	3	0	0	0	0	0	0	0	0
datp[m]	Mitochondria	dATP	C10H12N5O12P3	Completely Reviewed	-4	1927-31-7	C10H16N5O12P3		C00131	33969	3431	InChI=1S/C10H16N5O12P3/c11-9-8-10(13-3-12-9)15(4-14-8)7-1-5(16)6(25-7)2-24-29(20,21)27-30(22,23)26-28(17,18)19/h3-7,16H,1-2H2,(H,20,21)(H,22,23)(H2,11,12,13)(H2,17,18,19)/t5-,6+,7+/m0/s1	7.8	10	12	5	12	3	0	0	0	0	0	0	0	0
db4p[h]	Chloroplast	3,4-dihydroxy-2-butanone 4-phosphate	C4H7O6P	Completely Reviewed	-2		C4H9O6P		C15556	199371	17396548	InChI=1S/C4H9O6P/c1-3(5)4(6)2-10-11(7,8)9/h4,6H,2H2,1H3,(H2,7,8,9)	8	4	7	0	6	1	0	0	0	0	0	0	0	0
dc2coa[m]	Mitochondria	trans-Dec-2-enoyl-CoA	C31H48N7O17P3S	Completely Reviewed	-4		C31H52N7O17P3S		C05275	45480	7662	InChI=1S/C31H52N7O17P3S/c1-4-5-6-7-8-9-10-11-22(40)59-15-14-33-21(39)12-13-34-29(43)26(42)31(2,3)17-52-58(49,50)55-57(47,48)51-16-20-25(54-56(44,45)46)24(41)30(53-20)38-19-37-23-27(32)35-18-36-28(23)38/h10-11,18-20,24-26,30,41-42H,4-9,12-17H2,1-3H3,(H,33,39)(H,34,43)(H,47,48)(H,49,50)(H2,32,35,36)(H2,44,45,46)/b11-10+/t20-,24-,25-,26?,30-/m1/s1	7.8	31	48	7	17	3	1	0	0	0	0	0	0	0
dc2coa[x]	Glyoxysome	trans-Dec-2-enoyl-CoA	C31H48N7O17P3S	Completely Reviewed	-4		C31H52N7O17P3S		C05275	45480	7662	InChI=1S/C31H52N7O17P3S/c1-4-5-6-7-8-9-10-11-22(40)59-15-14-33-21(39)12-13-34-29(43)26(42)31(2,3)17-52-58(49,50)55-57(47,48)51-16-20-25(54-56(44,45)46)24(41)30(53-20)38-19-37-23-27(32)35-18-36-28(23)38/h10-11,18-20,24-26,30,41-42H,4-9,12-17H2,1-3H3,(H,33,39)(H,34,43)(H,47,48)(H,49,50)(H2,32,35,36)(H2,44,45,46)/b11-10+/t20-,24-,25-,26?,30-/m1/s1	8.2	31	48	7	17	3	1	0	0	0	0	0	0	0
dca[h]	Chloroplast	Decanoate (n-C10:0)	C10H19O2	Completely Reviewed	-1	334-48-5	C10H20O2		C01571	37897	4728	InChI=1S/C10H20O2/c1-2-3-4-5-6-7-8-9-10(11)12/h2-9H2,1H3,(H,11,12)	8	10	19	0	2	0	0	0	0	0	0	0	0	0
dcaACP[h]	Chloroplast	Decanoyl-ACP (n-C10:0ACP)	C10H19OSR	Manually Reviewed	0		C10H19OSR		C05755	1446147	8050		8	10	19	0	1	0	1	0	0	0	0	0	1	0
dcacoa[m]	Mitochondria	Decanoyl-CoA (n-C10:0CoA)	C31H50N7O17P3S	Completely Reviewed	-4		C31H54N7O17P3S		C05274	45478	7661	InChI=1S/C31H54N7O17P3S/c1-4-5-6-7-8-9-10-11-22(40)59-15-14-33-21(39)12-13-34-29(43)26(42)31(2,3)17-52-58(49,50)55-57(47,48)51-16-20-25(54-56(44,45)46)24(41)30(53-20)38-19-37-23-27(32)35-18-36-28(23)38/h18-20,24-26,30,41-42H,4-17H2,1-3H3,(H,33,39)(H,34,43)(H,47,48)(H,49,50)(H2,32,35,36)(H2,44,45,46)/t20-,24-,25-,26?,30-/m1/s1	7.8	31	50	7	17	3	1	0	0	0	0	0	0	0
dcacoa[x]	Glyoxysome	Decanoyl-CoA (n-C10:0CoA)	C31H50N7O17P3S	Completely Reviewed	-4		C31H54N7O17P3S		C05274	45478	7661	InChI=1S/C31H54N7O17P3S/c1-4-5-6-7-8-9-10-11-22(40)59-15-14-33-21(39)12-13-34-29(43)26(42)31(2,3)17-52-58(49,50)55-57(47,48)51-16-20-25(54-56(44,45)46)24(41)30(53-20)38-19-37-23-27(32)35-18-36-28(23)38/h18-20,24-26,30,41-42H,4-17H2,1-3H3,(H,33,39)(H,34,43)(H,47,48)(H,49,50)(H2,32,35,36)(H2,44,45,46)/t20-,24-,25-,26?,30-/m1/s1	8.2	31	50	7	17	3	1	0	0	0	0	0	0	0
dcamp	Cytosol	N6-(1,2-Dicarboxyethyl)-AMP	C14H14N5O11P	Completely Reviewed	-4	19046-78-7	C14H18N5O11P		C03794	42544	6543	InChI=1S/C14H18N5O11P/c20-7(21)1-5(14(24)25)18-11-8-12(16-3-15-11)19(4-17-8)13-10(23)9(22)6(30-13)2-29-31(26,27)28/h3-6,9-10,13,22-23H,1-2H2,(H,20,21)(H,24,25)(H,15,16,18)(H2,26,27,28)/t5?,6-,9-,10-,13-/m1/s1	7.1	14	14	5	11	1	0	0	0	0	0	0	0	0
dcamp[h]	Chloroplast	N6-(1,2-Dicarboxyethyl)-AMP	C14H14N5O11P	Completely Reviewed	-4	19046-78-7	C14H18N5O11P		C03794	42544	6543	InChI=1S/C14H18N5O11P/c20-7(21)1-5(14(24)25)18-11-8-12(16-3-15-11)19(4-17-8)13-10(23)9(22)6(30-13)2-29-31(26,27)28/h3-6,9-10,13,22-23H,1-2H2,(H,20,21)(H,24,25)(H,15,16,18)(H2,26,27,28)/t5?,6-,9-,10-,13-/m1/s1	8	14	14	5	11	1	0	0	0	0	0	0	0	0
dcaro[h]	Chloroplast	delta-Carotene	C40H56	Completely Reviewed	0	472-92-4	C40H56		C08586		10779	InChI=1S/C40H56/c1-32(2)18-13-21-35(5)24-15-26-36(6)25-14-22-33(3)19-11-12-20-34(4)23-16-27-37(7)29-30-39-38(8)28-17-31-40(39,9)10/h11-12,14-16,18-20,22-30,39H,13,17,21,31H2,1-10H3/b12-11+,22-14+,23-16+,26-15+,30-29+,33-19+,34-20+,35-24+,36-25+,37-27+/t39-/m0/s1	8	40	56	0	0	0	0	0	0	0	0	0	0	0
dcdp	Cytosol	dCDP	C9H12N3O10P2	Completely Reviewed	-3		C9H15N3O10P2		C00705	50858	3972	InChI=1S/C9H15N3O10P2/c10-7-1-2-12(9(14)11-7)8-3-5(13)6(21-8)4-20-24(18,19)22-23(15,16)17/h1-2,5-6,8,13H,3-4H2,(H,18,19)(H2,10,11,14)(H2,15,16,17)/t5-,6+,8+/m0/s1	7.1	9	12	3	10	2	0	0	0	0	0	0	0	0
dcdp[m]	Mitochondria	dCDP	C9H12N3O10P2	Completely Reviewed	-3		C9H15N3O10P2		C00705	50858	3972	InChI=1S/C9H15N3O10P2/c10-7-1-2-12(9(14)11-7)8-3-5(13)6(21-8)4-20-24(18,19)22-23(15,16)17/h1-2,5-6,8,13H,3-4H2,(H,18,19)(H2,10,11,14)(H2,15,16,17)/t5-,6+,8+/m0/s1	7.8	9	12	3	10	2	0	0	0	0	0	0	0	0
dcmp	Cytosol	dCMP	C9H12N3O7P	Completely Reviewed	-2	1032-65-1	C9H14N3O7P		C00239	34352	3538	InChI=1S/C9H14N3O7P/c10-7-1-2-12(9(14)11-7)8-3-5(13)6(19-8)4-18-20(15,16)17/h1-2,5-6,8,13H,3-4H2,(H2,10,11,14)(H2,15,16,17)/t5-,6+,8+/m0/s1	7.1	9	12	3	7	1	0	0	0	0	0	0	0	0
dctp	Cytosol	dCTP	C9H12N3O13P3	Completely Reviewed	-4	2056-98-6	C9H16N3O13P3		C00458	35027	3742	InChI=1S/C9H16N3O13P3/c10-7-1-2-12(9(14)11-7)8-3-5(13)6(23-8)4-22-27(18,19)25-28(20,21)24-26(15,16)17/h1-2,5-6,8,13H,3-4H2,(H,18,19)(H,20,21)(H2,10,11,14)(H2,15,16,17)/t5-,6+,8+/m0/s1	7.1	9	12	3	13	3	0	0	0	0	0	0	0	0
dctp[m]	Mitochondria	dCTP	C9H12N3O13P3	Completely Reviewed	-4	2056-98-6	C9H16N3O13P3		C00458	35027	3742	InChI=1S/C9H16N3O13P3/c10-7-1-2-12(9(14)11-7)8-3-5(13)6(23-8)4-22-27(18,19)25-28(20,21)24-26(15,16)17/h1-2,5-6,8,13H,3-4H2,(H,18,19)(H,20,21)(H2,10,11,14)(H2,15,16,17)/t5-,6+,8+/m0/s1	7.8	9	12	3	13	3	0	0	0	0	0	0	0	0
dcyt	Cytosol	Deoxycytidine	C9H13N3O4	Completely Reviewed	0	951-77-9	C9H13N3O4		C00881	36280	4137	InChI=1S/C9H13N3O4/c10-7-1-2-12(9(15)11-7)8-3-5(14)6(4-13)16-8/h1-2,5-6,8,13-14H,3-4H2,(H2,10,11,15)/t5-,6+,8+/m0/s1	7.1	9	13	3	4	0	0	0	0	0	0	0	0	0
dd2coa[m]	Mitochondria	trans-Dodec-2-enoyl-CoA	C33H52N7O17P3S	Completely Reviewed	-4		C33H56N7O17P3S		C03221	41433	6094	InChI=1S/C33H56N7O17P3S/c1-4-5-6-7-8-9-10-11-12-13-24(42)61-17-16-35-23(41)14-15-36-31(45)28(44)33(2,3)19-54-60(51,52)57-59(49,50)53-18-22-27(56-58(46,47)48)26(43)32(55-22)40-21-39-25-29(34)37-20-38-30(25)40/h12-13,20-22,26-28,32,43-44H,4-11,14-19H2,1-3H3,(H,35,41)(H,36,45)(H,49,50)(H,51,52)(H2,34,37,38)(H2,46,47,48)/b13-12+/t22-,26-,27-,28?,32-/m1/s1	7.8	33	52	7	17	3	1	0	0	0	0	0	0	0
dd2coa[x]	Glyoxysome	trans-Dodec-2-enoyl-CoA	C33H52N7O17P3S	Completely Reviewed	-4		C33H56N7O17P3S		C03221	41433	6094	InChI=1S/C33H56N7O17P3S/c1-4-5-6-7-8-9-10-11-12-13-24(42)61-17-16-35-23(41)14-15-36-31(45)28(44)33(2,3)19-54-60(51,52)57-59(49,50)53-18-22-27(56-58(46,47)48)26(43)32(55-22)40-21-39-25-29(34)37-20-38-30(25)40/h12-13,20-22,26-28,32,43-44H,4-11,14-19H2,1-3H3,(H,35,41)(H,36,45)(H,49,50)(H,51,52)(H2,34,37,38)(H2,46,47,48)/b13-12+/t22-,26-,27-,28?,32-/m1/s1	8.2	33	52	7	17	3	1	0	0	0	0	0	0	0
ddca[h]	Chloroplast	Dodecanoate (n-C12:0)	C12H23O2	Completely Reviewed	-1	143-07-7	C12H24O2		C02679	40351	5649	InChI=1S/C12H24O2/c1-2-3-4-5-6-7-8-9-10-11-12(13)14/h2-11H2,1H3,(H,13,14)	8	12	23	0	2	0	0	0	0	0	0	0	0	0
ddcaACP[h]	Chloroplast	Dodecanoyl-ACP (n-C12:0ACP)	C12H23OSR	Manually Reviewed	0		C12H23OSR		C05223	1436978	7620		8	12	23	0	1	0	1	0	0	0	0	0	1	0
ddcacoa[m]	Mitochondria	Dodecanoyl-CoA (n-C12:0CoA)	C33H54N7O17P3S	Completely Reviewed	-4	6244-92-4	C33H58N7O17P3S		C01832	38504	4951	InChI=1S/C33H58N7O17P3S/c1-4-5-6-7-8-9-10-11-12-13-24(42)61-17-16-35-23(41)14-15-36-31(45)28(44)33(2,3)19-54-60(51,52)57-59(49,50)53-18-22-27(56-58(46,47)48)26(43)32(55-22)40-21-39-25-29(34)37-20-38-30(25)40/h20-22,26-28,32,43-44H,4-19H2,1-3H3,(H,35,41)(H,36,45)(H,49,50)(H,51,52)(H2,34,37,38)(H2,46,47,48)/t22-,26-,27-,28?,32-/m1/s1	7.8	33	54	7	17	3	1	0	0	0	0	0	0	0
ddcacoa[x]	Glyoxysome	Dodecanoyl-CoA (n-C12:0CoA)	C33H54N7O17P3S	Completely Reviewed	-4	6244-92-4	C33H58N7O17P3S		C01832	38504	4951	InChI=1S/C33H58N7O17P3S/c1-4-5-6-7-8-9-10-11-12-13-24(42)61-17-16-35-23(41)14-15-36-31(45)28(44)33(2,3)19-54-60(51,52)57-59(49,50)53-18-22-27(56-58(46,47)48)26(43)32(55-22)40-21-39-25-29(34)37-20-38-30(25)40/h20-22,26-28,32,43-44H,4-19H2,1-3H3,(H,35,41)(H,36,45)(H,49,50)(H,51,52)(H2,34,37,38)(H2,46,47,48)/t22-,26-,27-,28?,32-/m1/s1	8.2	33	54	7	17	3	1	0	0	0	0	0	0	0
ddmcital	Cytosol	Didemethylcitalopram	C18H18FN2O	Completely Reviewed	1	62498-69-5	C18H17FN2O		C16609		51090935	InChI=1S/C18H17FN2O/c19-16-5-3-15(4-6-16)18(8-1-9-20)17-7-2-13(11-21)10-14(17)12-22-18/h2-7,10H,1,8-9,12,20H2	7.1	18	18	2	1	0	0	1	0	0	0	0	0	0
ddsmsterol	Cytosol	7-Dehydrodesmosterol	C27H42O	Completely Reviewed	0	59865-13-3	C27H42O		C05107	45126	7533	InChI=1S/C27H42O/c1-18(2)7-6-8-19(3)23-11-12-24-22-10-9-20-17-21(28)13-15-26(20,4)25(22)14-16-27(23,24)5/h7,9-10,19,21,23-25,28H,6,8,11-17H2,1-5H3/t19-,21+,23-,24+,25+,26+,27-/m1/s1	7.1	27	42	0	1	0	0	0	0	0	0	0	0	0
dedoldp	Cytosol	Dehydrodolichol diphosphate	C55H89O7P2	Manually Reviewed	-3		C55H92O7P2		C05859		8152		7.1	55	89	0	7	2	0	0	0	0	0	0	0	0
degly[e]	Extra-organism	N,N-Diethylglycine	C6H13NO2	Completely Reviewed	0		C6H13NO2		C16647		51090971	InChI=1S/C6H13NO2/c1-3-7(4-2)5-6(8)9/h3-5H2,1-2H3,(H,8,9)	7	6	13	1	2	0	0	0	0	0	0	0	0	0
dgdg1819Z160[h]	Chloroplast	Digalactosyldiacylglycerol (1-(9Z)-octadecenoyl,2-hexadecanoyl, 18:1(9Z)/16:0)	C49H90O15	Manually Reviewed	0		C49H90O15		C06037		8309		8	49	90	0	15	0	0	0	0	0	0	0	0	0
dgdg1819Z1617Z[h]	Chloroplast	Digalactosyldiacylglycerol (1-(9Z)-octadecenoyl,2-(7Z)-hexadecenoyl, 18:1(9Z)/16:1(7Z))	C49H88O15	Manually Reviewed	0		C49H88O15		C06037		8309		8	49	88	0	15	0	0	0	0	0	0	0	0	0
dgdg1819Z1619Z[h]	Chloroplast	Digalactosyldiacylglycerol (1-(9Z)-octadecenoyl,2-(9Z)-hexadecenoyl, 18:1(9Z)/16:1(9Z))	C49H88O15	Manually Reviewed	0		C49H88O15		C06037		8309		8	49	88	0	15	0	0	0	0	0	0	0	0	0
dgdg1819Z1627Z10Z[h]	Chloroplast	Digalactosyldiacylglycerol (1-(9Z)-octadecenoyl,2-(7Z,10Z)-hexadecadienoyl, 18:1(9Z)/16:2(7Z,10Z))	C49H86O15	Manually Reviewed	0		C49H86O15		C06037		8309		8	49	86	0	15	0	0	0	0	0	0	0	0	0
dgdg1819Z1634Z7Z10Z[h]	Chloroplast	Digalactosyldiacylglycerol (1-(9Z)-octadecenoyl,2-(4Z,7Z,10Z)-hexadecatrienoyl, 18:1(9Z)/16:3(4Z,7Z,10Z))	C49H84O15	Manually Reviewed	0		C49H84O15		C06037		8309		8	49	84	0	15	0	0	0	0	0	0	0	0	0
dgdg1819Z1637Z10Z13Z[h]	Chloroplast	Digalactosyldiacylglycerol (1-(9Z)-octadecenoyl,2-(7Z,10Z,13Z)-hexadecatrienoyl, 18:1(9Z)/16:3(7Z,10Z,13Z))	C49H84O15	Manually Reviewed	0		C49H84O15		C06037		8309		8	49	84	0	15	0	0	0	0	0	0	0	0	0
dgdg1829Z12Z160[h]	Chloroplast	Digalactosyldiacylglycerol (1-(9Z,12Z)-octadecadienoyl,2-hexadecanoyl, 18:2(9Z,12Z)/16:0)	C49H88O15	Manually Reviewed	0		C49H88O15		C06037		8309		8	49	88	0	15	0	0	0	0	0	0	0	0	0
dgdg1829Z12Z1617Z[h]	Chloroplast	Digalactosyldiacylglycerol (1-(9Z,12Z)-octadecadienoyl,2-(7Z)-hexadecenoyl, 18:2(9Z,12Z)/16:1(7Z))	C49H86O15	Manually Reviewed	0		C49H86O15		C06037		8309		8	49	86	0	15	0	0	0	0	0	0	0	0	0
dgdg1829Z12Z1619Z[h]	Chloroplast	Digalactosyldiacylglycerol (1-(9Z,12Z)-octadecadienoyl,2-(9Z)-hexadecenoyl, 18:2(9Z,12Z)/16:1(9Z))	C49H86O15	Manually Reviewed	0		C49H86O15		C06037		8309		8	49	86	0	15	0	0	0	0	0	0	0	0	0
dgdg1829Z12Z1627Z10Z[h]	Chloroplast	Digalactosyldiacylglycerol (1-(9Z,12Z)-octadecadienoyl,2-(7Z,10Z)-hexadecadienoyl, 18:2(9Z,12Z)/16:2(7Z,10Z))	C49H84O15	Manually Reviewed	0		C49H84O15		C06037		8309		8	49	84	0	15	0	0	0	0	0	0	0	0	0
dgdg1829Z12Z1634Z7Z10Z[h]	Chloroplast	Digalactosyldiacylglycerol (1-(9Z,12Z)-octadecadienoyl,2-(4Z,7Z,10Z)-hexadecatrienoyl, 18:2(9Z,12Z)/16:3(4Z,7Z,10Z))	C49H82O15	Manually Reviewed	0		C49H82O15		C06037		8309		8	49	82	0	15	0	0	0	0	0	0	0	0	0
dgdg1829Z12Z1637Z10Z13Z[h]	Chloroplast	Digalactosyldiacylglycerol (1-(9Z,12Z)-octadecadienoyl,2-(7Z,10Z,13Z)-hexadecatrienoyl, 18:2(9Z,12Z)/16:3(7Z,10Z,13Z))	C49H82O15	Manually Reviewed	0		C49H82O15		C06037		8309		8	49	82	0	15	0	0	0	0	0	0	0	0	0
dgdg1839Z12Z15Z160[h]	Chloroplast	Digalactosyldiacylglycerol (1-(9Z,12Z,15Z)-octadecatrienoyl,2-hexadecanoyl, 18:3(9Z,12Z,15Z)/16:0)	C49H86O15	Manually Reviewed	0		C49H86O15		C06037		8309		8	49	86	0	15	0	0	0	0	0	0	0	0	0
dgdg1839Z12Z15Z1627Z10Z[h]	Chloroplast	Digalactosyldiacylglycerol (1-(9Z,12Z,15Z)-octadecatrienoyl,2-(7Z,10Z)-hexadecadienoyl, 18:3(9Z,12Z,15Z)/16:2(7Z,10Z))	C49H82O15	Manually Reviewed	0		C49H82O15		C06037		8309		8	49	82	0	15	0	0	0	0	0	0	0	0	0
dgdg1839Z12Z15Z1634Z7Z10Z[h]	Chloroplast	Digalactosyldiacylglycerol (1-(9Z,12Z,15Z)-octadecatrienoyl,2-(4Z,7Z,10Z)-hexadecatrienoyl, 18:3(9Z,12Z,15Z)/16:3(4Z,7Z,10Z))	C49H80O15	Manually Reviewed	0		C49H80O15		C06037		8309		8	49	80	0	15	0	0	0	0	0	0	0	0	0
dgdg1839Z12Z15Z1637Z10Z13Z[h]	Chloroplast	Digalactosyldiacylglycerol (1-(9Z,12Z,15Z)-octadecatrienoyl,2-(7Z,10Z,13Z)-hexadecatrienoyl, 18:3(9Z,12Z,15Z)/16:3(7Z,10Z,13Z))	C49H80O15	Manually Reviewed	0		C49H80O15		C06037		8309		8	49	80	0	15	0	0	0	0	0	0	0	0	0
dgdg1839Z12Z15Z1644Z7Z10Z13Z[h]	Chloroplast	Digalactosyldiacylglycerol (1-(9Z,12Z,15Z)-octadecatrienoyl,2-(4Z,7Z,10Z,13Z)-hexadecatetraenoyl, 18:3(9Z,12Z,15Z)/16:4(4Z,7Z,10Z,13Z))	C49H78O15	Manually Reviewed	0		C49H78O15		C06037		8309		8	49	78	0	15	0	0	0	0	0	0	0	0	0
dgdp	Cytosol	dGDP	C10H12N5O10P2	Completely Reviewed	-3		C10H15N5O10P2		C00361	34741	3652	InChI=1S/C10H15N5O10P2/c11-10-13-8-7(9(17)14-10)12-3-15(8)6-1-4(16)5(24-6)2-23-27(21,22)25-26(18,19)20/h3-6,16H,1-2H2,(H,21,22)(H2,18,19,20)(H3,11,13,14,17)/t4-,5+,6+/m0/s1	7.1	10	12	5	10	2	0	0	0	0	0	0	0	0
dgdp[m]	Mitochondria	dGDP	C10H11N5O10P2	Completely Reviewed	-4		C10H15N5O10P2		C00361	34741	3652	InChI=1S/C10H15N5O10P2/c11-10-13-8-7(9(17)14-10)12-3-15(8)6-1-4(16)5(24-6)2-23-27(21,22)25-26(18,19)20/h3-6,16H,1-2H2,(H,21,22)(H2,18,19,20)(H3,11,13,14,17)/t4-,5+,6+/m0/s1	7.8	10	11	5	10	2	0	0	0	0	0	0	0	0
dghs16018111Z	Cytosol	diacylglycerolhomoserine (16:0/18:1(11Z))	C41H77NO7	Manually Reviewed	0		C41H77NO7						7.1	41	77	1	7	0	0	0	0	0	0	0	0	0
dghs1601819Z	Cytosol	diacylglycerolhomoserine (16:0/18:1(9Z))	C41H77NO7	Manually Reviewed	0		C41H77NO7						7.1	41	77	1	7	0	0	0	0	0	0	0	0	0
dghs18111Z18111Z	Cytosol	diacylglycerolhomoserine (18:1(11Z)/18:1(11Z))	C43H79NO7	Manually Reviewed	0		C43H79NO7						7.1	43	79	1	7	0	0	0	0	0	0	0	0	0
dghs18111Z1819Z	Cytosol	diacylglycerolhomoserine (18:1(11Z)/18:1(9Z))	C43H79NO7	Manually Reviewed	0		C43H79NO7						7.1	43	79	1	7	0	0	0	0	0	0	0	0	0
dghs1819Z18111Z	Cytosol	diacylglycerolhomoserine (18:1(9Z)/18:1(11Z))	C43H79NO7	Manually Reviewed	0		C43H79NO7						7.1	43	79	1	7	0	0	0	0	0	0	0	0	0
dghs1819Z1819Z	Cytosol	diacylglycerolhomoserine (18:1(9Z)/18:1(9Z))	C43H79NO7	Manually Reviewed	0		C43H79NO7						7.1	43	79	1	7	0	0	0	0	0	0	0	0	0
dgmp	Cytosol	dGMP	C10H12N5O7P	Completely Reviewed	-2	902-04-5	C10H14N5O7P		C00362	34744	3653	InChI=1S/C10H14N5O7P/c11-10-13-8-7(9(17)14-10)12-3-15(8)6-1-4(16)5(22-6)2-21-23(18,19)20/h3-6,16H,1-2H2,(H2,18,19,20)(H3,11,13,14,17)/t4-,5+,6+/m0/s1	7.1	10	12	5	7	1	0	0	0	0	0	0	0	0
dgsn	Cytosol	Deoxyguanosine	C10H13N5O4	Completely Reviewed	0	961-07-9	C10H13N5O4		C00330	34637	3624	InChI=1S/C10H13N5O4/c11-10-13-8-7(9(18)14-10)12-3-15(8)6-1-4(17)5(2-16)19-6/h3-6,16-17H,1-2H2,(H3,11,13,14,18)/t4-,5+,6+/m0/s1	7.1	10	13	5	4	0	0	0	0	0	0	0	0	0
dgtp	Cytosol	dGTP	C10H12N5O13P3	Completely Reviewed	-4	2564-35-4	C10H16N5O13P3		C00286	34502	3581	InChI=1S/C10H16N5O13P3/c11-10-13-8-7(9(17)14-10)12-3-15(8)6-1-4(16)5(26-6)2-25-30(21,22)28-31(23,24)27-29(18,19)20/h3-6,16H,1-2H2,(H,21,22)(H,23,24)(H2,18,19,20)(H3,11,13,14,17)/t4-,5+,6+/m0/s1	7.1	10	12	5	13	3	0	0	0	0	0	0	0	0
dgtp[m]	Mitochondria	dGTP	C10H12N5O13P3	Completely Reviewed	-4	2564-35-4	C10H16N5O13P3		C00286	34502	3581	InChI=1S/C10H16N5O13P3/c11-10-13-8-7(9(17)14-10)12-3-15(8)6-1-4(16)5(26-6)2-25-30(21,22)28-31(23,24)27-29(18,19)20/h3-6,16H,1-2H2,(H,21,22)(H,23,24)(H2,18,19,20)(H3,11,13,14,17)/t4-,5+,6+/m0/s1	7.8	10	12	5	13	3	0	0	0	0	0	0	0	0
dgts16018111Z	Cytosol	diacylglyceryl-N,N,N-trimethylhomoserine (16:0/18:1(11Z))	C44H83NO7	Manually Reviewed	0		C44H83NO7						7.1	44	83	1	7	0	0	0	0	0	0	0	0	0
dgts1601819Z	Cytosol	diacylglyceryl-N,N,N-trimethylhomoserine (16:0/18:1(9Z))	C44H83NO7	Manually Reviewed	0		C44H83NO7						7.1	44	83	1	7	0	0	0	0	0	0	0	0	0
dgts1601829Z12Z	Cytosol	diacylglyceryl-N,N,N-trimethylhomoserine (16:0/18:2(9Z,12Z))	C44H81NO7	Manually Reviewed	0		C44H81NO7						7.1	44	81	1	7	0	0	0	0	0	0	0	0	0
dgts1601835Z9Z12Z	Cytosol	diacylglyceryl-N,N,N-trimethylhomoserine (16:0/18:3(5Z,9Z,12Z))	C44H79NO7	Manually Reviewed	0		C44H79NO7						7.1	44	79	1	7	0	0	0	0	0	0	0	0	0
dgts1601845Z9Z12Z15Z	Cytosol	diacylglyceryl-N,N,N-trimethylhomoserine (16:0/18:4(5Z,9Z,12Z,15Z))	C44H77NO7	Manually Reviewed	0		C44H77NO7						7.1	44	77	1	7	0	0	0	0	0	0	0	0	0
dgts18111Z18111Z	Cytosol	diacylglyceryl-N,N,N-trimethylhomoserine (18:1(11Z)/18:1(11Z))	C46H85NO7	Manually Reviewed	0		C46H85NO7						7.1	46	85	1	7	0	0	0	0	0	0	0	0	0
dgts18111Z1819Z	Cytosol	diacylglyceryl-N,N,N-trimethylhomoserine (18:1(11Z)/18:1(9Z))	C46H85NO7	Manually Reviewed	0		C46H85NO7						7.1	46	85	1	7	0	0	0	0	0	0	0	0	0
dgts18111Z1829Z12Z	Cytosol	diacylglyceryl-N,N,N-trimethylhomoserine (18:1(11Z)/18:2(9Z,12Z))	C46H83NO7	Manually Reviewed	0		C46H83NO7						7.1	46	83	1	7	0	0	0	0	0	0	0	0	0
dgts18111Z1835Z9Z12Z	Cytosol	diacylglyceryl-N,N,N-trimethylhomoserine (18:1(11Z)/18:3(5Z,9Z,12Z))	C46H81NO7	Manually Reviewed	0		C46H81NO7						7.1	46	81	1	7	0	0	0	0	0	0	0	0	0
dgts18111Z1845Z9Z12Z15Z	Cytosol	diacylglyceryl-N,N,N-trimethylhomoserine (18:1(11Z)/18:4(5Z,9Z,12Z,15Z))	C46H79NO7	Manually Reviewed	0		C46H79NO7						7.1	46	79	1	7	0	0	0	0	0	0	0	0	0
dgts1819Z18111Z	Cytosol	diacylglyceryl-N,N,N-trimethylhomoserine (18:1(9Z)/18:1(11Z))	C46H85NO7	Manually Reviewed	0		C46H85NO7						7.1	46	85	1	7	0	0	0	0	0	0	0	0	0
dgts1819Z1819Z	Cytosol	diacylglyceryl-N,N,N-trimethylhomoserine (18:1(9Z)/18:1(9Z))	C46H85NO7	Manually Reviewed	0		C46H85NO7						7.1	46	85	1	7	0	0	0	0	0	0	0	0	0
dgts1819Z1829Z12Z	Cytosol	diacylglyceryl-N,N,N-trimethylhomoserine (18:1(9Z)/18:2(9Z,12Z))	C46H83NO7	Manually Reviewed	0		C46H83NO7						7.1	46	83	1	7	0	0	0	0	0	0	0	0	0
dgts1819Z1835Z9Z12Z	Cytosol	diacylglyceryl-N,N,N-trimethylhomoserine (18:1(9Z)/18:3(5Z,9Z,12Z))	C46H81NO7	Manually Reviewed	0		C46H81NO7						7.1	46	81	1	7	0	0	0	0	0	0	0	0	0
dgts1819Z1845Z9Z12Z15Z	Cytosol	diacylglyceryl-N,N,N-trimethylhomoserine (18:1(9Z)/18:4(5Z,9Z,12Z,15Z))	C46H79NO7	Manually Reviewed	0		C46H79NO7						7.1	46	79	1	7	0	0	0	0	0	0	0	0	0
dgts1829Z12Z18111Z	Cytosol	diacylglyceryl-N,N,N-trimethylhomoserine (18:2(9Z,12Z)/18:1(11Z))	C46H83NO7	Manually Reviewed	0		C46H83NO7						7.1	46	83	1	7	0	0	0	0	0	0	0	0	0
dgts1829Z12Z1819Z	Cytosol	diacylglyceryl-N,N,N-trimethylhomoserine (18:2(9Z,12Z)/18:1(9Z))	C46H83NO7	Manually Reviewed	0		C46H83NO7						7.1	46	83	1	7	0	0	0	0	0	0	0	0	0
dgts1829Z12Z1829Z12Z	Cytosol	diacylglyceryl-N,N,N-trimethylhomoserine (18:2(9Z,12Z)/18:2(9Z,12Z))	C46H81NO7	Manually Reviewed	0		C46H81NO7						7.1	46	81	1	7	0	0	0	0	0	0	0	0	0
dgts1829Z12Z1835Z9Z12Z	Cytosol	diacylglyceryl-N,N,N-trimethylhomoserine (18:2(9Z,12Z)/18:3(5Z,9Z,12Z))	C46H79NO7	Manually Reviewed	0		C46H79NO7						7.1	46	79	1	7	0	0	0	0	0	0	0	0	0
dgts1829Z12Z1845Z9Z12Z15Z	Cytosol	diacylglyceryl-N,N,N-trimethylhomoserine (18:2(9Z,12Z)/18:4(5Z,9Z,12Z,15Z))	C46H77NO7	Manually Reviewed	0		C46H77NO7						7.1	46	77	1	7	0	0	0	0	0	0	0	0	0
dgts1839Z12Z15Z18111Z	Cytosol	diacylglyceryl-N,N,N-trimethylhomoserine (18:3(9Z,12Z,15Z)/18:1(11Z))	C46H81NO7	Manually Reviewed	0		C46H81NO7						7.1	46	81	1	7	0	0	0	0	0	0	0	0	0
dgts1839Z12Z15Z1819Z	Cytosol	diacylglyceryl-N,N,N-trimethylhomoserine (18:3(9Z,12Z,15Z)/18:1(9Z))	C46H81NO7	Manually Reviewed	0		C46H81NO7						7.1	46	81	1	7	0	0	0	0	0	0	0	0	0
dgts1839Z12Z15Z1835Z9Z12Z	Cytosol	diacylglyceryl-N,N,N-trimethylhomoserine (18:3(9Z,12Z,15Z)/18:3(5Z,9Z,12Z))	C46H77NO7	Manually Reviewed	0		C46H77NO7						7.1	46	77	1	7	0	0	0	0	0	0	0	0	0
dgts1839Z12Z15Z1845Z9Z12Z15Z	Cytosol	diacylglyceryl-N,N,N-trimethylhomoserine (18:3(9Z,12Z,15Z)/18:4(5Z,9Z,12Z,15Z))	C46H75NO7	Manually Reviewed	0		C46H75NO7						7.1	46	75	1	7	0	0	0	0	0	0	0	0	0
dhap	Cytosol	Dihydroxyacetone phosphate	C3H5O6P	Completely Reviewed	-2	57-04-5	C3H7O6P		C00111	33898	3411	InChI=1S/C3H7O6P/c4-1-3(5)2-9-10(6,7)8/h4H,1-2H2,(H2,6,7,8)	7.1	3	5	0	6	1	0	0	0	0	0	0	0	0
dhap[f]	Flagellum	Dihydroxyacetone phosphate	C3H5O6P	Completely Reviewed	-2	57-04-5	C3H7O6P		C00111	33898	3411	InChI=1S/C3H7O6P/c4-1-3(5)2-9-10(6,7)8/h4H,1-2H2,(H2,6,7,8)	7.1	3	5	0	6	1	0	0	0	0	0	0	0	0
dhap[h]	Chloroplast	Dihydroxyacetone phosphate	C3H5O6P	Completely Reviewed	-2	57-04-5	C3H7O6P		C00111	33898	3411	InChI=1S/C3H7O6P/c4-1-3(5)2-9-10(6,7)8/h4H,1-2H2,(H2,6,7,8)	8	3	5	0	6	1	0	0	0	0	0	0	0	0
dhap[m]	Mitochondria	Dihydroxyacetone phosphate	C3H5O6P	Completely Reviewed	-2	57-04-5	C3H7O6P		C00111	33898	3411	InChI=1S/C3H7O6P/c4-1-3(5)2-9-10(6,7)8/h4H,1-2H2,(H2,6,7,8)	7.8	3	5	0	6	1	0	0	0	0	0	0	0	0
dhdascb[u]	Thylakoid Lumen	Dehydroascorbate	C6H5O6	Completely Reviewed	-1	490-83-5	C6H6O6		C05422	34945	7786	InChI=1S/C6H6O6/c7-1-2(8)5-3(9)4(10)6(11)12-5/h2,5,7-8H,1H2/t2-,5+/m0/s1	8	6	5	0	6	0	0	0	0	0	0	0	0	0
dhf	Cytosol	7,8-Dihydrofolate	C19H19N7O6	Completely Reviewed	-2	4033-27-6	C19H21N7O6		C00415	34911	3705	InChI=1S/C19H21N7O6/c20-19-25-15-14(17(30)26-19)23-11(8-22-15)7-21-10-3-1-9(2-4-10)16(29)24-12(18(31)32)5-6-13(27)28/h1-4,12,21H,5-8H2,(H,24,29)(H,27,28)(H,31,32)(H4,20,22,25,26,30)/t12-/m0/s1	7.1	19	19	7	6	0	0	0	0	0	0	0	0	0
dhlam[h]	Chloroplast	Dihydrolipoamide	C8H17NOS2	Completely Reviewed	0	3884-47-7	C8H17NOS2		C00579	35406	3858	InChI=1S/C8H17NOS2/c9-8(10)4-2-1-3-7(12)5-6-11/h7,11-12H,1-6H2,(H2,9,10)	8	8	17	1	1	0	2	0	0	0	0	0	0	0
dhlam[m]	Mitochondria	Dihydrolipoamide	C8H17NOS2	Completely Reviewed	0	3884-47-7	C8H17NOS2		C00579	35406	3858	InChI=1S/C8H17NOS2/c9-8(10)4-2-1-3-7(12)5-6-11/h7,11-12H,1-6H2,(H2,9,10)	7.8	8	17	1	1	0	2	0	0	0	0	0	0	0
dhlpro[m]	Mitochondria	Dihydrolipolprotein	C8H16NOS2R	Manually Reviewed	0		C8H16NOS2R		C02972	146125	5884		7.8	8	16	1	1	0	2	0	0	0	0	0	1	0
dhnpt	Cytosol	2-Amino-4-hydroxy-6-(D-erythro-1,2,3-trihydroxypropyl)-7,8-dihydropteridine	C9H13N5O4	Completely Reviewed	0		C9H13N5O4		C04874	44772	7426	InChI=1S/C9H13N5O4/c10-9-13-7-5(8(18)14-9)12-3(1-11-7)6(17)4(16)2-15/h4,6,15-17H,1-2H2,(H4,10,11,13,14,18)/t4-,6+/m1/s1	7.1	9	13	5	4	0	0	0	0	0	0	0	0	0
dhor-S	Cytosol	(S)-Dihydroorotate	C5H5N2O4	Completely Reviewed	-1	5988-19-2	C5H6N2O4		C00337	34662	3630	InChI=1S/C5H6N2O4/c8-3-1-2(4(9)10)6-5(11)7-3/h2H,1H2,(H,9,10)(H2,6,7,8,11)/t2-/m0/s1	7.1	5	5	2	4	0	0	0	0	0	0	0	0	0
dhor-S[m]	Mitochondria	(S)-Dihydroorotate	C5H4N2O4	Completely Reviewed	-2	5988-19-2	C5H6N2O4		C00337	34662	3630	InChI=1S/C5H6N2O4/c8-3-1-2(4(9)10)6-5(11)7-3/h2H,1H2,(H,9,10)(H2,6,7,8,11)/t2-/m0/s1	7.8	5	4	2	4	0	0	0	0	0	0	0	0	0
dhpmp	Cytosol	Dihydroneopterin phosphate	C9H12N5O7P	Completely Reviewed	-2		C9H14N5O7P		C05925	1447045	8213	InChI=1S/C9H14N5O7P/c10-9-13-7-5(8(17)14-9)12-3(1-11-7)6(16)4(15)2-21-22(18,19)20/h4,6,15-16H,1-2H2,(H2,18,19,20)(H4,10,11,13,14,17)/t4-,6+/m1/s1	7.1	9	12	5	7	1	0	0	0	0	0	0	0	0
dhpt	Cytosol	Dihydropteroate	C14H13N6O3	Completely Reviewed	-1		C14H14N6O3		C00921	36380	4175	InChI=1S/C14H14N6O3/c15-14-19-11-10(12(21)20-14)18-9(6-17-11)5-16-8-3-1-7(2-4-8)13(22)23/h1-4,16H,5-6H2,(H,22,23)(H4,15,17,19,20,21)	7.1	14	13	6	3	0	0	0	0	0	0	0	0	0
dhretinol[s]	Eyespot	all-trans-13,14-Dihydroretinol	C20H32O	Completely Reviewed	0		C20H32O		C15492		17396484	InChI=1S/C20H32O/c1-16(8-6-9-17(2)13-15-21)11-12-19-18(3)10-7-14-20(19,4)5/h6,8-9,11-12,17,21H,7,10,13-15H2,1-5H3/b9-6+,12-11+,16-8+	8	20	32	0	1	0	0	0	0	0	0	0	0	0
din	Cytosol	Deoxyinosine	C10H12N4O4	Completely Reviewed	0	890-38-0	C10H12N4O4		C05512	45942	7859	InChI=1S/C10H12N4O4/c15-2-6-5(16)1-7(18-6)14-4-13-8-9(14)11-3-12-10(8)17/h3-7,15-16H,1-2H2,(H,11,12,17)/t5-,6+,7+/m0/s1	7.1	10	12	4	4	0	0	0	0	0	0	0	0	0
dkmpp	Cytosol	2,3-diketo-5-methylthio-1-phosphopentane	C6H9O6PS	Completely Reviewed	-2		C6H11O6PS		C15650	1450933	17396640	InChI=1S/C6H11O6PS/c1-14-3-2-5(7)6(8)4-12-13(9,10)11/h2-4H2,1H3,(H2,9,10,11)	7.1	6	9	0	6	1	1	0	0	0	0	0	0	0
dma	Cytosol	dimethylamine	C2H8N	Completely Reviewed	1	124-40-3	C2H7N		C00543	1800348	3824	InChI=1S/C2H7N/c1-3-2/h3H,1-2H3	7.1	2	8	1	0	0	0	0	0	0	0	0	0	0
dmbzid	Cytosol	5,6-Dimethylbenzimidazole	C9H10N2	Completely Reviewed	0	582-60-5	C9H10N2		C03114	41234	6009	InChI=1S/C9H10N2/c1-6-3-8-9(4-7(6)2)11-5-10-8/h3-5H,1-2H3,(H,10,11)	7.1	9	10	2	0	0	0	0	0	0	0	0	0	0
dmcital	Cytosol	Demethylcitalopram	C19H20FN2O	Completely Reviewed	1	62498-67-3	C19H19FN2O		C16608		51090934	InChI=1S/C19H19FN2O/c1-22-10-2-9-19(16-4-6-17(20)7-5-16)18-8-3-14(12-21)11-15(18)13-23-19/h3-8,11,22H,2,9-10,13H2,1H3	7.1	19	20	2	1	0	0	1	0	0	0	0	0	0
dmlz[h]	Chloroplast	6,7-Dimethyl-8-(1-D-ribityl)lumazine	C13H17N4O6	Completely Reviewed	-1		C13H18N4O6		C04332	43611	6983	InChI=1S/C13H18N4O6/c1-5-6(2)17(3-7(19)10(21)8(20)4-18)11-9(14-5)12(22)16-13(23)15-11/h7-8,10,18-21H,3-4H2,1-2H3,(H,16,22,23)	8	13	17	4	6	0	0	0	0	0	0	0	0	0
dmpp	Cytosol	Dimethylallyl diphosphate	C5H9O7P2	Completely Reviewed	-3	358-71-4	C5H12O7P2		C00235	131960	3534	InChI=1S/C5H12O7P2/c1-5(2)3-4-11-14(9,10)12-13(6,7)8/h3H,4H2,1-2H3,(H,9,10)(H2,6,7,8)	7.1	5	9	0	7	2	0	0	0	0	0	0	0	0
dmpp[h]	Chloroplast	Dimethylallyl diphosphate	C5H9O7P2	Completely Reviewed	-3	358-71-4	C5H12O7P2		C00235	131960	3534	InChI=1S/C5H12O7P2/c1-5(2)3-4-11-14(9,10)12-13(6,7)8/h3H,4H2,1-2H3,(H,9,10)(H2,6,7,8)	8	5	9	0	7	2	0	0	0	0	0	0	0	0
dmpq[h]	Chloroplast	2,3-Dimethyl-5-phytylquinol	C28H48O2	Completely Reviewed	0		C28H48O2		C15883		47205203	InChI=1S/C28H48O2/c1-20(2)11-8-12-21(3)13-9-14-22(4)15-10-16-23(5)17-18-26-19-27(29)24(6)25(7)28(26)30/h17,19-22,29-30H,8-16,18H2,1-7H3/b23-17+	8	28	48	0	2	0	0	0	0	0	0	0	0	0
dna5mtc[n]	Nucleus	DNA 5-methylcytosine	C10H16N3O7PR2	Not Reviewed	0		C10H16N3O7PR2		C02967	2217502	5881		7.4	10	16	3	7	1	0	0	0	0	0	0	2	0
dnac[n]	Nucleus	DNA cytosine	C9H14N3O7PR2	Not Reviewed	0		C9H14N3O7PR2		C00856		4113		7.4	9	14	3	7	1	0	0	0	0	0	0	2	0
dnad	Cytosol	Deamino-NAD+	C21H24N6O15P2	Completely Reviewed	-2		C21H27N6O15P2		C00857	36219	4114	InChI=1S/C21H26N6O15P2/c22-17-12-18(24-7-23-17)27(8-25-12)20-16(31)14(29)11(41-20)6-39-44(36,37)42-43(34,35)38-5-10-13(28)15(30)19(40-10)26-3-1-2-9(4-26)21(32)33/h1-4,7-8,10-11,13-16,19-20,28-31H,5-6H2,(H4-,22,23,24,32,33,34,35,36,37)/p+1/t10-,11-,13-,14-,15-,16-,19-,20-/m1/s1	7.1	21	24	6	15	2	0	0	0	0	0	0	0	0
dnad[h]	Chloroplast	Deamino-NAD+	C21H24N6O15P2	Completely Reviewed	-2		C21H27N6O15P2		C00857	36219	4114	InChI=1S/C21H26N6O15P2/c22-17-12-18(24-7-23-17)27(8-25-12)20-16(31)14(29)11(41-20)6-39-44(36,37)42-43(34,35)38-5-10-13(28)15(30)19(40-10)26-3-1-2-9(4-26)21(32)33/h1-4,7-8,10-11,13-16,19-20,28-31H,5-6H2,(H4-,22,23,24,32,33,34,35,36,37)/p+1/t10-,11-,13-,14-,15-,16-,19-,20-/m1/s1	8	21	24	6	15	2	0	0	0	0	0	0	0	0
dnad[n]	Nucleus	Deamino-NAD+	C21H24N6O15P2	Completely Reviewed	-2		C21H27N6O15P2		C00857	36219	4114	InChI=1S/C21H26N6O15P2/c22-17-12-18(24-7-23-17)27(8-25-12)20-16(31)14(29)11(41-20)6-39-44(36,37)42-43(34,35)38-5-10-13(28)15(30)19(40-10)26-3-1-2-9(4-26)21(32)33/h1-4,7-8,10-11,13-16,19-20,28-31H,5-6H2,(H4-,22,23,24,32,33,34,35,36,37)/p+1/t10-,11-,13-,14-,15-,16-,19-,20-/m1/s1	7.4	21	24	6	15	2	0	0	0	0	0	0	0	0
doldp	Cytosol	Dolichyl diphosphate	C55H91O7P2	Manually Reviewed	-3		C55H94O7P2		C00621		3895		7.1	55	91	0	7	2	0	0	0	0	0	0	0	0
doldpglcnac	Cytosol	PP-Dol(-a1)GlcNAc	C63H107NO12P2	Manually Reviewed	0		C63H107NO12P2		G00001				7.1	63	107	1	12	2	0	0	0	0	0	0	0	0
doldpglcnacglcnac	Cytosol	PP-Dol(-a1)GlcNAc(4-b1)GlcNAc	C71H120N2O17P2	Manually Reviewed	0		C71H120N2O17P2		G00002				7.1	71	120	2	17	2	0	0	0	0	0	0	0	0
doldpglcnacglcnacman	Cytosol	PP-Dol(-a1)GlcNAc(4-b1)GlcNAc(4-b1)Man	C77H130N2O22P2	Manually Reviewed	0		C77H130N2O22P2		G00003				7.1	77	130	2	22	2	0	0	0	0	0	0	0	0
doldpglcnacglcnacman-LPAREN-man-LPAREN-manman-RPAREN-manman-RPAREN-manmanman	Cytosol	PP-Dol(-a1)GlcNAc(4-b1)GlcNAc(4-b1)Man[(6-a1)Man[(6-a1)Man(2-a1)Man](3-a1)Man(2-a1)Man](3-a1)Man(2-a1)Man(2-a1)Man	C125H210N2O62P2	Manually Reviewed	0		C125H210N2O62P2		G00007				7.1	125	210	2	62	2	0	0	0	0	0	0	0	0
doldpglcnacglcnacman-LPAREN-man-LPAREN-manman-RPAREN-manman-RPAREN-manmanmanglc	Cytosol	PP-Dol(-a1)GlcNAc(4-b1)GlcNAc(4-b1)Man[(6-a1)Man[(6-a1)Man(2-a1)Man](3-a1)Man(2-a1)Man](3-a1)Man(2-a1)Man(2-a1)Man(3-a1)Glc	C131H220N2O67P2	Manually Reviewed	0		C131H220N2O67P2		G10598				7.1	131	220	2	67	2	0	0	0	0	0	0	0	0
doldpglcnacglcnacman-LPAREN-man-LPAREN-manman-RPAREN-manman-RPAREN-manmanmanglcglc	Cytosol	PP-Dol(-a1)GlcNAc(4-b1)GlcNAc(4-b1)Man[(6-a1)Man[(6-a1)Man(2-a1)Man](3-a1)Man(2-a1)Man](3-a1)Man(2-a1)Man(2-a1)Man(3-a1)Glc(3-a1)Glc	C137H230N2O72P2	Manually Reviewed	0		C137H230N2O72P2		G10599				7.1	137	230	2	72	2	0	0	0	0	0	0	0	0
doldpglcnacglcnacman-LPAREN-man-LPAREN-manman-RPAREN-manman-RPAREN-manmanmanglcglcglc	Cytosol	PP-Dol(-a1)GlcNAc(4-b1)GlcNAc(4-b1)Man[(6-a1)Man[(6-a1)Man(2-a1)Man](3-a1)Man(2-a1)Man](3-a1)Man(2-a1)Man(2-a1)Man(3-a1)Glc(3-a1)Glc(2-a1)Glc	C143H240N2O77P2	Manually Reviewed	0		C143H240N2O77P2		G00008				7.1	143	240	2	77	2	0	0	0	0	0	0	0	0
doldpglcnacglcnacman-LPAREN-man-LPAREN-man-RPAREN-manman-RPAREN-manmanman	Cytosol	PP-Dol(-a1)GlcNAc(4-b1)GlcNAc(4-b1)Man[(6-a1)Man[(6-a1)Man](3-a1)Man(2-a1)Man](3-a1)Man(2-a1)Man(2-a1)Man	C119H200N2O57P2	Manually Reviewed	0		C119H200N2O57P2		G10597				7.1	119	200	2	57	2	0	0	0	0	0	0	0	0
doldpglcnacglcnacman-LPAREN-manmanman-RPAREN-manmanman	Cytosol	PP-Dol(-a1)GlcNAc(4-b1)GlcNAc(4-b1)Man[(6-a1)Man(3-a1)Man(2-a1)Man](3-a1)Man(2-a1)Man(2-a1)Man	C113H190N2O52P2	Manually Reviewed	0		C113H190N2O52P2		G10596				7.1	113	190	2	52	2	0	0	0	0	0	0	0	0
doldpglcnacglcnacman-LPAREN-manman-RPAREN-manmanman	Cytosol	PP-Dol(-a1)GlcNAc(4-b1)GlcNAc(4-b1)Man[(6-a1)Man(3-a1)Man](3-a1)Man(2-a1)Man(2-a1)Man	C107H180N2O47P2	Manually Reviewed	0		C107H180N2O47P2		G10595				7.1	107	180	2	47	2	0	0	0	0	0	0	0	0
doldpglcnacglcnacman-LPAREN-man-RPAREN-man	Cytosol	PP-Dol(-a1)GlcNAc(4-b1)GlcNAc(4-b1)Man[(6-a1)Man](3-a1)Man	C89H150N2O32P2	Manually Reviewed	0		C89H150N2O32P2		G00005				7.1	89	150	2	32	2	0	0	0	0	0	0	0	0
doldpglcnacglcnacman-LPAREN-man-RPAREN-manman	Cytosol	PP-Dol(-a1)GlcNAc(4-b1)GlcNAc(4-b1)Man[(6-a1)Man](3-a1)Man(2-a1)Man	C95H160N2O37P2	Manually Reviewed	0		C95H160N2O37P2		G10526				7.1	95	160	2	37	2	0	0	0	0	0	0	0	0
doldpglcnacglcnacman-LPAREN-man-RPAREN-manmanman	Cytosol	PP-Dol(-a1)GlcNAc(4-b1)GlcNAc(4-b1)Man[(6-a1)Man](3-a1)Man(2-a1)Man(2-a1)Man	C101H170N2O42P2	Manually Reviewed	0		C101H170N2O42P2		G00006				7.1	101	170	2	42	2	0	0	0	0	0	0	0	0
doldpglcnacglcnacmanman	Cytosol	PP-Dol(-a1)GlcNAc(4-b1)GlcNAc(4-b1)Man(3-a1)Man	C83H140N2O27P2	Manually Reviewed	0		C83H140N2O27P2		G00004				7.1	83	140	2	27	2	0	0	0	0	0	0	0	0
dolmanp	Cytosol	Dolichyl phosphate D-mannose	C61H102O9P	Manually Reviewed	-1	3805-37-6	C61H103O9P		C03862	42669	6598		7.1	61	102	0	9	1	0	0	0	0	0	0	0	0
dolp	Cytosol	Dolichol phosphate	C55H91O4P	Manually Reviewed	-2		C55H93O4P		C00110	1455302	3410		7.1	55	91	0	4	1	0	0	0	0	0	0	0	0
dolpglc	Cytosol	Dolichyl beta-D-glucosyl phosphate	C61H102O9P	Manually Reviewed	-1		C61H103O9P		C01246		4467		7.1	61	102	0	9	1	0	0	0	0	0	0	0	0
dpcoa	Cytosol	Dephospho-CoA	C21H33N7O13P2S	Completely Reviewed	-2		C21H35N7O13P2S		C00882	36283	4138	InChI=1S/C21H35N7O13P2S/c1-21(2,16(32)19(33)24-4-3-12(29)23-5-6-44)8-39-43(36,37)41-42(34,35)38-7-11-14(30)15(31)20(40-11)28-10-27-13-17(22)25-9-26-18(13)28/h9-11,14-16,20,30-32,44H,3-8H2,1-2H3,(H,23,29)(H,24,33)(H,34,35)(H,36,37)(H2,22,25,26)/t11-,14-,15-,16?,20-/m1/s1	7.1	21	33	7	13	2	1	0	0	0	0	0	0	0
drib	Cytosol	Deoxyribose	C5H10O4	Completely Reviewed	0	533-67-5	C5H10O4		C01801	38440	4927	InChI=1S/C5H10O4/c6-2-4-3(7)1-5(8)9-4/h3-8H,1-2H2/t3-,4+,5+/m0/s1	7.1	5	10	0	4	0	0	0	0	0	0	0	0	0
dscl[h]	Chloroplast	dihydrosirohydrochlorin	C42H40N4O16	Completely Reviewed	-8	65207-12-7	C42H48N4O16		C02463	39875	5480	InChI=1S/C42H48N4O16/c1-41(17-39(59)60)23(5-9-35(51)52)29-14-27-21(11-37(55)56)19(3-7-33(47)48)25(43-27)13-26-20(4-8-34(49)50)22(12-38(57)58)28(44-26)15-31-42(2,18-40(61)62)24(6-10-36(53)54)30(46-31)16-32(41)45-29/h14-16,23-24,43-44,46H,3-13,17-18H2,1-2H3,(H,47,48)(H,49,50)(H,51,52)(H,53,54)(H,55,56)(H,57,58)(H,59,60)(H,61,62)/b29-14-,30-16-,31-15-/t23-,24-,41+,42+/m1/s1	8	42	40	4	16	0	0	0	0	0	0	0	0	0
dsmsterol	Cytosol	Desmosterol	C27H44O	Completely Reviewed	0	313-04-2	C27H44O		C01802	38445	4928	InChI=1S/C27H44O/c1-18(2)7-6-8-19(3)23-11-12-24-22-10-9-20-17-21(28)13-15-26(20,4)25(22)14-16-27(23,24)5/h7,9,19,21-25,28H,6,8,10-17H2,1-5H3/t19-,21+,22+,23-,24+,25+,26+,27-/m1/s1	7.1	27	44	0	1	0	0	0	0	0	0	0	0	0
dtdp	Cytosol	dTDP	C10H13N2O11P2	Completely Reviewed	-3		C10H16N2O11P2		C00363	34750	3654	InChI=1S/C10H16N2O11P2/c1-5-3-12(10(15)11-9(5)14)8-2-6(13)7(22-8)4-21-25(19,20)23-24(16,17)18/h3,6-8,13H,2,4H2,1H3,(H,19,20)(H,11,14,15)(H2,16,17,18)/t6-,7+,8+/m0/s1	7.1	10	13	2	11	2	0	0	0	0	0	0	0	0
dtdp[m]	Mitochondria	dTDP	C10H13N2O11P2	Completely Reviewed	-3		C10H16N2O11P2		C00363	34750	3654	InChI=1S/C10H16N2O11P2/c1-5-3-12(10(15)11-9(5)14)8-2-6(13)7(22-8)4-21-25(19,20)23-24(16,17)18/h3,6-8,13H,2,4H2,1H3,(H,19,20)(H,11,14,15)(H2,16,17,18)/t6-,7+,8+/m0/s1	7.8	10	13	2	11	2	0	0	0	0	0	0	0	0
dtmp	Cytosol	dTMP	C10H13N2O8P	Completely Reviewed	-2	365-07-1	C10H15N2O8P		C00364	34753	3655	InChI=1S/C10H15N2O8P/c1-5-3-12(10(15)11-9(5)14)8-2-6(13)7(20-8)4-19-21(16,17)18/h3,6-8,13H,2,4H2,1H3,(H,11,14,15)(H2,16,17,18)/t6-,7+,8+/m0/s1	7.1	10	13	2	8	1	0	0	0	0	0	0	0	0
dttp	Cytosol	dTTP	C10H13N2O14P3	Completely Reviewed	-4		C10H17N2O14P3		C00459	35032	3743	InChI=1S/C10H17N2O14P3/c1-5-3-12(10(15)11-9(5)14)8-2-6(13)7(24-8)4-23-28(19,20)26-29(21,22)25-27(16,17)18/h3,6-8,13H,2,4H2,1H3,(H,19,20)(H,21,22)(H,11,14,15)(H2,16,17,18)/t6-,7+,8+/m0/s1	7.1	10	13	2	14	3	0	0	0	0	0	0	0	0
dttp[m]	Mitochondria	dTTP	C10H13N2O14P3	Completely Reviewed	-4		C10H17N2O14P3		C00459	35032	3743	InChI=1S/C10H17N2O14P3/c1-5-3-12(10(15)11-9(5)14)8-2-6(13)7(24-8)4-23-28(19,20)26-29(21,22)25-27(16,17)18/h3,6-8,13H,2,4H2,1H3,(H,19,20)(H,21,22)(H,11,14,15)(H2,16,17,18)/t6-,7+,8+/m0/s1	7.8	10	13	2	14	3	0	0	0	0	0	0	0	0
dudp	Cytosol	dUDP	C9H11N2O11P2	Completely Reviewed	-3		C9H14N2O11P2		C01346	37403	4551	InChI=1S/C9H14N2O11P2/c12-5-3-8(11-2-1-7(13)10-9(11)14)21-6(5)4-20-24(18,19)22-23(15,16)17/h1-2,5-6,8,12H,3-4H2,(H,18,19)(H,10,13,14)(H2,15,16,17)/t5-,6+,8+/m0/s1	7.1	9	11	2	11	2	0	0	0	0	0	0	0	0
dudp[m]	Mitochondria	dUDP	C9H11N2O11P2	Completely Reviewed	-3		C9H14N2O11P2		C01346	37403	4551	InChI=1S/C9H14N2O11P2/c12-5-3-8(11-2-1-7(13)10-9(11)14)21-6(5)4-20-24(18,19)22-23(15,16)17/h1-2,5-6,8,12H,3-4H2,(H,18,19)(H,10,13,14)(H2,15,16,17)/t5-,6+,8+/m0/s1	7.8	9	11	2	11	2	0	0	0	0	0	0	0	0
dump	Cytosol	dUMP	C9H11N2O8P	Completely Reviewed	-2	964-26-1	C9H13N2O8P		C00365	34762	3656	InChI=1S/C9H13N2O8P/c12-5-3-8(11-2-1-7(13)10-9(11)14)19-6(5)4-18-20(15,16)17/h1-2,5-6,8,12H,3-4H2,(H,10,13,14)(H2,15,16,17)/t5-,6+,8+/m0/s1	7.1	9	11	2	8	1	0	0	0	0	0	0	0	0
duri	Cytosol	Deoxyuridine	C9H12N2O5	Completely Reviewed	0	951-78-0	C9H12N2O5		C00526	35251	3809	InChI=1S/C9H12N2O5/c12-4-6-5(13)3-8(16-6)11-2-1-7(14)10-9(11)15/h1-2,5-6,8,12-13H,3-4H2,(H,10,14,15)/t5-,6+,8+/m0/s1	7.1	9	12	2	5	0	0	0	0	0	0	0	0	0
dutp	Cytosol	dUTP	C9H11N2O14P3	Completely Reviewed	-4		C9H15N2O14P3		C00460	35037	3744	InChI=1S/C9H15N2O14P3/c12-5-3-8(11-2-1-7(13)10-9(11)14)23-6(5)4-22-27(18,19)25-28(20,21)24-26(15,16)17/h1-2,5-6,8,12H,3-4H2,(H,18,19)(H,20,21)(H,10,13,14)(H2,15,16,17)/t5-,6+,8+/m0/s1	7.1	9	11	2	14	3	0	0	0	0	0	0	0	0
dutp[m]	Mitochondria	dUTP	C9H11N2O14P3	Completely Reviewed	-4		C9H15N2O14P3		C00460	35037	3744	InChI=1S/C9H15N2O14P3/c12-5-3-8(11-2-1-7(13)10-9(11)14)23-6(5)4-22-27(18,19)25-28(20,21)24-26(15,16)17/h1-2,5-6,8,12H,3-4H2,(H,18,19)(H,20,21)(H,10,13,14)(H2,15,16,17)/t5-,6+,8+/m0/s1	7.8	9	11	2	14	3	0	0	0	0	0	0	0	0
dvchlda[h]	Chloroplast	Divinyl chlorophyllide a	C35H32MgN4O5	Completely Reviewed	0		C35H32MgN4O5		C11832		13996	InChI=1S/C35H34N4O5.Mg/c1-8-19-15(3)22-12-24-17(5)21(10-11-28(40)41)32(38-24)30-31(35(43)44-7)34(42)29-18(6)25(39-33(29)30)14-27-20(9-2)16(4)23(37-27)13-26(19)36-22;/h8-9,12-14,17,21,31H,1-2,10-11H2,3-7H3,(H3,36,37,38,39,40,41,42);/q;+2/p-2/t17-,21-,31+;/m0./s1	8	35	32	4	5	0	0	0	0	1	0	0	0	0
dvite[h]	Chloroplast	delta-Tocopherol	C27H46O2	Completely Reviewed	0	119-13-1	C27H46O2		C14151		7846963	InChI=1S/C27H46O2/c1-20(2)10-7-11-21(3)12-8-13-22(4)14-9-16-27(6)17-15-24-19-25(28)18-23(5)26(24)29-27/h18-22,28H,7-17H2,1-6H3/t21-,22-,27-/m1/s1	8	27	46	0	2	0	0	0	0	0	0	0	0	0
dvpchlda[h]	Chloroplast	Divinylprotochlorophyllide a	C35H30MgN4O5	Completely Reviewed	0	18433-30-2	C35H30MgN4O5		C11831		13995	InChI=1S/C35H32N4O5.Mg/c1-8-19-15(3)22-12-24-17(5)21(10-11-28(40)41)32(38-24)30-31(35(43)44-7)34(42)29-18(6)25(39-33(29)30)14-27-20(9-2)16(4)23(37-27)13-26(19)36-22;/h8-9,12-14,31H,1-2,10-11H2,3-7H3,(H3,36,37,38,39,40,41,42);/q;+2/p-2/t31-;/m1./s1	8	35	30	4	5	0	0	0	0	1	0	0	0	0
dxyl5p[h]	Chloroplast	1-Deoxy-D-xylulose 5-phosphate	C5H9O7P	Completely Reviewed	-2		C5H11O7P		C11437	216273	13609	InChI=1S/C5H11O7P/c1-3(6)5(8)4(7)2-12-13(9,10)11/h4-5,7-8H,2H2,1H3,(H2,9,10,11)/t4-,5-/m1/s1	8	5	9	0	7	1	0	0	0	0	0	0	0	0
e4p[h]	Chloroplast	D-Erythrose 4-phosphate	C4H7O7P	Completely Reviewed	-2	585-18-2	C4H9O7P		C00279	34479	3574	InChI=1S/C4H9O7P/c5-1-3(6)4(7)2-11-12(8,9)10/h1,3-4,6-7H,2H2,(H2,8,9,10)	8	4	7	0	7	1	0	0	0	0	0	0	0	0
ecaro[h]	Chloroplast	epsilon-Carotene	C40H56	Completely Reviewed	0		C40H56		C16276		47205584	InChI=1S/C40H56/c1-31(19-13-21-33(3)25-27-37-35(5)23-15-29-39(37,7)8)17-11-12-18-32(2)20-14-22-34(4)26-28-38-36(6)24-16-30-40(38,9)10/h11-14,17-28,37-38H,15-16,29-30H2,1-10H3/b12-11+,19-13+,20-14+,27-25+,28-26+,31-17+,32-18+,33-21+,34-22+	8	40	56	0	0	0	0	0	0	0	0	0	0	0
echn[u]	Thylakoid Lumen	Echinenone	C40H54O	Completely Reviewed	0	432-68-8	C40H54O		C08592		10785	InChI=1S/C40H54O/c1-30(18-13-20-32(3)23-25-36-34(5)22-15-28-39(36,7)8)16-11-12-17-31(2)19-14-21-33(4)24-26-37-35(6)38(41)27-29-40(37,9)10/h11-14,16-21,23-26H,15,22,27-29H2,1-10H3/b12-11+,18-13+,19-14+,25-23+,26-24+,30-16+,31-17+,32-20+,33-21+	8	40	54	0	1	0	0	0	0	0	0	0	0	0
egly[e]	Extra-organism	N-Ethylglycine	C4H9NO2	Completely Reviewed	0		C4H9NO2		C11735		13900	InChI=1S/C4H9NO2/c1-2-5-3-4(6)7/h5H,2-3H2,1H3,(H,6,7)	7	4	9	1	2	0	0	0	0	0	0	0	0	0
eig3p	Cytosol	D-erythro-1-(Imidazol-4-yl)glycerol 3-phosphate	C6H9N2O6P	Completely Reviewed	-2		C6H11N2O6P		C04666	44288	7249	InChI=1S/C6H11N2O6P/c9-5(2-14-15(11,12)13)6(10)4-1-7-3-8-4/h1,3,5-6,9-10H,2H2,(H,7,8)(H2,11,12,13)/t5-,6+/m1/s1	7.1	6	9	2	6	1	0	0	0	0	0	0	0	0
eig3p[h]	Chloroplast	D-erythro-1-(Imidazol-4-yl)glycerol 3-phosphate	C6H9N2O6P	Completely Reviewed	-2		C6H11N2O6P		C04666	44288	7249	InChI=1S/C6H11N2O6P/c9-5(2-14-15(11,12)13)6(10)4-1-7-3-8-4/h1,3,5-6,9-10H,2H2,(H,7,8)(H2,11,12,13)/t5-,6+/m1/s1	8	6	9	2	6	1	0	0	0	0	0	0	0	0
epm[h]	Chloroplast	Epimelibiose	C12H22O11	Completely Reviewed	0	17296-19-4	C12H22O11		C05400	1440082	7767	InChI=1S/C12H22O11/c13-1-3-5(14)8(17)10(19)12(23-3)21-2-4-6(15)7(16)9(18)11(20)22-4/h3-20H,1-2H2/t3-,4-,5-,6+,7+,8+,9-,10+,11+,12+/m1/s1	8	12	22	0	11	0	0	0	0	0	0	0	0	0
etfox[m]	Mitochondria	Electron transfer flavoprotein oxidized	R	Manually Reviewed	0		R			2300965			7.8	0	0	0	0	0	0	0	0	0	0	0	1	0
etfrd[m]	Mitochondria	Electron transfer flavoprotein reduced	RH2	Manually Reviewed	0		RH2			2300968			7.8	0	2	0	0	0	0	0	0	0	0	0	1	0
etha	Cytosol	Ethanolamine	C2H8NO	Completely Reviewed	1	141-43-5	C2H7NO		C00189	34189	3489	InChI=1S/C2H7NO/c3-1-2-4/h4H,1-3H2	7.1	2	8	1	1	0	0	0	0	0	0	0	0	0
ethamp	Cytosol	Ethanolamine phosphate	C2H7NO4P	Completely Reviewed	-1	1071-23-4	C2H8NO4P		C00346	1485304	3639	InChI=1S/C2H8NO4P/c3-1-2-7-8(4,5)6/h1-3H2,(H2,4,5,6)	7.1	2	7	1	4	1	0	0	0	0	0	0	0	0
etoh	Cytosol	Ethanol	C2H6O	Completely Reviewed	0	64-17-5	C2H6O		C00469	35062	3752	InChI=1S/C2H6O/c1-2-3/h3H,2H2,1H3	7.1	2	6	0	1	0	0	0	0	0	0	0	0	0
etoh[e]	Extra-organism	Ethanol	C2H6O	Completely Reviewed	0	64-17-5	C2H6O		C00469	35062	3752	InChI=1S/C2H6O/c1-2-3/h3H,2H2,1H3	7	2	6	0	1	0	0	0	0	0	0	0	0	0
etoh[h]	Chloroplast	Ethanol	C2H6O	Completely Reviewed	0	64-17-5	C2H6O		C00469	35062	3752	InChI=1S/C2H6O/c1-2-3/h3H,2H2,1H3	8	2	6	0	1	0	0	0	0	0	0	0	0	0
etoh[m]	Mitochondria	Ethanol	C2H6O	Completely Reviewed	0	64-17-5	C2H6O		C00469	35062	3752	InChI=1S/C2H6O/c1-2-3/h3H,2H2,1H3	7.8	2	6	0	1	0	0	0	0	0	0	0	0	0
etoh[x]	Glyoxysome	Ethanol	C2H6O	Completely Reviewed	0	64-17-5	C2H6O		C00469	35062	3752	InChI=1S/C2H6O/c1-2-3/h3H,2H2,1H3	8.2	2	6	0	1	0	0	0	0	0	0	0	0	0
f1p[h]	Chloroplast	D-fructose 1-phosphate	C6H11O9P	Completely Reviewed	-2	15978-08-2	C6H13O9P		C01094	40936	4329	InChI=1S/C6H13O9P/c7-1-3-4(8)5(9)6(10,15-3)2-14-16(11,12)13/h3-5,7-10H,1-2H2,(H2,11,12,13)/t3-,4-,5+,6?/m1/s1	8	6	11	0	9	1	0	0	0	0	0	0	0	0
f26bp	Cytosol	D-Fructose 2,6-bisphosphate	C6H10O12P2	Completely Reviewed	-4		C6H14O12P2		C00665	35645	3934	InChI=1S/C6H14O12P2/c7-2-6(18-20(13,14)15)5(9)4(8)3(17-6)1-16-19(10,11)12/h3-5,7-9H,1-2H2,(H2,10,11,12)(H2,13,14,15)/t3-,4-,5+,6+/m1/s1	7.1	6	10	0	12	2	0	0	0	0	0	0	0	0
f2p[h]	Chloroplast	beta-D-fructose 2-phosphate	C6H11O9P	Completely Reviewed	-2		C6H13O9P		C03267		6130	InChI=1S/C6H13O9P/c7-1-3-4(9)5(10)6(2-8,14-3)15-16(11,12)13/h3-5,7-10H,1-2H2,(H2,11,12,13)/t3-,4-,5+,6+/m1/s1	8	6	11	0	9	1	0	0	0	0	0	0	0	0
f6p-B	Cytosol	beta-D-Fructose 6-phosphate	C6H11O9P	Completely Reviewed	-2		C6H13O9P		C05345	1449883	7723	InChI=1S/C6H13O9P/c7-2-6(10)5(9)4(8)3(15-6)1-14-16(11,12)13/h3-5,7-10H,1-2H2,(H2,11,12,13)/t3-,4-,5+,6-/m1/s1	7.1	6	11	0	9	1	0	0	0	0	0	0	0	0
f6p-B[h]	Chloroplast	beta-D-Fructose 6-phosphate	C6H11O9P	Completely Reviewed	-2		C6H13O9P		C05345	1449883	7723	InChI=1S/C6H13O9P/c7-2-6(10)5(9)4(8)3(15-6)1-14-16(11,12)13/h3-5,7-10H,1-2H2,(H2,11,12,13)/t3-,4-,5+,6-/m1/s1	8	6	11	0	9	1	0	0	0	0	0	0	0	0
fad	Cytosol	Flavin adenine dinucleotide oxidized	C27H31N9O15P2	Completely Reviewed	-2	146-14-5	C27H33N9O15P2		C00016	33521	3318	InChI=1S/C27H33N9O15P2/c1-10-3-12-13(4-11(10)2)35(24-18(32-12)25(42)34-27(43)33-24)5-14(37)19(39)15(38)6-48-52(44,45)51-53(46,47)49-7-16-20(40)21(41)26(50-16)36-9-31-17-22(28)29-8-30-23(17)36/h3-4,8-9,14-16,19-21,26,37-41H,5-7H2,1-2H3,(H,44,45)(H,46,47)(H2,28,29,30)(H,34,42,43)/t14-,15+,16+,19-,20+,21+,26+/m0/s1	7.1	27	31	9	15	2	0	0	0	0	0	0	0	0
fad[h]	Chloroplast	Flavin adenine dinucleotide oxidized	C27H31N9O15P2	Completely Reviewed	-2	146-14-5	C27H33N9O15P2		C00016	33521	3318	InChI=1S/C27H33N9O15P2/c1-10-3-12-13(4-11(10)2)35(24-18(32-12)25(42)34-27(43)33-24)5-14(37)19(39)15(38)6-48-52(44,45)51-53(46,47)49-7-16-20(40)21(41)26(50-16)36-9-31-17-22(28)29-8-30-23(17)36/h3-4,8-9,14-16,19-21,26,37-41H,5-7H2,1-2H3,(H,44,45)(H,46,47)(H2,28,29,30)(H,34,42,43)/t14-,15+,16+,19-,20+,21+,26+/m0/s1	8	27	31	9	15	2	0	0	0	0	0	0	0	0
fad[m]	Mitochondria	Flavin adenine dinucleotide oxidized	C27H31N9O15P2	Completely Reviewed	-2	146-14-5	C27H33N9O15P2		C00016	33521	3318	InChI=1S/C27H33N9O15P2/c1-10-3-12-13(4-11(10)2)35(24-18(32-12)25(42)34-27(43)33-24)5-14(37)19(39)15(38)6-48-52(44,45)51-53(46,47)49-7-16-20(40)21(41)26(50-16)36-9-31-17-22(28)29-8-30-23(17)36/h3-4,8-9,14-16,19-21,26,37-41H,5-7H2,1-2H3,(H,44,45)(H,46,47)(H2,28,29,30)(H,34,42,43)/t14-,15+,16+,19-,20+,21+,26+/m0/s1	7.8	27	31	9	15	2	0	0	0	0	0	0	0	0
fad[x]	Glyoxysome	Flavin adenine dinucleotide oxidized	C27H31N9O15P2	Completely Reviewed	-2	146-14-5	C27H33N9O15P2		C00016	33521	3318	InChI=1S/C27H33N9O15P2/c1-10-3-12-13(4-11(10)2)35(24-18(32-12)25(42)34-27(43)33-24)5-14(37)19(39)15(38)6-48-52(44,45)51-53(46,47)49-7-16-20(40)21(41)26(50-16)36-9-31-17-22(28)29-8-30-23(17)36/h3-4,8-9,14-16,19-21,26,37-41H,5-7H2,1-2H3,(H,44,45)(H,46,47)(H2,28,29,30)(H,34,42,43)/t14-,15+,16+,19-,20+,21+,26+/m0/s1	8.2	27	31	9	15	2	0	0	0	0	0	0	0	0
fadh2	Cytosol	Flavin adenine dinucleotide reduced	C27H33N9O15P2	Completely Reviewed	-2		C27H35N9O15P2		C01352	132077	4556	InChI=1S/C27H35N9O15P2/c1-10-3-12-13(4-11(10)2)35(24-18(32-12)25(42)34-27(43)33-24)5-14(37)19(39)15(38)6-48-52(44,45)51-53(46,47)49-7-16-20(40)21(41)26(50-16)36-9-31-17-22(28)29-8-30-23(17)36/h3-4,8-9,14-16,19-21,26,32,37-41H,5-7H2,1-2H3,(H,44,45)(H,46,47)(H2,28,29,30)(H2,33,34,42,43)/t14?,15?,16-,19?,20-,21-,26-/m1/s1	7.1	27	33	9	15	2	0	0	0	0	0	0	0	0
fadh2[h]	Chloroplast	Flavin adenine dinucleotide reduced	C27H33N9O15P2	Completely Reviewed	-2		C27H35N9O15P2		C01352	132077	4556	InChI=1S/C27H35N9O15P2/c1-10-3-12-13(4-11(10)2)35(24-18(32-12)25(42)34-27(43)33-24)5-14(37)19(39)15(38)6-48-52(44,45)51-53(46,47)49-7-16-20(40)21(41)26(50-16)36-9-31-17-22(28)29-8-30-23(17)36/h3-4,8-9,14-16,19-21,26,32,37-41H,5-7H2,1-2H3,(H,44,45)(H,46,47)(H2,28,29,30)(H2,33,34,42,43)/t14?,15?,16-,19?,20-,21-,26-/m1/s1	8	27	33	9	15	2	0	0	0	0	0	0	0	0
fadh2[m]	Mitochondria	Flavin adenine dinucleotide reduced	C27H33N9O15P2	Completely Reviewed	-2		C27H35N9O15P2		C01352	132077	4556	InChI=1S/C27H35N9O15P2/c1-10-3-12-13(4-11(10)2)35(24-18(32-12)25(42)34-27(43)33-24)5-14(37)19(39)15(38)6-48-52(44,45)51-53(46,47)49-7-16-20(40)21(41)26(50-16)36-9-31-17-22(28)29-8-30-23(17)36/h3-4,8-9,14-16,19-21,26,32,37-41H,5-7H2,1-2H3,(H,44,45)(H,46,47)(H2,28,29,30)(H2,33,34,42,43)/t14?,15?,16-,19?,20-,21-,26-/m1/s1	7.8	27	33	9	15	2	0	0	0	0	0	0	0	0
fadh2[x]	Glyoxysome	Flavin adenine dinucleotide reduced	C27H33N9O15P2	Completely Reviewed	-2		C27H35N9O15P2		C01352	132077	4556	InChI=1S/C27H35N9O15P2/c1-10-3-12-13(4-11(10)2)35(24-18(32-12)25(42)34-27(43)33-24)5-14(37)19(39)15(38)6-48-52(44,45)51-53(46,47)49-7-16-20(40)21(41)26(50-16)36-9-31-17-22(28)29-8-30-23(17)36/h3-4,8-9,14-16,19-21,26,32,37-41H,5-7H2,1-2H3,(H,44,45)(H,46,47)(H2,28,29,30)(H2,33,34,42,43)/t14?,15?,16-,19?,20-,21-,26-/m1/s1	8.2	27	33	9	15	2	0	0	0	0	0	0	0	0
fald	Cytosol	Formaldehyde	CH2O	Completely Reviewed	0	50-00-0	CH2O		C00067	33726	3367	InChI=1S/CH2O/c1-2/h1H2	7.1	1	2	0	1	0	0	0	0	0	0	0	0	0
fdp-B	Cytosol	beta-D-Fructose 1,6-bisphosphate	C6H10O12P2	Completely Reviewed	-4		C6H14O12P2		C05378		7752	InChI=1S/C6H14O12P2/c7-4-3(1-16-19(10,11)12)18-6(9,5(4)8)2-17-20(13,14)15/h3-5,7-9H,1-2H2,(H2,10,11,12)(H2,13,14,15)/t3-,4-,5+,6-/m1/s1	7.1	6	10	0	12	2	0	0	0	0	0	0	0	0
fdp-B[f]	Flagellum	beta-D-Fructose 1,6-bisphosphate	C6H10O12P2	Completely Reviewed	-4		C6H14O12P2		C05378		7752	InChI=1S/C6H14O12P2/c7-4-3(1-16-19(10,11)12)18-6(9,5(4)8)2-17-20(13,14)15/h3-5,7-9H,1-2H2,(H2,10,11,12)(H2,13,14,15)/t3-,4-,5+,6-/m1/s1	7.1	6	10	0	12	2	0	0	0	0	0	0	0	0
fdp-B[h]	Chloroplast	beta-D-Fructose 1,6-bisphosphate	C6H10O12P2	Completely Reviewed	-4		C6H14O12P2		C05378		7752	InChI=1S/C6H14O12P2/c7-4-3(1-16-19(10,11)12)18-6(9,5(4)8)2-17-20(13,14)15/h3-5,7-9H,1-2H2,(H2,10,11,12)(H2,13,14,15)/t3-,4-,5+,6-/m1/s1	8	6	10	0	12	2	0	0	0	0	0	0	0	0
fdp-B[m]	Mitochondria	beta-D-Fructose 1,6-bisphosphate	C6H10O12P2	Completely Reviewed	-4		C6H14O12P2		C05378		7752	InChI=1S/C6H14O12P2/c7-4-3(1-16-19(10,11)12)18-6(9,5(4)8)2-17-20(13,14)15/h3-5,7-9H,1-2H2,(H2,10,11,12)(H2,13,14,15)/t3-,4-,5+,6-/m1/s1	7.8	6	10	0	12	2	0	0	0	0	0	0	0	0
fdxox	Cytosol	Oxidized ferredoxin	Fe8S8X	Completely Reviewed	0		Fe8S8X		C00139	132921	3439		7.1	0	0	0	0	0	8	0	8	0	0	0	0	1
fdxox[h]	Chloroplast	Oxidized ferredoxin	Fe8S8X	Completely Reviewed	0		Fe8S8X		C00139	132921	3439		8	0	0	0	0	0	8	0	8	0	0	0	0	1
fdxox[m]	Mitochondria	Oxidized ferredoxin	Fe8S8X	Completely Reviewed	0		Fe8S8X		C00139	132921	3439		7.8	0	0	0	0	0	8	0	8	0	0	0	0	1
fdxox[u]	Thylakoid Lumen	Oxidized ferredoxin	Fe8S8X	Completely Reviewed	0		Fe8S8X		C00139	132921	3439		8	0	0	0	0	0	8	0	8	0	0	0	0	1
fdxrd	Cytosol	Reduced ferredoxin	Fe8S8XH2	Completely Reviewed	0		Fe8S8XH2		C00138	133182	3438		7.1	0	2	0	0	0	8	0	8	0	0	0	0	1
fdxrd[h]	Chloroplast	Reduced ferredoxin	Fe8S8XH2	Completely Reviewed	0		Fe8S8XH2		C00138	133182	3438		8	0	2	0	0	0	8	0	8	0	0	0	0	1
fdxrd[m]	Mitochondria	Reduced ferredoxin	Fe8S8XH2	Completely Reviewed	0		Fe8S8XH2		C00138	133182	3438		7.8	0	2	0	0	0	8	0	8	0	0	0	0	1
fdxrd[u]	Thylakoid Lumen	Reduced ferredoxin	Fe8S8XH2	Completely Reviewed	0		Fe8S8XH2		C00138	133182	3438		8	0	2	0	0	0	8	0	8	0	0	0	0	1
fe2	Cytosol	Fe2+	Fe	Completely Reviewed	2		Fe		C14818	33552	17395816	InChI=1S/Fe/q+2	7.1	0	0	0	0	0	0	0	1	0	0	0	0	0
fe2[e]	Extra-organism	Fe2+	Fe	Completely Reviewed	2		Fe		C14818	33552	17395816	InChI=1S/Fe/q+2	7	0	0	0	0	0	0	0	1	0	0	0	0	0
fe2[h]	Chloroplast	Fe2+	Fe	Completely Reviewed	2		Fe		C14818	33552	17395816	InChI=1S/Fe/q+2	8	0	0	0	0	0	0	0	1	0	0	0	0	0
fe3	Cytosol	Fe3+	Fe	Completely Reviewed	3		Fe		C14819	50061	17395817	InChI=1S/Fe/q+3	7.1	0	0	0	0	0	0	0	1	0	0	0	0	0
fe3[e]	Extra-organism	Fe3+	Fe	Completely Reviewed	3		Fe		C14819	50061	17395817	InChI=1S/Fe/q+3	7	0	0	0	0	0	0	0	1	0	0	0	0	0
fe3[h]	Chloroplast	Fe3+	Fe	Completely Reviewed	3		Fe		C14819	50061	17395817	InChI=1S/Fe/q+3	8	0	0	0	0	0	0	0	1	0	0	0	0	0
fgam	Cytosol	N2-Formyl-N1-(5-phospho-D-ribosyl)glycinamide	C8H12N2O9P	Completely Reviewed	-3		C8H15N2O9P		C04376	43690	7017	InChI=1S/C8H15N2O9P/c11-3-9-1-5(12)10-8-7(14)6(13)4(19-8)2-18-20(15,16)17/h3-4,6-8,13-14H,1-2H2,(H,9,11)(H,10,12)(H2,15,16,17)/t4-,6?,7?,8-/m1/s1	7.1	8	12	2	9	1	0	0	0	0	0	0	0	0
fgam[h]	Chloroplast	N2-Formyl-N1-(5-phospho-D-ribosyl)glycinamide	C8H12N2O9P	Completely Reviewed	-3		C8H15N2O9P		C04376	43690	7017	InChI=1S/C8H15N2O9P/c11-3-9-1-5(12)10-8-7(14)6(13)4(19-8)2-18-20(15,16)17/h3-4,6-8,13-14H,1-2H2,(H,9,11)(H,10,12)(H2,15,16,17)/t4-,6?,7?,8-/m1/s1	8	8	12	2	9	1	0	0	0	0	0	0	0	0
fgam[m]	Mitochondria	N2-Formyl-N1-(5-phospho-D-ribosyl)glycinamide	C8H12N2O9P	Completely Reviewed	-3		C8H15N2O9P		C04376	43690	7017	InChI=1S/C8H15N2O9P/c11-3-9-1-5(12)10-8-7(14)6(13)4(19-8)2-18-20(15,16)17/h3-4,6-8,13-14H,1-2H2,(H,9,11)(H,10,12)(H2,15,16,17)/t4-,6?,7?,8-/m1/s1	7.8	8	12	2	9	1	0	0	0	0	0	0	0	0
ficytb5	Cytosol	Ferricytochrome b5	X	Manually Reviewed	3		X		C00996		4242		7.1	0	0	0	0	0	0	0	0	0	0	0	0	1
ficytc[h]	Chloroplast	Ferricytochrome c	C42H44FeN8O8S2R4	Manually Reviewed	3		C42H52FeN8O6S2		C00125	33947	3425		8	42	44	8	8	0	2	0	1	0	0	0	4	0
ficytc[m]	Mitochondria	Ferricytochrome c	C42H44FeN8O8S2R4	Manually Reviewed	3		C42H52FeN8O6S2		C00125	33947	3425		7.8	42	44	8	8	0	2	0	1	0	0	0	4	0
ficytc[x]	Glyoxysome	Ferricytochrome c	C42H44FeN8O8S2R4	Manually Reviewed	3		C42H52FeN8O6S2		C00125	33947	3425		8.2	42	44	8	8	0	2	0	1	0	0	0	4	0
fmettrna	Cytosol	N-Formylmethionyl-tRNA	C6H9NO2SR	Not Reviewed	0		C6H9NO2SR		C03294	41579	6151		7.1	6	9	1	2	0	1	0	0	0	0	0	1	0
fmn	Cytosol	FMN	C17H18N4O9P	Completely Reviewed	-3	146-17-8	C17H21N4O9P		C00061	33703	3361	InChI=1S/C17H21N4O9P/c1-7-3-9-10(4-8(7)2)21(15-13(18-9)16(25)20-17(26)19-15)5-11(22)14(24)12(23)6-30-31(27,28)29/h3-4,11-12,14,22-24H,5-6H2,1-2H3,(H,20,25,26)(H2,27,28,29)	7.1	17	18	4	9	1	0	0	0	0	0	0	0	0
focytb5	Cytosol	Ferrocytochrome b5	X	Manually Reviewed	2		X		C00999		4245		7.1	0	0	0	0	0	0	0	0	0	0	0	0	1
focytc[h]	Chloroplast	Ferrocytochrome c	C42H44FeN8O8S2R4	Manually Reviewed	2		C42H44FeN8O8S2R4		C00126	33949	3426		8	42	44	8	8	0	2	0	1	0	0	0	4	0
focytc[m]	Mitochondria	Ferrocytochrome c	C42H44FeN8O8S2R4	Manually Reviewed	2		C42H44FeN8O8S2R4		C00126	33949	3426		7.8	42	44	8	8	0	2	0	1	0	0	0	4	0
focytc[x]	Glyoxysome	Ferrocytochrome c	C42H44FeN8O8S2R4	Manually Reviewed	2		C42H44FeN8O8S2R4		C00126	33949	3426		8.2	42	44	8	8	0	2	0	1	0	0	0	4	0
fol	Cytosol	Folate	C19H17N7O6	Completely Reviewed	-2	59-30-3	C19H19N7O6		C00504	35180	3787	InChI=1S/C19H19N7O6/c20-19-25-15-14(17(30)26-19)23-11(8-22-15)7-21-10-3-1-9(2-4-10)16(29)24-12(18(31)32)5-6-13(27)28/h1-4,8,12,21H,5-7H2,(H,24,29)(H,27,28)(H,31,32)(H3,20,22,25,26,30)/t12-/m0/s1	7.1	19	17	7	6	0	0	0	0	0	0	0	0	0
for	Cytosol	Formate	CHO2	Completely Reviewed	-1	64-18-6	CH2O2		C00058	33693	3358	InChI=1S/CH2O2/c2-1-3/h1H,(H,2,3)	7.1	1	1	0	2	0	0	0	0	0	0	0	0	0
for[e]	Extra-organism	Formate	CHO2	Completely Reviewed	-1	64-18-6	CH2O2		C00058	33693	3358	InChI=1S/CH2O2/c2-1-3/h1H,(H,2,3)	7	1	1	0	2	0	0	0	0	0	0	0	0	0
for[h]	Chloroplast	Formate	CHO2	Completely Reviewed	-1	64-18-6	CH2O2		C00058	33693	3358	InChI=1S/CH2O2/c2-1-3/h1H,(H,2,3)	8	1	1	0	2	0	0	0	0	0	0	0	0	0
for[m]	Mitochondria	Formate	CHO2	Completely Reviewed	-1	64-18-6	CH2O2		C00058	33693	3358	InChI=1S/CH2O2/c2-1-3/h1H,(H,2,3)	7.8	1	1	0	2	0	0	0	0	0	0	0	0	0
for[x]	Glyoxysome	Formate	CHO2	Completely Reviewed	-1	64-18-6	CH2O2		C00058	33693	3358	InChI=1S/CH2O2/c2-1-3/h1H,(H,2,3)	8.2	1	1	0	2	0	0	0	0	0	0	0	0	0
fpram	Cytosol	2-(Formamido)-N1-(5-phospho-D-ribosyl)acetamidine	C8H14N3O8P	Completely Reviewed	-2		C8H16N3O8P		C04640	44236	7229	InChI=1S/C8H16N3O8P/c9-5(1-10-3-12)11-8-7(14)6(13)4(19-8)2-18-20(15,16)17/h3-4,6-8,13-14H,1-2H2,(H2,9,11)(H,10,12)(H2,15,16,17)/t4-,6-,7-,8-/m1/s1	7.1	8	14	3	8	1	0	0	0	0	0	0	0	0
fpram[h]	Chloroplast	2-(Formamido)-N1-(5-phospho-D-ribosyl)acetamidine	C8H14N3O8P	Completely Reviewed	-2		C8H16N3O8P		C04640	44236	7229	InChI=1S/C8H16N3O8P/c9-5(1-10-3-12)11-8-7(14)6(13)4(19-8)2-18-20(15,16)17/h3-4,6-8,13-14H,1-2H2,(H2,9,11)(H,10,12)(H2,15,16,17)/t4-,6-,7-,8-/m1/s1	8	8	14	3	8	1	0	0	0	0	0	0	0	0
fprica	Cytosol	5-Formamido-1-(5-phospho-D-ribosyl)imidazole-4-carboxamide	C10H13N4O9P	Completely Reviewed	-2		C10H15N4O9P		C04734	44434	7305	InChI=1S/C10H15N4O9P/c11-8(18)5-9(13-3-15)14(2-12-5)10-7(17)6(16)4(23-10)1-22-24(19,20)21/h2-4,6-7,10,16-17H,1H2,(H2,11,18)(H,13,15)(H2,19,20,21)/t4-,6-,7-,10-/m1/s1	7.1	10	13	4	9	1	0	0	0	0	0	0	0	0
frdp	Cytosol	trans,trans-Farnesyl diphosphate	C15H25O7P2	Completely Reviewed	-3	13058-04-3	C15H28O7P2		C00448	35006	3736	InChI=1S/C15H28O7P2/c1-13(2)7-5-8-14(3)9-6-10-15(4)11-12-21-24(19,20)22-23(16,17)18/h7,9,11H,5-6,8,10,12H2,1-4H3,(H,19,20)(H2,16,17,18)/b14-9+,15-11+	7.1	15	25	0	7	2	0	0	0	0	0	0	0	0
frdp[h]	Chloroplast	trans,trans-Farnesyl diphosphate	C15H25O7P2	Completely Reviewed	-3	13058-04-3	C15H28O7P2		C00448	35006	3736	InChI=1S/C15H28O7P2/c1-13(2)7-5-8-14(3)9-6-10-15(4)11-12-21-24(19,20)22-23(16,17)18/h7,9,11H,5-6,8,10,12H2,1-4H3,(H,19,20)(H2,16,17,18)/b14-9+,15-11+	8	15	25	0	7	2	0	0	0	0	0	0	0	0
frdp[m]	Mitochondria	trans,trans-Farnesyl diphosphate	C15H25O7P2	Completely Reviewed	-3	13058-04-3	C15H28O7P2		C00448	35006	3736	InChI=1S/C15H28O7P2/c1-13(2)7-5-8-14(3)9-6-10-15(4)11-12-21-24(19,20)22-23(16,17)18/h7,9,11H,5-6,8,10,12H2,1-4H3,(H,19,20)(H2,16,17,18)/b14-9+,15-11+	7.8	15	25	0	7	2	0	0	0	0	0	0	0	0
frmd	Cytosol	Formamide	CH4NO	Completely Reviewed	1	75-12-7	CH3NO		C00488	35122	3771	InChI=1S/CH3NO/c2-1-3/h1H,(H2,2,3)	7.1	1	4	1	1	0	0	0	0	0	0	0	0	0
frmd[x]	Glyoxysome	Formamide	CH3NO	Completely Reviewed	0	75-12-7	CH3NO		C00488	35122	3771	InChI=1S/CH3NO/c2-1-3/h1H,(H2,2,3)	8.2	1	3	1	1	0	0	0	0	0	0	0	0	0
fru-B	Cytosol	beta-D-fructose	C6H12O6	Completely Reviewed	0	53188-23-1	C6H12O6		C02336		5386	InChI=1S/C6H12O6/c7-1-3-4(9)5(10)6(11,2-8)12-3/h3-5,7-11H,1-2H2/t3-,4-,5+,6-/m1/s1	7.1	6	12	0	6	0	0	0	0	0	0	0	0	0
fru-B[h]	Chloroplast	beta-D-fructose	C6H12O6	Completely Reviewed	0	53188-23-1	C6H12O6		C02336		5386	InChI=1S/C6H12O6/c7-1-3-4(9)5(10)6(11,2-8)12-3/h3-5,7-11H,1-2H2/t3-,4-,5+,6-/m1/s1	8	6	12	0	6	0	0	0	0	0	0	0	0	0
fum	Cytosol	Fumarate	C4H2O4	Completely Reviewed	-2	110-17-8	C4H4O4		C00122	33938	3422	InChI=1S/C4H4O4/c5-3(6)1-2-4(7)8/h1-2H,(H,5,6)(H,7,8)/b2-1+	7.1	4	2	0	4	0	0	0	0	0	0	0	0	0
fum[h]	Chloroplast	Fumarate	C4H2O4	Completely Reviewed	-2	110-17-8	C4H4O4		C00122	33938	3422	InChI=1S/C4H4O4/c5-3(6)1-2-4(7)8/h1-2H,(H,5,6)(H,7,8)/b2-1+	8	4	2	0	4	0	0	0	0	0	0	0	0	0
fum[m]	Mitochondria	Fumarate	C4H2O4	Completely Reviewed	-2	110-17-8	C4H4O4		C00122	33938	3422	InChI=1S/C4H4O4/c5-3(6)1-2-4(7)8/h1-2H,(H,5,6)(H,7,8)/b2-1+	7.8	4	2	0	4	0	0	0	0	0	0	0	0	0
fum[x]	Glyoxysome	Fumarate	C4H2O4	Completely Reviewed	-2	110-17-8	C4H4O4		C00122	33938	3422	InChI=1S/C4H4O4/c5-3(6)1-2-4(7)8/h1-2H,(H,5,6)(H,7,8)/b2-1+	7.8	4	2	0	4	0	0	0	0	0	0	0	0	0
g1p	Cytosol	D-Glucose 1-phosphate	C6H11O9P	Completely Reviewed	-2	59-56-3	C6H13O9P		C00103	33865	3403	InChI=1S/C6H13O9P/c7-1-2-3(8)4(9)5(10)6(14-2)15-16(11,12)13/h2-10H,1H2,(H2,11,12,13)/t2-,3-,4+,5-,6?/m1/s1	7.1	6	11	0	9	1	0	0	0	0	0	0	0	0
g1p[h]	Chloroplast	D-Glucose 1-phosphate	C6H11O9P	Completely Reviewed	-2	59-56-3	C6H13O9P		C00103	33865	3403	InChI=1S/C6H13O9P/c7-1-2-3(8)4(9)5(10)6(14-2)15-16(11,12)13/h2-10H,1H2,(H2,11,12,13)/t2-,3-,4+,5-,6?/m1/s1	8	6	11	0	9	1	0	0	0	0	0	0	0	0
g3p	Cytosol	D-glyceraldehyde 3-phosphate	C3H5O6P	Completely Reviewed	-2	142-10-9	C3H7O6P		C00118	35637	3418	InChI=1S/C3H7O6P/c4-1-3(5)2-9-10(6,7)8/h1,3,5H,2H2,(H2,6,7,8)/t3-/m0/s1	7.1	3	5	0	6	1	0	0	0	0	0	0	0	0
g3p[f]	Flagellum	D-glyceraldehyde 3-phosphate	C3H5O6P	Completely Reviewed	-2	142-10-9	C3H7O6P		C00118	35637	3418	InChI=1S/C3H7O6P/c4-1-3(5)2-9-10(6,7)8/h1,3,5H,2H2,(H2,6,7,8)/t3-/m0/s1	7.1	3	5	0	6	1	0	0	0	0	0	0	0	0
g3p[h]	Chloroplast	D-glyceraldehyde 3-phosphate	C3H5O6P	Completely Reviewed	-2	142-10-9	C3H7O6P		C00118	35637	3418	InChI=1S/C3H7O6P/c4-1-3(5)2-9-10(6,7)8/h1,3,5H,2H2,(H2,6,7,8)/t3-/m0/s1	8	3	5	0	6	1	0	0	0	0	0	0	0	0
g3p[n]	Nucleus	D-glyceraldehyde 3-phosphate	C3H5O6P	Completely Reviewed	-2	142-10-9	C3H7O6P		C00118	35637	3418	InChI=1S/C3H7O6P/c4-1-3(5)2-9-10(6,7)8/h1,3,5H,2H2,(H2,6,7,8)/t3-/m0/s1	8	3	5	0	6	1	0	0	0	0	0	0	0	0
g3p[m]	Mitochondria	D-glyceraldehyde 3-phosphate	C3H5O6P	Completely Reviewed	-2	142-10-9	C3H7O6P		C00118	35637	3418	InChI=1S/C3H7O6P/c4-1-3(5)2-9-10(6,7)8/h1,3,5H,2H2,(H2,6,7,8)/t3-/m0/s1	7.8	3	5	0	6	1	0	0	0	0	0	0	0	0
g3pe	Cytosol	sn-Glycero-3-phosphoethanolamine	C5H14NO6P	Completely Reviewed	0		C5H14NO6P		C01233	37147	4454	InChI=1S/C5H14NO6P/c6-1-2-11-13(9,10)12-4-5(8)3-7/h5,7-8H,1-4,6H2,(H,9,10)	7.1	5	14	1	6	1	0	0	0	0	0	0	0	0
g6p-A	Cytosol	alpha-D-glucose 6 phosphate	C6H11O9P	Completely Reviewed	-2		C6H13O9P		C00668		3937	InChI=1S/C6H13O9P/c7-3-2(1-14-16(11,12)13)15-6(10)5(9)4(3)8/h2-10H,1H2,(H2,11,12,13)/t2-,3-,4+,5-,6+/m1/s1	7.1	6	11	0	9	1	0	0	0	0	0	0	0	0
g6p-A[h]	Chloroplast	alpha-D-glucose 6 phosphate	C6H11O9P	Completely Reviewed	-2		C6H13O9P		C00668		3937	InChI=1S/C6H13O9P/c7-3-2(1-14-16(11,12)13)15-6(10)5(9)4(3)8/h2-10H,1H2,(H2,11,12,13)/t2-,3-,4+,5-,6+/m1/s1	8	6	11	0	9	1	0	0	0	0	0	0	0	0
g6p-A[n]	Nucleus	alpha-D-glucose 6 phosphate	C6H11O9P	Completely Reviewed	-2		C6H13O9P		C00668		3937	InChI=1S/C6H13O9P/c7-3-2(1-14-16(11,12)13)15-6(10)5(9)4(3)8/h2-10H,1H2,(H2,11,12,13)/t2-,3-,4+,5-,6+/m1/s1	7.4	6	11	0	9	1	0	0	0	0	0	0	0	0
g6p-B	Cytosol	beta-D-glucose 6-phosphate	C6H11O9P	Completely Reviewed	-2		C6H13O9P		C01172	226662	4399	InChI=1S/C6H13O9P/c7-3-2(1-14-16(11,12)13)15-6(10)5(9)4(3)8/h2-10H,1H2,(H2,11,12,13)/t2-,3-,4+,5-,6-/m1/s1	7.1	6	11	0	9	1	0	0	0	0	0	0	0	0
g6p-B[h]	Chloroplast	beta-D-glucose 6-phosphate	C6H11O9P	Completely Reviewed	-2		C6H13O9P		C01172	226662	4399	InChI=1S/C6H13O9P/c7-3-2(1-14-16(11,12)13)15-6(10)5(9)4(3)8/h2-10H,1H2,(H2,11,12,13)/t2-,3-,4+,5-,6-/m1/s1	8	6	11	0	9	1	0	0	0	0	0	0	0	0
gal	Cytosol	D-Galactose	C6H12O6	Completely Reviewed	0	59-23-4	C6H12O6		C00124	33945	3424	InChI=1S/C6H12O6/c7-1-2-3(8)4(9)5(10)6(11)12-2/h2-11H,1H2/t2-,3+,4+,5-,6?/m1/s1	7.1	6	12	0	6	0	0	0	0	0	0	0	0	0
gal[h]	Chloroplast	D-Galactose	C6H12O6	Completely Reviewed	0	59-23-4	C6H12O6		C00124	33945	3424	InChI=1S/C6H12O6/c7-1-2-3(8)4(9)5(10)6(11)12-2/h2-11H,1H2/t2-,3+,4+,5-,6?/m1/s1	8	6	12	0	6	0	0	0	0	0	0	0	0	0
gal[n]	Nucleus	D-Galactose	C6H12O6	Completely Reviewed	0	59-23-4	C6H12O6		C00124	33945	3424	InChI=1S/C6H12O6/c7-1-2-3(8)4(9)5(10)6(11)12-2/h2-11H,1H2/t2-,3+,4+,5-,6?/m1/s1	7.4	6	12	0	6	0	0	0	0	0	0	0	0	0
gal1p	Cytosol	alpha-D-Galactose 1-phosphate	C6H11O9P	Completely Reviewed	-2	2255-14-3	C6H13O9P		C00446	35001	3734	InChI=1S/C6H13O9P/c7-1-2-3(8)4(9)5(10)6(14-2)15-16(11,12)13/h2-10H,1H2,(H2,11,12,13)/t2-,3+,4+,5-,6-/m1/s1	7.1	6	11	0	9	1	0	0	0	0	0	0	0	0
gal1p[h]	Chloroplast	alpha-D-Galactose 1-phosphate	C6H11O9P	Completely Reviewed	-2	2255-14-3	C6H13O9P		C00446	35001	3734	InChI=1S/C6H13O9P/c7-1-2-3(8)4(9)5(10)6(14-2)15-16(11,12)13/h2-10H,1H2,(H2,11,12,13)/t2-,3+,4+,5-,6-/m1/s1	8	6	11	0	9	1	0	0	0	0	0	0	0	0
galctn-D	Cytosol	D-Galactonate	C6H11O7	Completely Reviewed	-1		C6H12O7		C00880	36277	4136	InChI=1S/C6H12O7/c7-1-2(8)3(9)4(10)5(11)6(12)13/h2-5,7-11H,1H2,(H,12,13)	7.4	6	11	0	7	0	0	0	0	0	0	0	0	0
galctn-D[h]	Choroplast	D-Galactonate	C6H11O7	Completely Reviewed	-1		C6H12O7		C00880	36277	4136	InChI=1S/C6H12O7/c7-1-2(8)3(9)4(10)5(11)6(12)13/h2-5,7-11H,1H2,(H,12,13)	7.4	6	11	0	7	0	0	0	0	0	0	0	0	0
galctn-D[n]	Nucleus	D-Galactonate	C6H11O7	Completely Reviewed	-1		C6H12O7		C00880	36277	4136	InChI=1S/C6H12O7/c7-1-2(8)3(9)4(10)5(11)6(12)13/h2-5,7-11H,1H2,(H,12,13)	7.4	6	11	0	7	0	0	0	0	0	0	0	0	0
gam6p	Cytosol	D-Glucosamine 6-phosphate	C6H13NO8P	Completely Reviewed	-1	3616-42-0	C6H14NO8P		C00352	34709	3645	InChI=1S/C6H14NO8P/c7-3-5(9)4(8)2(15-6(3)10)1-14-16(11,12)13/h2-6,8-10H,1,7H2,(H2,11,12,13)/t2-,3-,4-,5-,6+/m1/s1	7.1	6	13	1	8	1	0	0	0	0	0	0	0	0
gar	Cytosol	N1-(5-Phospho-D-ribosyl)glycinamide	C7H13N2O8P	Completely Reviewed	-2		C7H15N2O8P		C03838	42621	6578	InChI=1S/C7H15N2O8P/c8-1-4(10)9-7-6(12)5(11)3(17-7)2-16-18(13,14)15/h3,5-7,11-12H,1-2,8H2,(H,9,10)(H2,13,14,15)/t3-,5?,6?,7-/m1/s1	7.1	7	13	2	8	1	0	0	0	0	0	0	0	0
gar[h]	Chloroplast	N1-(5-Phospho-D-ribosyl)glycinamide	C7H13N2O8P	Completely Reviewed	-2		C7H15N2O8P		C03838	42621	6578	InChI=1S/C7H15N2O8P/c8-1-4(10)9-7-6(12)5(11)3(17-7)2-16-18(13,14)15/h3,5-7,11-12H,1-2,8H2,(H,9,10)(H2,13,14,15)/t3-,5?,6?,7-/m1/s1	8	7	13	2	8	1	0	0	0	0	0	0	0	0
gar[m]	Mitochondria	N1-(5-Phospho-D-ribosyl)glycinamide	C7H13N2O8P	Completely Reviewed	-2		C7H15N2O8P		C03838	42621	6578	InChI=1S/C7H15N2O8P/c8-1-4(10)9-7-6(12)5(11)3(17-7)2-16-18(13,14)15/h3,5-7,11-12H,1-2,8H2,(H,9,10)(H2,13,14,15)/t3-,5?,6?,7-/m1/s1	7.8	7	13	2	8	1	0	0	0	0	0	0	0	0
gcald	Cytosol	Glycolaldehyde	C2H4O2	Completely Reviewed	0	141-46-8	C2H4O2		C00266	34446	3564	InChI=1S/C2H4O2/c3-1-2-4/h1,4H,2H2	7.1	2	4	0	2	0	0	0	0	0	0	0	0	0
gcaro[h]	Chloroplast	gamma-Carotene	C40H56	Completely Reviewed	0		C40H56		C05435		7799	InChI=1S/C40H56/c1-32(2)18-13-21-35(5)24-15-26-36(6)25-14-22-33(3)19-11-12-20-34(4)23-16-27-37(7)29-30-39-38(8)28-17-31-40(39,9)10/h11-12,14-16,18-20,22-27,29-30H,13,17,21,28,31H2,1-10H3/b12-11+,22-14+,23-16+,26-15+,30-29+,33-19+,34-20+,35-24+,36-25+,37-27+	8	40	56	0	0	0	0	0	0	0	0	0	0	0
gcaro[u]	Thylakoid Lumen	gamma-Carotene	C40H56	Completely Reviewed	0		C40H56		C05435		7799	InChI=1S/C40H56/c1-32(2)18-13-21-35(5)24-15-26-36(6)25-14-22-33(3)19-11-12-20-34(4)23-16-27-37(7)29-30-39-38(8)28-17-31-40(39,9)10/h11-12,14-16,18-20,22-27,29-30H,13,17,21,28,31H2,1-10H3/b12-11+,22-14+,23-16+,26-15+,30-29+,33-19+,34-20+,35-24+,36-25+,37-27+	8	40	56	0	0	0	0	0	0	0	0	0	0	0
gdp	Cytosol	GDP	C10H12N5O11P2	Completely Reviewed	-3	146-91-8	C10H15N5O11P2		C00035	33599	3337	InChI=1S/C10H15N5O11P2/c11-10-13-7-4(8(18)14-10)12-2-15(7)9-6(17)5(16)3(25-9)1-24-28(22,23)26-27(19,20)21/h2-3,5-6,9,16-17H,1H2,(H,22,23)(H2,19,20,21)(H3,11,13,14,18)/t3-,5-,6-,9-/m1/s1	7.1	10	12	5	11	2	0	0	0	0	0	0	0	0
gdp[h]	Chloroplast	GDP	C10H11N5O11P2	Completely Reviewed	-4	146-91-8	C10H15N5O11P2		C00035	33599	3337	InChI=1S/C10H15N5O11P2/c11-10-13-7-4(8(18)14-10)12-2-15(7)9-6(17)5(16)3(25-9)1-24-28(22,23)26-27(19,20)21/h2-3,5-6,9,16-17H,1H2,(H,22,23)(H2,19,20,21)(H3,11,13,14,18)/t3-,5-,6-,9-/m1/s1	8	10	11	5	11	2	0	0	0	0	0	0	0	0
gdp[m]	Mitochondria	GDP	C10H11N5O11P2	Completely Reviewed	-4	146-91-8	C10H15N5O11P2		C00035	33599	3337	InChI=1S/C10H15N5O11P2/c11-10-13-7-4(8(18)14-10)12-2-15(7)9-6(17)5(16)3(25-9)1-24-28(22,23)26-27(19,20)21/h2-3,5-6,9,16-17H,1H2,(H,22,23)(H2,19,20,21)(H3,11,13,14,18)/t3-,5-,6-,9-/m1/s1	7.8	10	11	5	11	2	0	0	0	0	0	0	0	0
gdpmann	Cytosol	GDP-D-mannose	C16H23N5O16P2	Completely Reviewed	-2	3123-67-9	C16H25N5O16P2		C00096	1460457	3396	InChI=1S/C16H25N5O16P2/c17-16-19-12-6(13(28)20-16)18-3-21(12)14-10(26)8(24)5(34-14)2-33-38(29,30)37-39(31,32)36-15-11(27)9(25)7(23)4(1-22)35-15/h3-5,7-11,14-15,22-27H,1-2H2,(H,29,30)(H,31,32)(H3,17,19,20,28)/t4-,5-,7-,8-,9+,10-,11+,14-,15-/m1/s1	7.1	16	23	5	16	2	0	0	0	0	0	0	0	0
gdptp	Cytosol	Guanosine 3'-diphosphate 5'-triphosphate	C10H12N5O20P5	Completely Reviewed	-6		C10H18N5O20P5		C04494	43927	7111	InChI=1S/C10H18N5O20P5/c11-10-13-7-4(8(17)14-10)12-2-15(7)9-5(16)6(32-39(26,27)33-36(18,19)20)3(31-9)1-30-38(24,25)35-40(28,29)34-37(21,22)23/h2-3,5-6,9,16H,1H2,(H,24,25)(H,26,27)(H,28,29)(H2,18,19,20)(H2,21,22,23)(H3,11,13,14,17)/t3-,5-,6-,9-/m1/s1	7.1	10	12	5	20	5	0	0	0	0	0	0	0	0
ggchlda[u]	Thylakoid Lumen	geranylgeranyl-Chlorophyllide a	C55H66MgN4O5	Manually Reviewed	0		C55H66MgN4O5						8	55	66	4	5	0	0	0	0	1	0	0	0	0
ggchldb[u]	Thylakoid Lumen	geranylgeranyl-Chlorophyllide b	C55H64MgN4O6	Manually Reviewed	0		C55H64MgN4O6						8	55	64	4	6	0	0	0	0	1	0	0	0	0
ggdp[h]	Chloroplast	Geranylgeranyl diphosphate	C20H33O7P2	Completely Reviewed	-3	6699-20-3	C20H36O7P2		C00353	34712	3646	InChI=1S/C20H36O7P2/c1-17(2)9-6-10-18(3)11-7-12-19(4)13-8-14-20(5)15-16-26-29(24,25)27-28(21,22)23/h9,11,13,15H,6-8,10,12,14,16H2,1-5H3,(H,24,25)(H2,21,22,23)/b18-11+,19-13+,20-15+	8	20	33	0	7	2	0	0	0	0	0	0	0	0
ggdp[u]	Thylakoid Lumen	Geranylgeranyl diphosphate	C20H33O7P2	Completely Reviewed	-3	6699-20-3	C20H36O7P2		C00353	34712	3646	InChI=1S/C20H36O7P2/c1-17(2)9-6-10-18(3)11-7-12-19(4)13-8-14-20(5)15-16-26-29(24,25)27-28(21,22)23/h9,11,13,15H,6-8,10,12,14,16H2,1-5H3,(H,24,25)(H2,21,22,23)/b18-11+,19-13+,20-15+	8	20	33	0	7	2	0	0	0	0	0	0	0	0
ggl[h]	Chloroplast	Galactosylglycerol	C9H18O8	Completely Reviewed	0		C9H18O8		C05401	1440091	7768	InChI=1S/C9H18O8/c10-1-4(12)3-16-9-8(15)7(14)6(13)5(2-11)17-9/h4-15H,1-3H2/t4?,5-,6+,7+,8-,9-/m1/s1	8	9	18	0	8	0	0	0	0	0	0	0	0	0
glc-A	Cytosol	alpha-D-glucose	C6H12O6	Completely Reviewed	0	492-62-6	C6H12O6		C00267		3565	InChI=1S/C6H12O6/c7-1-2-3(8)4(9)5(10)6(11)12-2/h2-11H,1H2/t2-,3-,4+,5-,6+/m1/s1	7.1	6	12	0	6	0	0	0	0	0	0	0	0	0
glc-A[h]	Chloroplast	alpha-D-glucose	C6H12O6	Completely Reviewed	0	492-62-6	C6H12O6		C00267		3565	InChI=1S/C6H12O6/c7-1-2-3(8)4(9)5(10)6(11)12-2/h2-11H,1H2/t2-,3-,4+,5-,6+/m1/s1	8	6	12	0	6	0	0	0	0	0	0	0	0	0
glc-B	Cytosol	beta-D-glucose	C6H12O6	Completely Reviewed	0	492-61-5	C6H12O6		C00221		3521	InChI=1S/C6H12O6/c7-1-2-3(8)4(9)5(10)6(11)12-2/h2-11H,1H2/t2-,3-,4+,5-,6-/m1/s1	7.1	6	12	0	6	0	0	0	0	0	0	0	0	0
glc-B[h]	Chloroplast	beta-D-glucose	C6H12O6	Completely Reviewed	0	492-61-5	C6H12O6		C00221		3521	InChI=1S/C6H12O6/c7-1-2-3(8)4(9)5(10)6(11)12-2/h2-11H,1H2/t2-,3-,4+,5-,6-/m1/s1	8	6	12	0	6	0	0	0	0	0	0	0	0	0
glcn	Cytosol	D-Gluconate	C6H11O7	Completely Reviewed	-1	526-95-4	C6H12O7		C00257	34420	3556	InChI=1S/C6H12O7/c7-1-2(8)3(9)4(10)5(11)6(12)13/h2-5,7-11H,1H2,(H,12,13)	8	6	11	0	7	0	0	0	0	0	0	0	0	0
glcn[h]	Chloroplast	D-Gluconate	C6H11O7	Completely Reviewed	-1	526-95-4	C6H12O7		C00257	34420	3556	InChI=1S/C6H12O7/c7-1-2(8)3(9)4(10)5(11)6(12)13/h2-5,7-11H,1H2,(H,12,13)	8	6	11	0	7	0	0	0	0	0	0	0	0	0
glcur	Cytosol	D-Glucuronate	C6H9O7	Completely Reviewed	-1	1700908	C6H10O7		C00191	34196	3491	InChI=1S/C6H10O7/c7-1-2(8)4(5(10)11)13-6(12)3(1)9/h1-4,6-9,12H,(H,10,11)/t1-,2-,3+,4-,6?/m0/s1	7.1	6	9	0	7	0	0	0	0	0	0	0	0	0
gln-L	Cytosol	L-Glutamine	C5H10N2O3	Completely Reviewed	0	56-85-9	C5H10N2O3		C00064	33714	3364	InChI=1S/C5H10N2O3/c6-3(5(9)10)1-2-4(7)8/h3H,1-2,6H2,(H2,7,8)(H,9,10)/t3-/m0/s1	7.1	5	10	2	3	0	0	0	0	0	0	0	0	0
gln-L[e]	Extra-organism	L-Glutamine	C5H10N2O3	Completely Reviewed	0	56-85-9	C5H10N2O3		C00064	33714	3364	InChI=1S/C5H10N2O3/c6-3(5(9)10)1-2-4(7)8/h3H,1-2,6H2,(H2,7,8)(H,9,10)/t3-/m0/s1	7	5	10	2	3	0	0	0	0	0	0	0	0	0
gln-L[h]	Chloroplast	L-Glutamine	C5H10N2O3	Completely Reviewed	0	56-85-9	C5H10N2O3		C00064	33714	3364	InChI=1S/C5H10N2O3/c6-3(5(9)10)1-2-4(7)8/h3H,1-2,6H2,(H2,7,8)(H,9,10)/t3-/m0/s1	8	5	10	2	3	0	0	0	0	0	0	0	0	0
gln-L[m]	Mitochondria	L-Glutamine	C5H10N2O3	Completely Reviewed	0	56-85-9	C5H10N2O3		C00064	33714	3364	InChI=1S/C5H10N2O3/c6-3(5(9)10)1-2-4(7)8/h3H,1-2,6H2,(H2,7,8)(H,9,10)/t3-/m0/s1	7.8	5	10	2	3	0	0	0	0	0	0	0	0	0
glntrna	Cytosol	L-Glutaminyl-tRNA(Gln)	C5H9N2O2R	Not Reviewed	1		C5H9N2O2R		C02282	52750	5339		7.1	5	9	2	2	0	0	0	0	0	0	0	1	0
glu1sa[h]	Chloroplast	L-Glutamate 1-semialdehyde	C5H9NO3	Completely Reviewed	0		C5H9NO3		C03741	42432	6504	InChI=1S/C5H9NO3/c6-4(3-7)1-2-5(8)9/h3-4H,1-2,6H2,(H,8,9)/t4-/m0/s1	8	5	9	1	3	0	0	0	0	0	0	0	0	0
glu5p	Cytosol	L-Glutamate 5-phosphate	C5H8NO7P	Completely Reviewed	-2		C5H10NO7P		C03287	41564	6144	InChI=1S/C5H10NO7P/c6-3(5(8)9)1-2-4(7)13-14(10,11)12/h3H,1-2,6H2,(H,8,9)(H2,10,11,12)/t3-/m0/s1	7.1	5	8	1	7	1	0	0	0	0	0	0	0	0
glu5p[m]	Mitochondria	L-Glutamate 5-phosphate	C5H8NO7P	Completely Reviewed	-2		C5H10NO7P		C03287	41564	6144	InChI=1S/C5H10NO7P/c6-3(5(8)9)1-2-4(7)13-14(10,11)12/h3H,1-2,6H2,(H,8,9)(H2,10,11,12)/t3-/m0/s1	7.8	5	8	1	7	1	0	0	0	0	0	0	0	0
glu5p[x]	Glyoxysome	L-Glutamate 5-phosphate	C5H8NO7P	Completely Reviewed	-2		C5H10NO7P		C03287	41564	6144	InChI=1S/C5H10NO7P/c6-3(5(8)9)1-2-4(7)13-14(10,11)12/h3H,1-2,6H2,(H,8,9)(H2,10,11,12)/t3-/m0/s1	8.2	5	8	1	7	1	0	0	0	0	0	0	0	0
glu5sa	Cytosol	L-Glutamate 5-semialdehyde	C5H9NO3	Completely Reviewed	0		C5H9NO3		C01165	36962	4392	InChI=1S/C5H9NO3/c6-4(5(8)9)2-1-3-7/h3-4H,1-2,6H2,(H,8,9)/t4-/m0/s1	7.1	5	9	1	3	0	0	0	0	0	0	0	0	0
glu5sa[m]	Mitochondria	L-Glutamate 5-semialdehyde	C5H9NO3	Completely Reviewed	0		C5H9NO3		C01165	36962	4392	InChI=1S/C5H9NO3/c6-4(5(8)9)2-1-3-7/h3-4H,1-2,6H2,(H,8,9)/t4-/m0/s1	7.8	5	9	1	3	0	0	0	0	0	0	0	0	0
glu5sa[x]	Glyoxysome	L-Glutamate 5-semialdehyde	C5H9NO3	Completely Reviewed	0		C5H9NO3		C01165	36962	4392	InChI=1S/C5H9NO3/c6-4(5(8)9)2-1-3-7/h3-4H,1-2,6H2,(H,8,9)/t4-/m0/s1	8.2	5	9	1	3	0	0	0	0	0	0	0	0	0
glucys[h]	Chloroplast	gamma-L-Glutamyl-L-cysteine	C8H13N2O5S	Completely Reviewed	-1	686-58-8	C8H14N2O5S		C00669	35655	3938	InChI=1S/C8H14N2O5S/c9-4(7(12)13)1-2-6(11)10-5(3-16)8(14)15/h4-5,16H,1-3,9H2,(H,10,11)(H,12,13)(H,14,15)/t4-,5-/m0/s1	8	8	13	2	5	0	1	0	0	0	0	0	0	0
glu-L	Cytosol	L-Glutamate	C5H8NO4	Completely Reviewed	-1	56-86-0	C5H9NO4		C00025	33561	3327	InChI=1S/C5H9NO4/c6-3(5(9)10)1-2-4(7)8/h3H,1-2,6H2,(H,7,8)(H,9,10)/t3-/m0/s1	7.1	5	8	1	4	0	0	0	0	0	0	0	0	0
glu-L[h]	Chloroplast	L-Glutamate	C5H8NO4	Completely Reviewed	-1	56-86-0	C5H9NO4		C00025	33561	3327	InChI=1S/C5H9NO4/c6-3(5(9)10)1-2-4(7)8/h3H,1-2,6H2,(H,7,8)(H,9,10)/t3-/m0/s1	8	5	8	1	4	0	0	0	0	0	0	0	0	0
glu-L[m]	Mitochondria	L-Glutamate	C5H8NO4	Completely Reviewed	-1	56-86-0	C5H9NO4		C00025	33561	3327	InChI=1S/C5H9NO4/c6-3(5(9)10)1-2-4(7)8/h3H,1-2,6H2,(H,7,8)(H,9,10)/t3-/m0/s1	7.8	5	8	1	4	0	0	0	0	0	0	0	0	0
glutrna	Cytosol	L-Glutamyl-tRNA(Glu)	C5H7NO3R	Not Reviewed	0		C5H7NO3R		C02987	40960	5896		7.1	5	7	1	3	0	0	0	0	0	0	0	1	0
glutrna[h]	Chloroplast	L-Glutamyl-tRNA(Glu)	C5H7NO3R	Not Reviewed	0		C5H7NO3R		C02987	40960	5896		8	5	7	1	3	0	0	0	0	0	0	0	1	0
glx	Cytosol	Glyoxylate	C2HO3	Completely Reviewed	-1	298-12-4	C2H2O3		C00048	33659	3350	InChI=1S/C2H2O3/c3-1-2(4)5/h1H,(H,4,5)	7.1	2	1	0	3	0	0	0	0	0	0	0	0	0
glx[h]	Chloroplast	Glyoxylate	C2HO3	Completely Reviewed	-1	298-12-4	C2H2O3		C00048	33659	3350	InChI=1S/C2H2O3/c3-1-2(4)5/h1H,(H,4,5)	8	2	1	0	3	0	0	0	0	0	0	0	0	0
glx[m]	Mitochondria	Glyoxylate	C2HO3	Completely Reviewed	-1	298-12-4	C2H2O3		C00048	33659	3350	InChI=1S/C2H2O3/c3-1-2(4)5/h1H,(H,4,5)	7.8	2	1	0	3	0	0	0	0	0	0	0	0	0
glx[x]	Glyoxysome	Glyoxylate	C2HO3	Completely Reviewed	-1	298-12-4	C2H2O3		C00048	33659	3350	InChI=1S/C2H2O3/c3-1-2(4)5/h1H,(H,4,5)	8.2	2	1	0	3	0	0	0	0	0	0	0	0	0
gly	Cytosol	Glycine	C2H5NO2	Completely Reviewed	0	56-40-6	C2H5NO2		C00037	33610	3339	InChI=1S/C2H5NO2/c3-1-2(4)5/h1,3H2,(H,4,5)	7.1	2	5	1	2	0	0	0	0	0	0	0	0	0
gly[h]	Chloroplast	Glycine	C2H5NO2	Completely Reviewed	0	56-40-6	C2H5NO2		C00037	33610	3339	InChI=1S/C2H5NO2/c3-1-2(4)5/h1,3H2,(H,4,5)	8	2	5	1	2	0	0	0	0	0	0	0	0	0
gly[m]	Mitochondria	Glycine	C2H5NO2	Completely Reviewed	0	56-40-6	C2H5NO2		C00037	33610	3339	InChI=1S/C2H5NO2/c3-1-2(4)5/h1,3H2,(H,4,5)	7.8	2	5	1	2	0	0	0	0	0	0	0	0	0
gly[x]	Glyoxysome	Glycine	C2H5NO2	Completely Reviewed	0	56-40-6	C2H5NO2		C00037	33610	3339	InChI=1S/C2H5NO2/c3-1-2(4)5/h1,3H2,(H,4,5)	8.2	2	5	1	2	0	0	0	0	0	0	0	0	0
glyald	Cytosol	D-Glyceraldehyde	C3H6O3	Completely Reviewed	0	453-17-8	C3H6O3		C00577	35402	3856	InChI=1S/C3H6O3/c4-1-3(6)2-5/h1,3,5-6H,2H2/t3-/m0/s1	7.1	3	6	0	3	0	0	0	0	0	0	0	0	0
glyald[h]	Chloroplast	D-Glyceraldehyde	C3H6O3	Completely Reviewed	0	453-17-8	C3H6O3		C00577	35402	3856	InChI=1S/C3H6O3/c4-1-3(6)2-5/h1,3,5-6H,2H2/t3-/m0/s1	8	3	6	0	3	0	0	0	0	0	0	0	0	0
glyc	Cytosol	Glycerol	C3H8O3	Completely Reviewed	0	56-81-5	C3H8O3		C00116	33915	3416	InChI=1S/C3H8O3/c4-1-3(6)2-5/h3-6H,1-2H2	7.1	3	8	0	3	0	0	0	0	0	0	0	0	0
glyc[h]	Chloroplast	Glycerol	C3H8O3	Completely Reviewed	0	56-81-5	C3H8O3		C00116	33915	3416	InChI=1S/C3H8O3/c4-1-3(6)2-5/h3-6H,1-2H2	8	3	8	0	3	0	0	0	0	0	0	0	0	0
glyc3p	Cytosol	Glycerol 3-phosphate	C3H7O6P	Completely Reviewed	-2	17989-41-2	C3H9O6P		C00093	137383	3393	InChI=1S/C3H9O6P/c4-1-3(5)2-9-10(6,7)8/h3-5H,1-2H2,(H2,6,7,8)/t3-/m1/s1	7.1	3	7	0	6	1	0	0	0	0	0	0	0	0
glyc3p[h]	Chloroplast	Glycerol 3-phosphate	C3H7O6P	Completely Reviewed	-2	17989-41-2	C3H9O6P		C00093	137383	3393	InChI=1S/C3H9O6P/c4-1-3(5)2-9-10(6,7)8/h3-5H,1-2H2,(H2,6,7,8)/t3-/m1/s1	8	3	7	0	6	1	0	0	0	0	0	0	0	0
glyclt	Cytosol	Glycolate	C2H3O3	Completely Reviewed	-1	79-14-1	C2H4O3		C00160	34090	3460	InChI=1S/C2H4O3/c3-1-2(4)5/h3H,1H2,(H,4,5)	7.1	2	3	0	3	0	0	0	0	0	0	0	0	0
glyclt[e]	Extra-organism	Glycolate	C2H3O3	Completely Reviewed	-1	79-14-1	C2H4O3		C00160	34090	3460	InChI=1S/C2H4O3/c3-1-2(4)5/h3H,1H2,(H,4,5)	7	2	3	0	3	0	0	0	0	0	0	0	0	0
glyclt[h]	Chloroplast	Glycolate	C2H3O3	Completely Reviewed	-1	79-14-1	C2H4O3		C00160	34090	3460	InChI=1S/C2H4O3/c3-1-2(4)5/h3H,1H2,(H,4,5)	8	2	3	0	3	0	0	0	0	0	0	0	0	0
glyclt[m]	Mitochondria	Glycolate	C2H3O3	Completely Reviewed	-1	79-14-1	C2H4O3		C00160	34090	3460	InChI=1S/C2H4O3/c3-1-2(4)5/h3H,1H2,(H,4,5)	7.8	2	3	0	3	0	0	0	0	0	0	0	0	0
glyclt[x]	Glyoxysome	Glycolate	C2H3O3	Completely Reviewed	-1	79-14-1	C2H4O3		C00160	34090	3460	InChI=1S/C2H4O3/c3-1-2(4)5/h3H,1H2,(H,4,5)	8.2	2	3	0	3	0	0	0	0	0	0	0	0	0
glyc-R	Cytosol	(R)-Glycerate	C3H5O4	Completely Reviewed	-1	473-81-4	C3H6O4		C00258	34424	3557	InChI=1S/C3H6O4/c4-1-2(5)3(6)7/h2,4-5H,1H2,(H,6,7)/t2-/m1/s1	7.1	3	5	0	4	0	0	0	0	0	0	0	0	0
glyc-R[h]	Chloroplast	(R)-Glycerate	C3H5O4	Completely Reviewed	-1	473-81-4	C3H6O4		C00258	34424	3557	InChI=1S/C3H6O4/c4-1-2(5)3(6)7/h2,4-5H,1H2,(H,6,7)/t2-/m1/s1	8	3	5	0	4	0	0	0	0	0	0	0	0	0
glyc-R[m]	Mitochondria	(R)-Glycerate	C3H5O4	Completely Reviewed	-1	473-81-4	C3H6O4		C00258	34424	3557	InChI=1S/C3H6O4/c4-1-2(5)3(6)7/h2,4-5H,1H2,(H,6,7)/t2-/m1/s1	7.8	3	5	0	4	0	0	0	0	0	0	0	0	0
glytrna	Cytosol	Glycyl-tRNA(Gly)	C2H4NOR	Not Reviewed	1		C2H4NOR		C02412	52755	5445		7.1	2	4	1	1	0	0	0	0	0	0	0	1	0
glytrna[m]	Mitochondria	Glycyl-tRNA(Gly)	C2H4NOR	Not Reviewed	1		C2H4NOR		C02412	52755	5445		7.8	2	4	1	1	0	0	0	0	0	0	0	1	0
gmp	Cytosol	GMP	C10H12N5O8P	Completely Reviewed	-2	85-32-5	C10H14N5O8P		C00144	34024	3444	InChI=1S/C10H14N5O8P/c11-10-13-7-4(8(18)14-10)12-2-15(7)9-6(17)5(16)3(23-9)1-22-24(19,20)21/h2-3,5-6,9,16-17H,1H2,(H2,19,20,21)(H3,11,13,14,18)/t3-,5-,6-,9-/m1/s1	7.1	10	12	5	8	1	0	0	0	0	0	0	0	0
gmp[m]	Mitochondria	GMP	C10H11N5O8P	Completely Reviewed	-3	85-32-5	C10H14N5O8P		C00144	34024	3444	InChI=1S/C10H14N5O8P/c11-10-13-7-4(8(18)14-10)12-2-15(7)9-6(17)5(16)3(23-9)1-22-24(19,20)21/h2-3,5-6,9,16-17H,1H2,(H2,19,20,21)(H3,11,13,14,18)/t3-,5-,6-,9-/m1/s1	7.8	10	11	5	8	1	0	0	0	0	0	0	0	0
gmp[n]	Nucleus	GMP	C10H11N5O8P	Completely Reviewed	-3	85-32-5	C10H14N5O8P		C00144	34024	3444	InChI=1S/C10H14N5O8P/c11-10-13-7-4(8(18)14-10)12-2-15(7)9-6(17)5(16)3(23-9)1-22-24(19,20)21/h2-3,5-6,9,16-17H,1H2,(H2,19,20,21)(H3,11,13,14,18)/t3-,5-,6-,9-/m1/s1	7.4	10	11	5	8	1	0	0	0	0	0	0	0	0
grdp	Cytosol	Geranyl diphosphate	C10H17O7P2	Completely Reviewed	-3		C10H20O7P2		C00341	34675	3634	InChI=1S/C10H20O7P2/c1-9(2)5-4-6-10(3)7-8-16-19(14,15)17-18(11,12)13/h5,7H,4,6,8H2,1-3H3,(H,14,15)(H2,11,12,13)/b10-7+	7.1	10	17	0	7	2	0	0	0	0	0	0	0	0
grdp[h]	Chloroplast	Geranyl diphosphate	C10H17O7P2	Completely Reviewed	-3		C10H20O7P2		C00341	34675	3634	InChI=1S/C10H20O7P2/c1-9(2)5-4-6-10(3)7-8-16-19(14,15)17-18(11,12)13/h5,7H,4,6,8H2,1-3H3,(H,14,15)(H2,11,12,13)/b10-7+	8	10	17	0	7	2	0	0	0	0	0	0	0	0
gsn	Cytosol	Guanosine	C10H12N5O5	Completely Reviewed	-1	118-00-3	C10H13N5O5		C00387	51567	3677	InChI=1S/C10H13N5O5/c11-10-13-7-4(8(19)14-10)12-2-15(7)9-6(18)5(17)3(1-16)20-9/h2-3,5-6,9,16-18H,1H2,(H3,11,13,14,19)/t3-,5-,6-,9-/m1/s1	7.1	10	12	5	5	0	0	0	0	0	0	0	0	0
gthox	Cytosol	Oxidized glutathione	C20H28N6O12S2	Completely Reviewed	-4	27025-41-8	C20H32N6O12S2		C00127	33951	3427	InChI=1S/C20H32N6O12S2/c21-9(19(35)36)1-3-13(27)25-11(17(33)23-5-15(29)30)7-39-40-8-12(18(34)24-6-16(31)32)26-14(28)4-2-10(22)20(37)38/h9-12H,1-8,21-22H2,(H,23,33)(H,24,34)(H,25,27)(H,26,28)(H,29,30)(H,31,32)(H,35,36)(H,37,38)/t9-,10-,11-,12-/m0/s1	7.1	20	28	6	12	0	2	0	0	0	0	0	0	0
gthox[h]	Chloroplast	Oxidized glutathione	C20H28N6O12S2	Completely Reviewed	-4	27025-41-8	C20H32N6O12S2		C00127	33951	3427	InChI=1S/C20H32N6O12S2/c21-9(19(35)36)1-3-13(27)25-11(17(33)23-5-15(29)30)7-39-40-8-12(18(34)24-6-16(31)32)26-14(28)4-2-10(22)20(37)38/h9-12H,1-8,21-22H2,(H,23,33)(H,24,34)(H,25,27)(H,26,28)(H,29,30)(H,31,32)(H,35,36)(H,37,38)/t9-,10-,11-,12-/m0/s1	8	20	28	6	12	0	2	0	0	0	0	0	0	0
gthox[m]	Mitochondria	Oxidized glutathione	C20H28N6O12S2	Completely Reviewed	-4	27025-41-8	C20H32N6O12S2		C00127	33951	3427	InChI=1S/C20H32N6O12S2/c21-9(19(35)36)1-3-13(27)25-11(17(33)23-5-15(29)30)7-39-40-8-12(18(34)24-6-16(31)32)26-14(28)4-2-10(22)20(37)38/h9-12H,1-8,21-22H2,(H,23,33)(H,24,34)(H,25,27)(H,26,28)(H,29,30)(H,31,32)(H,35,36)(H,37,38)/t9-,10-,11-,12-/m0/s1	7.8	20	28	6	12	0	2	0	0	0	0	0	0	0
gthox[u]	Thylakoid Lumen	Oxidized glutathione	C20H28N6O12S2	Completely Reviewed	-4	27025-41-8	C20H32N6O12S2		C00127	33951	3427	InChI=1S/C20H32N6O12S2/c21-9(19(35)36)1-3-13(27)25-11(17(33)23-5-15(29)30)7-39-40-8-12(18(34)24-6-16(31)32)26-14(28)4-2-10(22)20(37)38/h9-12H,1-8,21-22H2,(H,23,33)(H,24,34)(H,25,27)(H,26,28)(H,29,30)(H,31,32)(H,35,36)(H,37,38)/t9-,10-,11-,12-/m0/s1	8	20	28	6	12	0	2	0	0	0	0	0	0	0
gthrd	Cytosol	Reduced glutathione	C10H15N3O6S	Completely Reviewed	-2	70-18-8	C10H17N3O6S		C00051	33669	3353	InChI=1S/C10H17N3O6S/c11-5(10(18)19)1-2-7(14)13-6(4-20)9(17)12-3-8(15)16/h5-6,20H,1-4,11H2,(H,12,17)(H,13,14)(H,15,16)(H,18,19)/t5-,6-/m0/s1	7.1	10	15	3	6	0	1	0	0	0	0	0	0	0
gthrd[h]	Chloroplast	Reduced glutathione	C10H15N3O6S	Completely Reviewed	-2	70-18-8	C10H17N3O6S		C00051	33669	3353	InChI=1S/C10H17N3O6S/c11-5(10(18)19)1-2-7(14)13-6(4-20)9(17)12-3-8(15)16/h5-6,20H,1-4,11H2,(H,12,17)(H,13,14)(H,15,16)(H,18,19)/t5-,6-/m0/s1	8	10	15	3	6	0	1	0	0	0	0	0	0	0
gthrd[m]	Mitochondria	Reduced glutathione	C10H15N3O6S	Completely Reviewed	-2	70-18-8	C10H17N3O6S		C00051	33669	3353	InChI=1S/C10H17N3O6S/c11-5(10(18)19)1-2-7(14)13-6(4-20)9(17)12-3-8(15)16/h5-6,20H,1-4,11H2,(H,12,17)(H,13,14)(H,15,16)(H,18,19)/t5-,6-/m0/s1	7.8	10	15	3	6	0	1	0	0	0	0	0	0	0
gthrd[u]	Thylakoid Lumen	Reduced glutathione	C10H15N3O6S	Completely Reviewed	-2	70-18-8	C10H17N3O6S		C00051	33669	3353	InChI=1S/C10H17N3O6S/c11-5(10(18)19)1-2-7(14)13-6(4-20)9(17)12-3-8(15)16/h5-6,20H,1-4,11H2,(H,12,17)(H,13,14)(H,15,16)(H,18,19)/t5-,6-/m0/s1	8	10	15	3	6	0	1	0	0	0	0	0	0	0
gtp	Cytosol	GTP	C10H12N5O14P3	Completely Reviewed	-4	86-01-1	C10H16N5O14P3		C00044	33641	3346	InChI=1S/C10H16N5O14P3/c11-10-13-7-4(8(18)14-10)12-2-15(7)9-6(17)5(16)3(27-9)1-26-31(22,23)29-32(24,25)28-30(19,20)21/h2-3,5-6,9,16-17H,1H2,(H,22,23)(H,24,25)(H2,19,20,21)(H3,11,13,14,18)/t3-,5-,6-,9-/m1/s1	7.1	10	12	5	14	3	0	0	0	0	0	0	0	0
gtp[h]	Chloroplast	GTP	C10H12N5O14P3	Completely Reviewed	-4	86-01-1	C10H16N5O14P3		C00044	33641	3346	InChI=1S/C10H16N5O14P3/c11-10-13-7-4(8(18)14-10)12-2-15(7)9-6(17)5(16)3(27-9)1-26-31(22,23)29-32(24,25)28-30(19,20)21/h2-3,5-6,9,16-17H,1H2,(H,22,23)(H,24,25)(H2,19,20,21)(H3,11,13,14,18)/t3-,5-,6-,9-/m1/s1	8	10	12	5	14	3	0	0	0	0	0	0	0	0
gtp[m]	Mitochondria	GTP	C10H12N5O14P3	Completely Reviewed	-4	86-01-1	C10H16N5O14P3		C00044	33641	3346	InChI=1S/C10H16N5O14P3/c11-10-13-7-4(8(18)14-10)12-2-15(7)9-6(17)5(16)3(27-9)1-26-31(22,23)29-32(24,25)28-30(19,20)21/h2-3,5-6,9,16-17H,1H2,(H,22,23)(H,24,25)(H2,19,20,21)(H3,11,13,14,18)/t3-,5-,6-,9-/m1/s1	7.8	10	12	5	14	3	0	0	0	0	0	0	0	0
gtp[n]	Nucleus	GTP	C10H12N5O14P3	Completely Reviewed	-4	86-01-1	C10H16N5O14P3		C00044	33641	3346	InChI=1S/C10H16N5O14P3/c11-10-13-7-4(8(18)14-10)12-2-15(7)9-6(17)5(16)3(27-9)1-26-31(22,23)29-32(24,25)28-30(19,20)21/h2-3,5-6,9,16-17H,1H2,(H,22,23)(H,24,25)(H2,19,20,21)(H3,11,13,14,18)/t3-,5-,6-,9-/m1/s1	7.4	10	12	5	14	3	0	0	0	0	0	0	0	0
gua	Cytosol	Guanine	C5H4N5O	Completely Reviewed	-1	73-40-5	C5H5N5O		C00242	34363	3541	InChI=1S/C5H5N5O/c6-5-9-3-2(4(11)10-5)7-1-8-3/h1H,(H4,6,7,8,9,10,11)	7.1	5	4	5	1	0	0	0	0	0	0	0	0	0
gua[e]	Extra-organism	Guanine	C5H4N5O	Completely Reviewed	-1	73-40-5	C5H5N5O		C00242	34363	3541	InChI=1S/C5H5N5O/c6-5-9-3-2(4(11)10-5)7-1-8-3/h1H,(H4,6,7,8,9,10,11)	7	5	4	5	1	0	0	0	0	0	0	0	0	0
h	Cytosol	H+	H	Completely Reviewed	1	12408-02-5	H		C00080	33778	3380	InChI=1S/p+1	7.1	0	1	0	0	0	0	0	0	0	0	0	0	0
h[e]	Extra-organism	H+	H	Completely Reviewed	1	12408-02-5	H		C00080	33778	3380	InChI=1S/p+1	7	0	1	0	0	0	0	0	0	0	0	0	0	0
h[f]	Flagellum	H+	H	Completely Reviewed	1	12408-02-5	H		C00080	33778	3380	InChI=1S/p+1	7.1	0	1	0	0	0	0	0	0	0	0	0	0	0
h[g]	Golgi Apparatus	H+	H	Completely Reviewed	1	12408-02-5	H		C00080	33778	3380	InChI=1S/p+1	6.5	0	1	0	0	0	0	0	0	0	0	0	0	0
h[h]	Chloroplast	H+	H	Completely Reviewed	1	12408-02-5	H		C00080	33778	3380	InChI=1S/p+1	8	0	1	0	0	0	0	0	0	0	0	0	0	0
h[m]	Mitochondria	H+	H	Completely Reviewed	1	12408-02-5	H		C00080	33778	3380	InChI=1S/p+1	7.8	0	1	0	0	0	0	0	0	0	0	0	0	0
h[n]	Nucleus	H+	H	Completely Reviewed	1	12408-02-5	H		C00080	33778	3380	InChI=1S/p+1	7.4	0	1	0	0	0	0	0	0	0	0	0	0	0
h[s]	Eyespot	H+	H	Completely Reviewed	1	12408-02-5	H		C00080	33778	3380	InChI=1S/p+1	8	0	1	0	0	0	0	0	0	0	0	0	0	0
h[u]	Thylakoid Lumen	H+	H	Completely Reviewed	1	12408-02-5	H		C00080	33778	3380	InChI=1S/p+1	8	0	1	0	0	0	0	0	0	0	0	0	0	0
h[x]	Glyoxysome	H+	H	Completely Reviewed	1	12408-02-5	H		C00080	33778	3380	InChI=1S/p+1	8.2	0	1	0	0	0	0	0	0	0	0	0	0	0
h2	Cytosol	H2	H2	Completely Reviewed	0	1333-74-0	H2		C00282	34488	3577	InChI=1S/H2/h1H	7.1	0	2	0	0	0	0	0	0	0	0	0	0	0
h2[e]	Extra-organism	H2	H2	Completely Reviewed	0	1333-74-0	H2		C00282	34488	3577	InChI=1S/H2/h1H	7	0	2	0	0	0	0	0	0	0	0	0	0	0
h2[h]	Chloroplast	H2	H2	Completely Reviewed	0	1333-74-0	H2		C00282	34488	3577	InChI=1S/H2/h1H	8	0	2	0	0	0	0	0	0	0	0	0	0	0
h2[m]	Mitochondria	H2	H2	Completely Reviewed	0	1333-74-0	H2		C00282	34488	3577	InChI=1S/H2/h1H	7.8	0	2	0	0	0	0	0	0	0	0	0	0	0
h2mb4p[h]	Chloroplast	1-Hydroxy-2-methyl-2-butenyl 4-diphosphate	C5H9O8P2	Completely Reviewed	-3		C5H12O8P2		C11811	1446395	13975	InChI=1S/C5H12O8P2/c1-5(4-6)2-3-12-15(10,11)13-14(7,8)9/h2,6H,3-4H2,1H3,(H,10,11)(H2,7,8,9)/b5-2+	8	5	9	0	8	2	0	0	0	0	0	0	0	0
h2o	Cytosol	H2O	H2O	Completely Reviewed	0	7732-18-5	H2O		C00001	33474	3303	InChI=1S/H2O/h1H2	7.1	0	2	0	1	0	0	0	0	0	0	0	0	0
h2o[e]	Extra-organism	H2O	H2O	Completely Reviewed	0	7732-18-5	H2O		C00001	33474	3303	InChI=1S/H2O/h1H2	7	0	2	0	1	0	0	0	0	0	0	0	0	0
h2o[f]	Flagellum	H2O	H2O	Completely Reviewed	0	7732-18-5	H2O		C00001	33474	3303	InChI=1S/H2O/h1H2	7.1	0	2	0	1	0	0	0	0	0	0	0	0	0
h2o[h]	Chloroplast	H2O	H2O	Completely Reviewed	0	7732-18-5	H2O		C00001	33474	3303	InChI=1S/H2O/h1H2	8	0	2	0	1	0	0	0	0	0	0	0	0	0
h2o[m]	Mitochondria	H2O	H2O	Completely Reviewed	0	7732-18-5	H2O		C00001	33474	3303	InChI=1S/H2O/h1H2	7.8	0	2	0	1	0	0	0	0	0	0	0	0	0
h2o[n]	Nucleus	H2O	H2O	Completely Reviewed	0	7732-18-5	H2O		C00001	33474	3303	InChI=1S/H2O/h1H2	7.4	0	2	0	1	0	0	0	0	0	0	0	0	0
h2o[s]	Eyespot	H2O	H2O	Completely Reviewed	0	7732-18-5	H2O		C00001	33474	3303	InChI=1S/H2O/h1H2	8	0	2	0	1	0	0	0	0	0	0	0	0	0
h2o[u]	Thylakoid Lumen	H2O	H2O	Completely Reviewed	0	7732-18-5	H2O		C00001	33474	3303	InChI=1S/H2O/h1H2	8	0	2	0	1	0	0	0	0	0	0	0	0	0
h2o[x]	Glyoxysome	H2O	H2O	Completely Reviewed	0	7732-18-5	H2O		C00001	33474	3303	InChI=1S/H2O/h1H2	8.2	0	2	0	1	0	0	0	0	0	0	0	0	0
h2o2	Cytosol	Hydrogen peroxide	H2O2	Completely Reviewed	0	7722-84-1	H2O2		C00027	33570	3329	InChI=1S/H2O2/c1-2/h1-2H	7.1	0	2	0	2	0	0	0	0	0	0	0	0	0
h2o2[h]	Chloroplast	Hydrogen peroxide	H2O2	Completely Reviewed	0	7722-84-1	H2O2		C00027	33570	3329	InChI=1S/H2O2/c1-2/h1-2H	8	0	2	0	2	0	0	0	0	0	0	0	0	0
h2o2[m]	Mitochondria	Hydrogen peroxide	H2O2	Completely Reviewed	0	7722-84-1	H2O2		C00027	33570	3329	InChI=1S/H2O2/c1-2/h1-2H	7.8	0	2	0	2	0	0	0	0	0	0	0	0	0
h2o2[n]	Nucleus	Hydrogen peroxide	H2O2	Completely Reviewed	0	7722-84-1	H2O2		C00027	33570	3329	InChI=1S/H2O2/c1-2/h1-2H	7.4	0	2	0	2	0	0	0	0	0	0	0	0	0
h2o2[x]	Glyoxysome	Hydrogen peroxide	H2O2	Completely Reviewed	0	7722-84-1	H2O2		C00027	33570	3329	InChI=1S/H2O2/c1-2/h1-2H	8.2	0	2	0	2	0	0	0	0	0	0	0	0	0
h2o2[u]	Thylakoid Lumen	Hydrogen peroxide	H2O2	Completely Reviewed	0	7722-84-1	H2O2		C00027	33570	3329	InChI=1S/H2O2/c1-2/h1-2H	8.2	0	2	0	2	0	0	0	0	0	0	0	0	0
h2s[h]	Chloroplast	Hydrogen sulfide	HS	Completely Reviewed	-1		H2S		C00283	34491	3578	InChI=1S/H2S/h1H2	8	0	1	0	0	0	1	0	0	0	0	0	0	0
hcarn	Cytosol	Homocarnosine	C10H16N4O3	Completely Reviewed	0	3650-73-5	C10H16N4O3		C00884		4140	InChI=1S/C10H16N4O3/c11-3-1-2-9(15)14-8(10(16)17)4-7-5-12-6-13-7/h5-6,8H,1-4,11H2,(H,12,13)(H,14,15)(H,16,17)	7.1	10	16	4	3	0	0	0	0	0	0	0	0	0
hco3	Cytosol	Bicarbonate	HCO3	Completely Reviewed	-1	71-52-3	HCO3		C00288	34509	3583	InChI=1S/CH2O3/c2-1(3)4/h(H2,2,3,4)/p-1	7.1	1	1	0	3	0	0	0	0	0	0	0	0	0
hco3[e]	Extra-organism	Bicarbonate	HCO3	Completely Reviewed	-1	71-52-3	HCO3		C00288	34509	3583	InChI=1S/CH2O3/c2-1(3)4/h(H2,2,3,4)/p-1	7	1	1	0	3	0	0	0	0	0	0	0	0	0
hco3[h]	Chloroplast	Bicarbonate	HCO3	Completely Reviewed	-1	71-52-3	HCO3		C00288	34509	3583	InChI=1S/CH2O3/c2-1(3)4/h(H2,2,3,4)/p-1	8	1	1	0	3	0	0	0	0	0	0	0	0	0
hco3[m]	Mitochondria	Bicarbonate	HCO3	Completely Reviewed	-1	71-52-3	HCO3		C00288	34509	3583	InChI=1S/CH2O3/c2-1(3)4/h(H2,2,3,4)/p-1	7.8	1	1	0	3	0	0	0	0	0	0	0	0	0
hcys-L	Cytosol	L-Homocysteine	C4H9NO2S	Completely Reviewed	0	6027-13-0	C4H9NO2S		C00155	45588	3455	InChI=1S/C4H9NO2S/c5-3(1-2-8)4(6)7/h3,8H,1-2,5H2,(H,6,7)/t3-/m0/s1	7.1	4	9	1	2	0	1	0	0	0	0	0	0	0
hcys-L[h]	Chloroplast	L-Homocysteine	C4H9NO2S	Completely Reviewed	0	6027-13-0	C4H9NO2S		C00155	45588	3455	InChI=1S/C4H9NO2S/c5-3(1-2-8)4(6)7/h3,8H,1-2,5H2,(H,6,7)/t3-/m0/s1	8	4	9	1	2	0	1	0	0	0	0	0	0	0
hcys-L[m]	Mitochondria	L-Homocysteine	C4H9NO2S	Completely Reviewed	0	6027-13-0	C4H9NO2S		C00155	45588	3455	InChI=1S/C4H9NO2S/c5-3(1-2-8)4(6)7/h3,8H,1-2,5H2,(H,6,7)/t3-/m0/s1	7.8	4	9	1	2	0	1	0	0	0	0	0	0	0
hdca	Cytosol	Hexadecanoate (n-C16:0)	C16H31O2	Completely Reviewed	-1	57-10-3	C16H32O2		C00249	34386	3548	InChI=1S/C16H32O2/c1-2-3-4-5-6-7-8-9-10-11-12-13-14-15-16(17)18/h2-15H2,1H3,(H,17,18)	7.1	16	31	0	2	0	0	0	0	0	0	0	0	0
hdca[h]	Chloroplast	Hexadecanoate (n-C16:0)	C16H31O2	Completely Reviewed	-1	57-10-3	C16H32O2		C00249	34386	3548	InChI=1S/C16H32O2/c1-2-3-4-5-6-7-8-9-10-11-12-13-14-15-16(17)18/h2-15H2,1H3,(H,17,18)	8	16	31	0	2	0	0	0	0	0	0	0	0	0
hdca[s]	Eyespot	Hexadecanoate (n-C16:0)	C16H31O2	Completely Reviewed	-1	57-10-3	C16H32O2		C00249	34386	3548	InChI=1S/C16H32O2/c1-2-3-4-5-6-7-8-9-10-11-12-13-14-15-16(17)18/h2-15H2,1H3,(H,17,18)	8	16	31	0	2	0	0	0	0	0	0	0	0	0
hdcea	Cytosol	Hexadecenoate (16:1(9Z))	C16H29O2	Completely Reviewed	-1	373-49-9	C16H30O2		C08362	246167	10558	InChI=1S/C16H30O2/c1-2-3-4-5-6-7-8-9-10-11-12-13-14-15-16(17)18/h7-8H,2-6,9-15H2,1H3,(H,17,18)/b8-7-	7.1	16	29	0	2	0	0	0	0	0	0	0	0	0
hdcea[h]	Chloroplast	Hexadecenoate (16:1(9Z))	C16H29O2	Completely Reviewed	-1	373-49-9	C16H30O2		C08362	246167	10558	InChI=1S/C16H30O2/c1-2-3-4-5-6-7-8-9-10-11-12-13-14-15-16(17)18/h7-8H,2-6,9-15H2,1H3,(H,17,18)/b8-7-	8	16	29	0	2	0	0	0	0	0	0	0	0	0
hdd2coa[m]	Mitochondria	trans-Hexadec-2-enoyl-CoA	C37H60N7O17P3S	Completely Reviewed	-4		C37H64N7O17P3S		C05272	45474	7659	InChI=1S/C37H64N7O17P3S/c1-4-5-6-7-8-9-10-11-12-13-14-15-16-17-28(46)65-21-20-39-27(45)18-19-40-35(49)32(48)37(2,3)23-58-64(55,56)61-63(53,54)57-22-26-31(60-62(50,51)52)30(47)36(59-26)44-25-43-29-33(38)41-24-42-34(29)44/h16-17,24-26,30-32,36,47-48H,4-15,18-23H2,1-3H3,(H,39,45)(H,40,49)(H,53,54)(H,55,56)(H2,38,41,42)(H2,50,51,52)/b17-16+/t26-,30-,31-,32?,36-/m1/s1	7.8	37	60	7	17	3	1	0	0	0	0	0	0	0
hdd2coa[x]	Glyoxysome	trans-Hexadec-2-enoyl-CoA	C37H60N7O17P3S	Completely Reviewed	-4		C37H64N7O17P3S		C05272	45474	7659	InChI=1S/C37H64N7O17P3S/c1-4-5-6-7-8-9-10-11-12-13-14-15-16-17-28(46)65-21-20-39-27(45)18-19-40-35(49)32(48)37(2,3)23-58-64(55,56)61-63(53,54)57-22-26-31(60-62(50,51)52)30(47)36(59-26)44-25-43-29-33(38)41-24-42-34(29)44/h16-17,24-26,30-32,36,47-48H,4-15,18-23H2,1-3H3,(H,39,45)(H,40,49)(H,53,54)(H,55,56)(H2,38,41,42)(H2,50,51,52)/b17-16+/t26-,30-,31-,32?,36-/m1/s1	8.2	37	60	7	17	3	1	0	0	0	0	0	0	0
hdeACP[h]	Chloroplast	cis-hexadec-9-enoyl-[acyl-carrier protein] ((9Z)-n-C16:1)	C16H29OSR	Manually Reviewed	0		C16H29OSR		C16520	1437594	51090849		8	16	29	0	1	0	1	0	0	0	0	0	1	0
hemeA[m]	Mitochondria	Heme A	C49H55FeN4O6	Completely Reviewed	1		C49H56FeN4O6		C15670	1787721	47204997	InChI=1S/C49H58N4O6.Fe/c1-9-34-31(6)39-25-45-49(46(55)18-12-17-30(5)16-11-15-29(4)14-10-13-28(2)3)33(8)40(52-45)24-44-37(27-54)36(20-22-48(58)59)43(53-44)26-42-35(19-21-47(56)57)32(7)38(51-42)23-41(34)50-39;/h9,13,15,17,23-27,46,55H,1,10-12,14,16,18-22H2,2-8H3,(H4,50,51,52,53,54,56,57,58,59);/q;+4/p-2/b29-15+,30-17+,38-23?,39-25?,40-24?,41-23?,42-26?,43-26?,44-24?,45-25?;	7.8	49	55	4	6	0	0	0	1	0	0	0	0	0
hemeO[m]	Mitochondria	Heme O	C49H58FeN4O5	Completely Reviewed	2	137397-56-9	C49H58FeN4O5		C15672	227628	47204998	InChI=1S/C49H60N4O5.Fe/c1-10-35-31(6)40-26-45-49(46(54)19-13-18-30(5)17-12-16-29(4)15-11-14-28(2)3)34(9)41(53-45)24-38-32(7)36(20-22-47(55)56)43(51-38)27-44-37(21-23-48(57)58)33(8)39(52-44)25-42(35)50-40;/h10,14,16,18,24-27,46,54H,1,11-13,15,17,19-23H2,2-9H3,(H4,50,51,52,53,55,56,57,58);/q;+4/p-2/b29-16+,30-18+,38-24?,39-25?,40-26?,41-24?,42-25?,43-27?,44-27?,45-26?;	7.8	49	58	4	5	0	0	0	1	0	0	0	0	0
hexACP[h]	Chloroplast	Hexanoyl-ACP (n-C6:0ACP)	C6H11OSR	Manually Reviewed	0		C6H11OSR		C05749	46404	8044		8	6	11	0	1	0	1	0	0	0	0	0	1	0
hgentis	Cytosol	Homogentisate	C8H7O4	Completely Reviewed	-1	451-13-8	C8H8O4		C00544	1485308	3825	InChI=1S/C8H8O4/c9-6-1-2-7(10)5(3-6)4-8(11)12/h1-3,9-10H,4H2,(H,11,12)	7.1	8	7	0	4	0	0	0	0	0	0	0	0	0
hgentis[h]	Chloroplast	Homogentisate	C8H7O4	Completely Reviewed	-1	451-13-8	C8H8O4		C00544	1485308	3825	InChI=1S/C8H8O4/c9-6-1-2-7(10)5(3-6)4-8(11)12/h1-3,9-10H,4H2,(H,11,12)	8	8	7	0	4	0	0	0	0	0	0	0	0	0
his-L	Cytosol	L-Histidine	C6H9N3O2	Completely Reviewed	0	71-00-1	C6H9N3O2		C00135	33985	3435	InChI=1S/C6H9N3O2/c7-5(6(10)11)1-4-2-8-3-9-4/h2-3,5H,1,7H2,(H,8,9)(H,10,11)/t5-/m0/s1	7.1	6	9	3	2	0	0	0	0	0	0	0	0	0
his-L[e]	Extra-organism	L-Histidine	C6H9N3O2	Completely Reviewed	0	71-00-1	C6H9N3O2		C00135	33985	3435	InChI=1S/C6H9N3O2/c7-5(6(10)11)1-4-2-8-3-9-4/h2-3,5H,1,7H2,(H,8,9)(H,10,11)/t5-/m0/s1	7	6	9	3	2	0	0	0	0	0	0	0	0	0
his-L[h]	Chloroplast	L-Histidine	C6H9N3O2	Completely Reviewed	0	71-00-1	C6H9N3O2		C00135	33985	3435	InChI=1S/C6H9N3O2/c7-5(6(10)11)1-4-2-8-3-9-4/h2-3,5H,1,7H2,(H,8,9)(H,10,11)/t5-/m0/s1	8	6	9	3	2	0	0	0	0	0	0	0	0	0
hisp	Cytosol	L-Histidinol phosphate	C6H11N3O4P	Completely Reviewed	-1	25679-93-0	C6H12N3O4P		C01100	36807	4334	InChI=1S/C6H12N3O4P/c7-5(3-13-14(10,11)12)1-6-2-8-4-9-6/h2,4-5H,1,3,7H2,(H,8,9)(H2,10,11,12)/t5-/m0/s1	7.1	6	11	3	4	1	0	0	0	0	0	0	0	0
hisp[h]	Chloroplast	L-Histidinol phosphate	C6H11N3O4P	Completely Reviewed	-1	25679-93-0	C6H12N3O4P		C01100	36807	4334	InChI=1S/C6H12N3O4P/c7-5(3-13-14(10,11)12)1-6-2-8-4-9-6/h2,4-5H,1,3,7H2,(H,8,9)(H2,10,11,12)/t5-/m0/s1	8	6	11	3	4	1	0	0	0	0	0	0	0	0
hista	Cytosol	Histamine	C5H11N3	Completely Reviewed	2	51-45-6	C5H9N3		C00388	1810403	3678	InChI=1S/C5H9N3/c6-2-1-5-3-7-4-8-5/h3-4H,1-2,6H2,(H,7,8)	7.1	5	11	3	0	0	0	0	0	0	0	0	0	0
histd	Cytosol	L-Histidinol	C6H13N3O	Completely Reviewed	2		C6H11N3O		C00860	36226	4117	InChI=1S/C6H11N3O/c7-5(3-10)1-6-2-8-4-9-6/h2,4-5,10H,1,3,7H2,(H,8,9)/t5-/m0/s1	7.1	6	13	3	1	0	0	0	0	0	0	0	0	0
histd[h]	Chloroplast	L-Histidinol	C6H12N3O	Completely Reviewed	1		C6H11N3O		C00860	36226	4117	InChI=1S/C6H11N3O/c7-5(3-10)1-6-2-8-4-9-6/h2,4-5,10H,1,3,7H2,(H,8,9)/t5-/m0/s1	8	6	12	3	1	0	0	0	0	0	0	0	0	0
histrna	Cytosol	L-Histidyl-tRNA(His)	C6H8N3OR	Not Reviewed	1		C6H8N3OR		C02988	52781	5897		7.1	6	8	3	1	0	0	0	0	0	0	0	1	0
hmbil[h]	Chloroplast	Hydroxymethylbilane	C40H38N4O17	Completely Reviewed	-8	73023-76-4	C40H46N4O17		C01024	36648	4269	InChI=1S/C40H46N4O17/c45-17-32-25(12-40(60)61)21(4-8-36(52)53)29(44-32)15-31-24(11-39(58)59)20(3-7-35(50)51)28(43-31)14-30-23(10-38(56)57)19(2-6-34(48)49)27(42-30)13-26-22(9-37(54)55)18(16-41-26)1-5-33(46)47/h16,41-45H,1-15,17H2,(H,46,47)(H,48,49)(H,50,51)(H,52,53)(H,54,55)(H,56,57)(H,58,59)(H,60,61)	8	40	38	4	17	0	0	0	0	0	0	0	0	0
hmgcoa	Cytosol	Hydroxymethylglutaryl-CoA	C27H40N7O20P3S	Completely Reviewed	-4	1553-55-5	C27H44N7O20P3S		C00356	34727	3649	InChI=1S/C27H44N7O20P3S/c1-26(2,21(40)24(41)30-5-4-15(35)29-6-7-58-17(38)9-27(3,42)8-16(36)37)11-51-57(48,49)54-56(46,47)50-10-14-20(53-55(43,44)45)19(39)25(52-14)34-13-33-18-22(28)31-12-32-23(18)34/h12-14,19-21,25,39-40,42H,4-11H2,1-3H3,(H,29,35)(H,30,41)(H,36,37)(H,46,47)(H,48,49)(H2,28,31,32)(H2,43,44,45)/t14-,19-,20-,21?,25-,27+/m1/s1	7.1	27	40	7	20	3	1	0	0	0	0	0	0	0
hmgcoa[m]	Mitochondria	Hydroxymethylglutaryl-CoA	C27H40N7O20P3S	Completely Reviewed	-4	1553-55-5	C27H44N7O20P3S		C00356	34727	3649	InChI=1S/C27H44N7O20P3S/c1-26(2,21(40)24(41)30-5-4-15(35)29-6-7-58-17(38)9-27(3,42)8-16(36)37)11-51-57(48,49)54-56(46,47)50-10-14-20(53-55(43,44)45)19(39)25(52-14)34-13-33-18-22(28)31-12-32-23(18)34/h12-14,19-21,25,39-40,42H,4-11H2,1-3H3,(H,29,35)(H,30,41)(H,36,37)(H,46,47)(H,48,49)(H2,28,31,32)(H2,43,44,45)/t14-,19-,20-,21?,25-,27+/m1/s1	7.8	27	40	7	20	3	1	0	0	0	0	0	0	0
hmppp9me[h]	Chloroplast	13(1)-Hydroxy-magnesium-protoporphyrin IX 13-monomethyl ester	C35H34MgN4O5	Manually Reviewed	0		C35H34MgN4O5		C11829		13993	InChI=1S/C35H35N4O5.Mg/c1-8-21-17(3)24-12-25-19(5)23(10-11-33(41)42)30(38-25)15-31-35(32(40)16-34(43)44-7)20(6)27(39-31)14-29-22(9-2)18(4)26(37-29)13-28(21)36-24;/h8-9,12-15,32,40H,1-2,10-11,16H2,3-7H3,(H2-,36,37,38,39,41,42);/q-1;+2/p-1	8	35	34	4	5	0	0	0	0	1	0	0	0	0
hom-L[h]	Chloroplast	L-Homoserine	C4H9NO3	Completely Reviewed	0	672-15-1	C4H9NO3		C00263	34437	3561	InChI=1S/C4H9NO3/c5-3(1-2-6)4(7)8/h3,6H,1-2,5H2,(H,7,8)/t3-/m0/s1	8	4	9	1	3	0	0	0	0	0	0	0	0	0
hpglu[m]	Mitochondria	Tetrahydropteroyltri-L-glutamate	C29H35N9O12	Completely Reviewed	-2		C29H37N9O12		C04144	1444088	6829	InChI=1S/C29H37N9O12/c30-29-37-23-22(25(44)38-29)33-15(12-32-23)11-31-14-3-1-13(2-4-14)24(43)36-18(28(49)50)6-9-20(40)34-16(26(45)46)5-8-19(39)35-17(27(47)48)7-10-21(41)42/h1-4,15-18,31,33H,5-12H2,(H,34,40)(H,35,39)(H,36,43)(H,41,42)(H,45,46)(H,47,48)(H,49,50)(H4,30,32,37,38,44)/t15-,16-,17-,18-/m0/s1	7.8	29	35	9	12	0	0	0	0	0	0	0	0	0
hpyr	Cytosol	Hydroxypyruvate	C3H3O4	Completely Reviewed	-1	1113-60-6	C3H4O4		C00168	34120	3468	InChI=1S/C3H4O4/c4-1-2(5)3(6)7/h4H,1H2,(H,6,7)	7.1	3	3	0	4	0	0	0	0	0	0	0	0	0
hpyr[m]	Mitochondria	Hydroxypyruvate	C3H3O4	Completely Reviewed	-1	1113-60-6	C3H4O4		C00168	34120	3468	InChI=1S/C3H4O4/c4-1-2(5)3(6)7/h4H,1H2,(H,6,7)	7.8	3	3	0	4	0	0	0	0	0	0	0	0	0
hso3	Cytosol	HSO3-	HSO3	Completely Reviewed	-1	15181-46-1	HSO3		C11481		13651	InChI=1S/H2O3S/c1-4(2)3/h(H2,1,2,3)/p-1	7.1	0	1	0	3	0	1	0	0	0	0	0	0	0
hso3[e]	Extra-organism	HSO3-	HSO3	Completely Reviewed	-1	15181-46-1	HSO3		C11481		13651	InChI=1S/H2O3S/c1-4(2)3/h(H2,1,2,3)/p-1	7	0	1	0	3	0	1	0	0	0	0	0	0	0
hso3[h]	Chloroplast	HSO3-	HSO3	Completely Reviewed	-1	15181-46-1	HSO3		C11481		13651	InChI=1S/H2O3S/c1-4(2)3/h(H2,1,2,3)/p-1	8	0	1	0	3	0	1	0	0	0	0	0	0	0
hso3[m]	Mitochondria	HSO3-	HSO3	Completely Reviewed	-1	15181-46-1	HSO3		C11481		13651	InChI=1S/H2O3S/c1-4(2)3/h(H2,1,2,3)/p-1	7.8	0	1	0	3	0	1	0	0	0	0	0	0	0
hx2coa[m]	Mitochondria	trans-Hex-2-enoyl-CoA	C27H40N7O17P3S	Completely Reviewed	-4		C27H44N7O17P3S		C05271	45472	7658	InChI=1S/C27H44N7O17P3S/c1-4-5-6-7-18(36)55-11-10-29-17(35)8-9-30-25(39)22(38)27(2,3)13-48-54(45,46)51-53(43,44)47-12-16-21(50-52(40,41)42)20(37)26(49-16)34-15-33-19-23(28)31-14-32-24(19)34/h6-7,14-16,20-22,26,37-38H,4-5,8-13H2,1-3H3,(H,29,35)(H,30,39)(H,43,44)(H,45,46)(H2,28,31,32)(H2,40,41,42)/b7-6+/t16-,20-,21-,22?,26-/m1/s1	7.8	27	40	7	17	3	1	0	0	0	0	0	0	0
hx2coa[x]	Glyoxysome	trans-Hex-2-enoyl-CoA	C27H40N7O17P3S	Completely Reviewed	-4		C27H44N7O17P3S		C05271	45472	7658	InChI=1S/C27H44N7O17P3S/c1-4-5-6-7-18(36)55-11-10-29-17(35)8-9-30-25(39)22(38)27(2,3)13-48-54(45,46)51-53(43,44)47-12-16-21(50-52(40,41)42)20(37)26(49-16)34-15-33-19-23(28)31-14-32-24(19)34/h6-7,14-16,20-22,26,37-38H,4-5,8-13H2,1-3H3,(H,29,35)(H,30,39)(H,43,44)(H,45,46)(H2,28,31,32)(H2,40,41,42)/b7-6+/t16-,20-,21-,22?,26-/m1/s1	8.2	27	40	7	17	3	1	0	0	0	0	0	0	0
hxan	Cytosol	Hypoxanthine	C5H4N4O	Completely Reviewed	0	68-94-0	C5H4N4O		C00262	34434	3560	InChI=1S/C5H4N4O/c10-5-3-4(7-1-6-3)8-2-9-5/h1-2H,(H2,6,7,8,9,10)	7.1	5	4	4	1	0	0	0	0	0	0	0	0	0
hxan[e]	Extra-organism	Hypoxanthine	C5H4N4O	Completely Reviewed	0	68-94-0	C5H4N4O		C00262	34434	3560	InChI=1S/C5H4N4O/c10-5-3-4(7-1-6-3)8-2-9-5/h1-2H,(H2,6,7,8,9,10)	7	5	4	4	1	0	0	0	0	0	0	0	0	0
hxcoa[m]	Mitochondria	Hexanoyl-CoA (n-C6:0CoA)	C27H42N7O17P3S	Completely Reviewed	-4		C27H46N7O17P3S		C05270	45470	7657	InChI=1S/C27H46N7O17P3S/c1-4-5-6-7-18(36)55-11-10-29-17(35)8-9-30-25(39)22(38)27(2,3)13-48-54(45,46)51-53(43,44)47-12-16-21(50-52(40,41)42)20(37)26(49-16)34-15-33-19-23(28)31-14-32-24(19)34/h14-16,20-22,26,37-38H,4-13H2,1-3H3,(H,29,35)(H,30,39)(H,43,44)(H,45,46)(H2,28,31,32)(H2,40,41,42)/t16-,20-,21-,22?,26-/m1/s1	7.8	27	42	7	17	3	1	0	0	0	0	0	0	0
hxcoa[x]	Glyoxysome	Hexanoyl-CoA (n-C6:0CoA)	C27H42N7O17P3S	Completely Reviewed	-4		C27H46N7O17P3S		C05270	45470	7657	InChI=1S/C27H46N7O17P3S/c1-4-5-6-7-18(36)55-11-10-29-17(35)8-9-30-25(39)22(38)27(2,3)13-48-54(45,46)51-53(43,44)47-12-16-21(50-52(40,41)42)20(37)26(49-16)34-15-33-19-23(28)31-14-32-24(19)34/h14-16,20-22,26,37-38H,4-13H2,1-3H3,(H,29,35)(H,30,39)(H,43,44)(H,45,46)(H2,28,31,32)(H2,40,41,42)/t16-,20-,21-,22?,26-/m1/s1	8.2	27	42	7	17	3	1	0	0	0	0	0	0	0
hxdcal	Cytosol	Hexadecanal	C16H32O	Completely Reviewed	0	629-80-1	C16H32O		C00517	35223	3800	InChI=1S/C16H32O/c1-2-3-4-5-6-7-8-9-10-11-12-13-14-15-16-17/h16H,2-15H2,1H3	7.1	16	32	0	1	0	0	0	0	0	0	0	0	0
hxdceal	Cytosol	Hexadecenal	C16H30O	Completely Reviewed	0		C16H30O		C06123		8380	InChI=1S/C16H30O/c1-2-3-4-5-6-7-8-9-10-11-12-13-14-15-16-17/h14-16H,2-13H2,1H3/b15-14+	7.1	16	30	0	1	0	0	0	0	0	0	0	0	0
ibcoa[m]	Mitochondria	Isobutyryl-CoA	C25H38N7O17P3S	Completely Reviewed	-4		C25H42N7O17P3S		C00630	35538	3903	InChI=1S/C25H42N7O17P3S/c1-13(2)24(37)53-8-7-27-15(33)5-6-28-22(36)19(35)25(3,4)10-46-52(43,44)49-51(41,42)45-9-14-18(48-50(38,39)40)17(34)23(47-14)32-12-31-16-20(26)29-11-30-21(16)32/h11-14,17-19,23,34-35H,5-10H2,1-4H3,(H,27,33)(H,28,36)(H,41,42)(H,43,44)(H2,26,29,30)(H2,38,39,40)/t14-,17-,18-,19?,23-/m1/s1	7.8	25	38	7	17	3	1	0	0	0	0	0	0	0
icit	Cytosol	Isocitrate	C6H5O7	Completely Reviewed	-3	30810-51-6	C6H8O7		C00311	34579	3605	InChI=1S/C6H8O7/c7-3(8)1-2(5(10)11)4(9)6(12)13/h2,4,9H,1H2,(H,7,8)(H,10,11)(H,12,13)	7.1	6	5	0	7	0	0	0	0	0	0	0	0	0
icit[h]	Chloroplast	Isocitrate	C6H5O7	Completely Reviewed	-3	30810-51-6	C6H8O7		C00311	34579	3605	InChI=1S/C6H8O7/c7-3(8)1-2(5(10)11)4(9)6(12)13/h2,4,9H,1H2,(H,7,8)(H,10,11)(H,12,13)	8	6	5	0	7	0	0	0	0	0	0	0	0	0
icit[m]	Mitochondria	Isocitrate	C6H5O7	Completely Reviewed	-3	30810-51-6	C6H8O7		C00311	34579	3605	InChI=1S/C6H8O7/c7-3(8)1-2(5(10)11)4(9)6(12)13/h2,4,9H,1H2,(H,7,8)(H,10,11)(H,12,13)	7.8	6	5	0	7	0	0	0	0	0	0	0	0	0
icit[x]	Glyoxysome	Isocitrate	C6H5O7	Completely Reviewed	-3	30810-51-6	C6H8O7		C00311	34579	3605	InChI=1S/C6H8O7/c7-3(8)1-2(5(10)11)4(9)6(12)13/h2,4,9H,1H2,(H,7,8)(H,10,11)(H,12,13)	8.2	6	5	0	7	0	0	0	0	0	0	0	0	0
idp	Cytosol	IDP	C10H11N4O11P2	Completely Reviewed	-3	86-04-4	C10H14N4O11P2		C00104	33869	3404	InChI=1S/C10H14N4O11P2/c15-6-4(1-23-27(21,22)25-26(18,19)20)24-10(7(6)16)14-3-13-5-8(14)11-2-12-9(5)17/h2-4,6-7,10,15-16H,1H2,(H,21,22)(H,11,12,17)(H2,18,19,20)/t4-,6-,7-,10-/m1/s1	7.1	10	11	4	11	2	0	0	0	0	0	0	0	0
idp[m]	Mitochondria	IDP	C10H11N4O11P2	Completely Reviewed	-3	86-04-4	C10H14N4O11P2		C00104	33869	3404	InChI=1S/C10H14N4O11P2/c15-6-4(1-23-27(21,22)25-26(18,19)20)24-10(7(6)16)14-3-13-5-8(14)11-2-12-9(5)17/h2-4,6-7,10,15-16H,1H2,(H,21,22)(H,11,12,17)(H2,18,19,20)/t4-,6-,7-,10-/m1/s1	7.8	10	11	4	11	2	0	0	0	0	0	0	0	0
ile-L	Cytosol	L-Isoleucine	C6H13NO2	Completely Reviewed	0	73-32-5	C6H13NO2		C00407	34887	3697	InChI=1S/C6H13NO2/c1-3-4(2)5(7)6(8)9/h4-5H,3,7H2,1-2H3,(H,8,9)/t4-,5-/m0/s1	7.1	6	13	1	2	0	0	0	0	0	0	0	0	0
ile-L[h]	Chloroplast	L-Isoleucine	C6H13NO2	Completely Reviewed	0	73-32-5	C6H13NO2		C00407	34887	3697	InChI=1S/C6H13NO2/c1-3-4(2)5(7)6(8)9/h4-5H,3,7H2,1-2H3,(H,8,9)/t4-,5-/m0/s1	8	6	13	1	2	0	0	0	0	0	0	0	0	0
ile-L[m]	Mitochondria	L-Isoleucine	C6H13NO2	Completely Reviewed	0	73-32-5	C6H13NO2		C00407	34887	3697	InChI=1S/C6H13NO2/c1-3-4(2)5(7)6(8)9/h4-5H,3,7H2,1-2H3,(H,8,9)/t4-,5-/m0/s1	7.8	6	13	1	2	0	0	0	0	0	0	0	0	0
iletrna	Cytosol	L-Isoleucyl-tRNA(Ile)	C6H12NOR	Not Reviewed	1		C6H12NOR		C03127	52790	6020		7.1	6	12	1	1	0	0	0	0	0	0	0	1	0
im4ac	Cytosol	Imidazole-4-acetate	C5H5N2O2	Completely Reviewed	-1	7273-34-9	C5H6N2O2		C02835	40666	5778	InChI=1S/C5H6N2O2/c8-5(9)1-4-2-6-3-7-4/h2-3H,1H2,(H,6,7)(H,8,9)	7.1	5	5	2	2	0	0	0	0	0	0	0	0	0
im4act	Cytosol	Imidazole-4-acetaldehyde	C5H6N2O	Completely Reviewed	0	617-54-9	C5H6N2O		C05130	45184	7550	InChI=1S/C5H6N2O/c8-2-1-5-3-6-4-7-5/h2-4H,1H2,(H,6,7)	7.1	5	6	2	1	0	0	0	0	0	0	0	0	0
imacp	Cytosol	3-(Imidazol-4-yl)-2-oxopropyl phosphate	C6H7N2O5P	Completely Reviewed	-2		C6H9N2O5P		C01267	37231	4486	InChI=1S/C6H9N2O5P/c9-6(3-13-14(10,11)12)1-5-2-7-4-8-5/h2,4H,1,3H2,(H,7,8)(H2,10,11,12)	7.1	6	7	2	5	1	0	0	0	0	0	0	0	0
imacp[h]	Chloroplast	3-(Imidazol-4-yl)-2-oxopropyl phosphate	C6H7N2O5P	Completely Reviewed	-2		C6H9N2O5P		C01267	37231	4486	InChI=1S/C6H9N2O5P/c9-6(3-13-14(10,11)12)1-5-2-7-4-8-5/h2,4H,1,3H2,(H,7,8)(H2,10,11,12)	8	6	7	2	5	1	0	0	0	0	0	0	0	0
imp	Cytosol	IMP	C10H11N4O8P	Completely Reviewed	-2	131-99-7	C10H13N4O8P		C00130	33960	3430	InChI=1S/C10H13N4O8P/c15-6-4(1-21-23(18,19)20)22-10(7(6)16)14-3-13-5-8(14)11-2-12-9(5)17/h2-4,6-7,10,15-16H,1H2,(H,11,12,17)(H2,18,19,20)/t4-,6-,7-,10-/m1/s1	7.1	10	11	4	8	1	0	0	0	0	0	0	0	0
imp[h]	Chloroplast	IMP	C10H11N4O8P	Completely Reviewed	-2	131-99-7	C10H13N4O8P		C00130	33960	3430	InChI=1S/C10H13N4O8P/c15-6-4(1-21-23(18,19)20)22-10(7(6)16)14-3-13-5-8(14)11-2-12-9(5)17/h2-4,6-7,10,15-16H,1H2,(H,11,12,17)(H2,18,19,20)/t4-,6-,7-,10-/m1/s1	8	10	11	4	8	1	0	0	0	0	0	0	0	0
imp[m]	Mitochondria	IMP	C10H11N4O8P	Completely Reviewed	-2	131-99-7	C10H13N4O8P		C00130	33960	3430	InChI=1S/C10H13N4O8P/c15-6-4(1-21-23(18,19)20)22-10(7(6)16)14-3-13-5-8(14)11-2-12-9(5)17/h2-4,6-7,10,15-16H,1H2,(H,11,12,17)(H2,18,19,20)/t4-,6-,7-,10-/m1/s1	7.8	10	11	4	8	1	0	0	0	0	0	0	0	0
indole[h]	Chloroplast	Indole	C8H7N	Completely Reviewed	0	120-72-9	C8H7N		C00463	35045	3747	InChI=1S/C8H7N/c1-2-4-8-7(3-1)5-6-9-8/h1-6,9H	8	8	7	1	0	0	0	0	0	0	0	0	0	0
inost	Cytosol	myo-Inositol	C6H12O6	Completely Reviewed	0	87-89-8	C6H12O6		C00137	33990	3437	InChI=1S/C6H12O6/c7-1-2(8)4(10)6(12)5(11)3(1)9/h1-12H	7.1	6	12	0	6	0	0	0	0	0	0	0	0	0
inost[h]	Chloroplast	myo-Inositol	C6H12O6	Completely Reviewed	0	87-89-8	C6H12O6		C00137	33990	3437	InChI=1S/C6H12O6/c7-1-2(8)4(10)6(12)5(11)3(1)9/h1-12H	8	6	12	0	6	0	0	0	0	0	0	0	0	0
ins	Cytosol	Inosine	C10H12N4O5	Completely Reviewed	0	58-63-9	C10H12N4O5		C00294	34525	3588	InChI=1S/C10H12N4O5/c15-1-4-6(16)7(17)10(19-4)14-3-13-5-8(14)11-2-12-9(5)18/h2-4,6-7,10,15-17H,1H2,(H,11,12,18)/t4-,6-,7-,10-/m1/s1	7.1	10	12	4	5	0	0	0	0	0	0	0	0	0
ipdp	Cytosol	Isopentenyl diphosphate	C5H9O7P2	Completely Reviewed	-3	358-71-4	C5H12O7P2		C00129	33956	3429	InChI=1S/C5H12O7P2/c1-5(2)3-4-11-14(9,10)12-13(6,7)8/h1,3-4H2,2H3,(H,9,10)(H2,6,7,8)	7.1	5	9	0	7	2	0	0	0	0	0	0	0	0
ipdp[h]	Chloroplast	Isopentenyl diphosphate	C5H9O7P2	Completely Reviewed	-3	358-71-4	C5H12O7P2		C00129	33956	3429	InChI=1S/C5H12O7P2/c1-5(2)3-4-11-14(9,10)12-13(6,7)8/h1,3-4H2,2H3,(H,9,10)(H2,6,7,8)	8	5	9	0	7	2	0	0	0	0	0	0	0	0
itp	Cytosol	ITP	C10H11N4O14P3	Completely Reviewed	-4	132-06-9	C10H15N4O14P3		C00081	33780	3381	InChI=1S/C10H15N4O14P3/c15-6-4(1-25-30(21,22)28-31(23,24)27-29(18,19)20)26-10(7(6)16)14-3-13-5-8(14)11-2-12-9(5)17/h2-4,6-7,10,15-16H,1H2,(H,21,22)(H,23,24)(H,11,12,17)(H2,18,19,20)/t4-,6-,7-,10-/m1/s1	7.1	10	11	4	14	3	0	0	0	0	0	0	0	0
itp[m]	Mitochondria	ITP	C10H11N4O14P3	Completely Reviewed	-4	132-06-9	C10H15N4O14P3		C00081	33780	3381	InChI=1S/C10H15N4O14P3/c15-6-4(1-25-30(21,22)28-31(23,24)27-29(18,19)20)26-10(7(6)16)14-3-13-5-8(14)11-2-12-9(5)17/h2-4,6-7,10,15-16H,1H2,(H,21,22)(H,23,24)(H,11,12,17)(H2,18,19,20)/t4-,6-,7-,10-/m1/s1	7.8	10	11	4	14	3	0	0	0	0	0	0	0	0
ivcoa[m]	Mitochondria	Isovaleryl-CoA	C26H40N7O17P3S	Completely Reviewed	-4		C26H44N7O17P3S		C02939	40861	5858	InChI=1S/C26H44N7O17P3S/c1-14(2)9-17(35)54-8-7-28-16(34)5-6-29-24(38)21(37)26(3,4)11-47-53(44,45)50-52(42,43)46-10-15-20(49-51(39,40)41)19(36)25(48-15)33-13-32-18-22(27)30-12-31-23(18)33/h12-15,19-21,25,36-37H,5-11H2,1-4H3,(H,28,34)(H,29,38)(H,42,43)(H,44,45)(H2,27,30,31)(H2,39,40,41)/t15-,19-,20-,21?,25-/m1/s1	7.8	26	40	7	17	3	1	0	0	0	0	0	0	0
lac-D	Cytosol	D-Lactate	C3H5O3	Completely Reviewed	-1	10326-41-7	C3H6O3		C00256	34414	3555	InChI=1S/C3H6O3/c1-2(4)3(5)6/h2,4H,1H3,(H,5,6)/t2-/m1/s1	7.1	3	5	0	3	0	0	0	0	0	0	0	0	0
lac-D[e]	Extra-organism	D-Lactate	C3H5O3	Completely Reviewed	-1	10326-41-7	C3H6O3		C00256	34414	3555	InChI=1S/C3H6O3/c1-2(4)3(5)6/h2,4H,1H3,(H,5,6)/t2-/m1/s1	7	3	5	0	3	0	0	0	0	0	0	0	0	0
lac-D[m]	Mitochondria	D-Lactate	C3H5O3	Completely Reviewed	-1	10326-41-7	C3H6O3		C00256	34414	3555	InChI=1S/C3H6O3/c1-2(4)3(5)6/h2,4H,1H3,(H,5,6)/t2-/m1/s1	7.8	3	5	0	3	0	0	0	0	0	0	0	0	0
lac-L[h]	Chloroplast	L-Lactate	C3H5O3	Completely Reviewed	-1	79-33-4	C3H6O3		C00186	34179	3486	InChI=1S/C3H6O3/c1-2(4)3(5)6/h2,4H,1H3,(H,5,6)/t2-/m0/s1	8	3	5	0	3	0	0	0	0	0	0	0	0	0
lac-L[m]	Mitochondria	L-Lactate	C3H5O3	Completely Reviewed	-1	79-33-4	C3H6O3		C00186	34179	3486	InChI=1S/C3H6O3/c1-2(4)3(5)6/h2,4H,1H3,(H,5,6)/t2-/m0/s1	7.8	3	5	0	3	0	0	0	0	0	0	0	0	0
lac-L[x]	Glyoxysome	L-Lactate	C3H5O3	Completely Reviewed	-1	79-33-4	C3H6O3		C00186	34179	3486	InChI=1S/C3H6O3/c1-2(4)3(5)6/h2,4H,1H3,(H,5,6)/t2-/m0/s1	8.2	3	5	0	3	0	0	0	0	0	0	0	0	0
lald-D	Cytosol	(R)-Lactaldehyde	C3H6O2	Completely Reviewed	0		C3H6O2		C00937	36414	4189	InChI=1S/C3H6O2/c1-3(5)2-4/h2-3,5H,1H3/t3-/m1/s1	7.1	3	6	0	2	0	0	0	0	0	0	0	0	0
lanost	Cytosol	Lanosterol	C30H50O	Completely Reviewed	0	79-63-0	C30H50O		C01724	38253	4861	InChI=1S/C30H50O/c1-20(2)10-9-11-21(3)22-14-18-30(8)24-12-13-25-27(4,5)26(31)16-17-28(25,6)23(24)15-19-29(22,30)7/h10,21-22,25-26,31H,9,11-19H2,1-8H3/t21-,22-,25+,26+,28-,29-,30+/m1/s1	7.1	30	50	0	1	0	0	0	0	0	0	0	0	0
lcts[h]	Chloroplast	Lactose	C12H22O11	Completely Reviewed	0	63-42-3	C12H22O11		C00243	34366	3542	InChI=1S/C12H22O11/c13-1-3-5(15)6(16)9(19)12(22-3)23-10-4(2-14)21-11(20)8(18)7(10)17/h3-20H,1-2H2/t3-,4-,5+,6+,7-,8-,9-,10-,11+,12+/m1/s1	8	12	22	0	11	0	0	0	0	0	0	0	0	0
Lcyst[h]	Chloroplast	L-Cysteate	C3H6NO5S	Completely Reviewed	-1	13100-82-8	C3H7NO5S		C00506	35186	3789	InChI=1S/C3H7NO5S/c4-2(3(5)6)1-10(7,8)9/h2H,1,4H2,(H,5,6)(H,7,8,9)/t2-/m0/s1	8	3	6	1	5	0	1	0	0	0	0	0	0	0
Lcyst[m]	Mitochondria	L-Cysteate	C3H6NO5S	Completely Reviewed	-1	13100-82-8	C3H7NO5S		C00506	35186	3789	InChI=1S/C3H7NO5S/c4-2(3(5)6)1-10(7,8)9/h2H,1,4H2,(H,5,6)(H,7,8,9)/t2-/m0/s1	7.8	3	6	1	5	0	1	0	0	0	0	0	0	0
Lcystin[h]	Chloroplast	L-Cystine	C6H12N2O4S2	Completely Reviewed	0	56-89-3	C6H12N2O4S2		C00491	35134	3774	InChI=1S/C6H12N2O4S2/c7-3(5(9)10)1-13-14-2-4(8)6(11)12/h3-4H,1-2,7-8H2,(H,9,10)(H,11,12)/t3-,4-/m0/s1	8	6	12	2	4	0	2	0	0	0	0	0	0	0
leu-L	Cytosol	L-Leucine	C6H13NO2	Completely Reviewed	0	61-90-5	C6H13NO2		C00123	33942	3423	InChI=1S/C6H13NO2/c1-4(2)3-5(7)6(8)9/h4-5H,3,7H2,1-2H3,(H,8,9)/t5-/m0/s1	7.1	6	13	1	2	0	0	0	0	0	0	0	0	0
leu-L[e]	Extra-organism	L-Leucine	C6H13NO2	Completely Reviewed	0	61-90-5	C6H13NO2		C00123	33942	3423	InChI=1S/C6H13NO2/c1-4(2)3-5(7)6(8)9/h4-5H,3,7H2,1-2H3,(H,8,9)/t5-/m0/s1	7	6	13	1	2	0	0	0	0	0	0	0	0	0
leu-L[h]	Chloroplast	L-Leucine	C6H13NO2	Completely Reviewed	0	61-90-5	C6H13NO2		C00123	33942	3423	InChI=1S/C6H13NO2/c1-4(2)3-5(7)6(8)9/h4-5H,3,7H2,1-2H3,(H,8,9)/t5-/m0/s1	8	6	13	1	2	0	0	0	0	0	0	0	0	0
leu-L[m]	Mitochondria	L-Leucine	C6H13NO2	Completely Reviewed	0	61-90-5	C6H13NO2		C00123	33942	3423	InChI=1S/C6H13NO2/c1-4(2)3-5(7)6(8)9/h4-5H,3,7H2,1-2H3,(H,8,9)/t5-/m0/s1	7.8	6	13	1	2	0	0	0	0	0	0	0	0	0
leutrna	Cytosol	L-Leucyl-tRNA(Leu)	C6H12NOR	Not Reviewed	1		C6H12NOR		C02047	52740	5136		7.1	6	12	1	1	0	0	0	0	0	0	0	1	0
Lfmkynr	Cytosol	L-Formylkynurenine	C11H12N2O4	Completely Reviewed	0	1022-31-7	C11H12N2O4		C02700	1445551	5664	InChI=1S/C11H12N2O4/c12-8(11(16)17)5-10(15)7-3-1-2-4-9(7)13-6-14/h1-4,6,8H,5,12H2,(H,13,14)(H,16,17)/t8-/m0/s1	7.1	11	12	2	4	0	0	0	0	0	0	0	0	0
lgt-S	Cytosol	(R)-S-Lactoylglutathione	C13H19N3O8S	Completely Reviewed	-2	59-85-8	C13H21N3O8S		C03451	41876	6272	InChI=1S/C13H21N3O8S/c1-6(17)13(24)25-5-8(11(21)15-4-10(19)20)16-9(18)3-2-7(14)12(22)23/h6-8,17H,2-5,14H2,1H3,(H,15,21)(H,16,18)(H,19,20)(H,22,23)/t6-,7+,8+/m1/s1	7.1	13	19	3	8	0	1	0	0	0	0	0	0	0
lgt-S[m]	Mitochondria	(R)-S-Lactoylglutathione	C13H19N3O8S	Completely Reviewed	-2	59-85-8	C13H21N3O8S		C03451	41876	6272	InChI=1S/C13H21N3O8S/c1-6(17)13(24)25-5-8(11(21)15-4-10(19)20)16-9(18)3-2-7(14)12(22)23/h6-8,17H,2-5,14H2,1H3,(H,15,21)(H,16,18)(H,19,20)(H,22,23)/t6-,7+,8+/m1/s1	7.8	13	19	3	8	0	1	0	0	0	0	0	0	0
lido	Cytosol	Lidocaine	C14H23N2O	Completely Reviewed	1	137-58-6	C14H22N2O		C07073		9284	InChI=1S/C14H22N2O/c1-5-16(6-2)10-13(17)15-14-11(3)8-7-9-12(14)4/h7-9H,5-6,10H2,1-4H3,(H,15,17)	7.1	14	23	2	1	0	0	0	0	0	0	0	0	0
lido[e]	Extra-organism	Lidocaine	C14H23N2O	Completely Reviewed	1	137-58-6	C14H22N2O		C07073		9284	InChI=1S/C14H22N2O/c1-5-16(6-2)10-13(17)15-14-11(3)8-7-9-12(14)4/h7-9H,5-6,10H2,1-4H3,(H,15,17)	7	14	23	2	1	0	0	0	0	0	0	0	0	0
Lkynr	Cytosol	L-Kynurenine	C10H12N2O3	Completely Reviewed	0	343-65-7	C10H12N2O3		C00328	1485286	3622	InChI=1S/C10H12N2O3/c11-7-4-2-1-3-6(7)9(13)5-8(12)10(14)15/h1-4,8H,5,11-12H2,(H,14,15)/t8-/m0/s1	7.1	10	12	2	3	0	0	0	0	0	0	0	0	0
lnlc	Cytosol	linoleic acid (all cis C18:2) n-6	C18H31O2	Completely Reviewed	-1	60-33-3	C18H32O2		C01595	37956	4750	InChI=1S/C18H32O2/c1-2-3-4-5-6-7-8-9-10-11-12-13-14-15-16-17-18(19)20/h6-7,9-10H,2-5,8,11-17H2,1H3,(H,19,20)/b7-6-,10-9-	7.1	18	31	0	2	0	0	0	0	0	0	0	0	0
lnlc[h]	Chloroplast	linoleic acid (all cis C18:2) n-6	C18H31O2	Completely Reviewed	-1	60-33-3	C18H32O2		C01595	37956	4750	InChI=1S/C18H32O2/c1-2-3-4-5-6-7-8-9-10-11-12-13-14-15-16-17-18(19)20/h6-7,9-10H,2-5,8,11-17H2,1H3,(H,19,20)/b7-6-,10-9-	8	18	31	0	2	0	0	0	0	0	0	0	0	0
lnlccoa	Cytosol	linoleic coenzyme A	C39H62N7O17P3S	Completely Reviewed	-4		C39H66N7O17P3S		C02050	2218570	5139	InChI=1S/C39H66N7O17P3S/c1-4-5-6-7-8-9-10-11-12-13-14-15-16-17-18-19-30(48)67-23-22-41-29(47)20-21-42-37(51)34(50)39(2,3)25-60-66(57,58)63-65(55,56)59-24-28-33(62-64(52,53)54)32(49)38(61-28)46-27-45-31-35(40)43-26-44-36(31)46/h8-9,11-12,26-28,32-34,38,49-50H,4-7,10,13-25H2,1-3H3,(H,41,47)(H,42,51)(H,55,56)(H,57,58)(H2,40,43,44)(H2,52,53,54)/b9-8-,12-11-/t28-,32-,33-,34?,38-/m1/s1	7.1	39	62	7	17	3	1	0	0	0	0	0	0	0
lnlnca	Cytosol	alpha-Linolenic acid, C18:3, n-3	C18H29O2	Completely Reviewed	-1	463-40-1	C18H30O2		C06427	48237	8662	InChI=1S/C18H30O2/c1-2-3-4-5-6-7-8-9-10-11-12-13-14-15-16-17-18(19)20/h3-4,6-7,9-10H,2,5,8,11-17H2,1H3,(H,19,20)/b4-3-,7-6-,10-9-	7.1	18	29	0	2	0	0	0	0	0	0	0	0	0
lnlncacoa	Cytosol	alpha-Linolenoyl-CoA	C39H60N7O17P3S	Completely Reviewed	-4		C39H64N7O17P3S		C16162	2218410	47205472	InChI=1S/C39H64N7O17P3S/c1-4-5-6-7-8-9-10-11-12-13-14-15-16-17-18-19-30(48)67-23-22-41-29(47)20-21-42-37(51)34(50)39(2,3)25-60-66(57,58)63-65(55,56)59-24-28-33(62-64(52,53)54)32(49)38(61-28)46-27-45-31-35(40)43-26-44-36(31)46/h5-6,8-9,11-12,26-28,32-34,38,49-50H,4,7,10,13-25H2,1-3H3,(H,41,47)(H,42,51)(H,55,56)(H,57,58)(H2,40,43,44)(H2,52,53,54)/b6-5-,9-8-,12-11-/t28-,32-,33-,34?,38-/m1/s1	7.1	39	60	7	17	3	1	0	0	0	0	0	0	0
lnlncg	Cytosol	gamma-linolenic acid	C18H29O2	Completely Reviewed	-1	506-26-3	C18H30O2		C06426	48234	8661	InChI=1S/C18H30O2/c1-2-3-4-5-6-7-8-9-10-11-12-13-14-15-16-17-18(19)20/h6-7,9-10,12-13H,2-5,8,11,14-17H2,1H3,(H,19,20)/b7-6-,10-9-,13-12-	7.1	18	29	0	2	0	0	0	0	0	0	0	0	0
lnlncgcoa	Cytosol	gamma-linolenoyl-CoA	C39H60N7O17P3S	Completely Reviewed	-4	18172-33-3	C39H64N7O17P3S		C03035	41063	5940	InChI=1S/C39H64N7O17P3S/c1-4-5-6-7-8-9-10-11-12-13-14-15-16-17-18-19-30(48)67-23-22-41-29(47)20-21-42-37(51)34(50)39(2,3)25-60-66(57,58)63-65(55,56)59-24-28-33(62-64(52,53)54)32(49)38(61-28)46-27-45-31-35(40)43-26-44-36(31)46/h8-9,11-12,14-15,26-28,32-34,38,49-50H,4-7,10,13,16-25H2,1-3H3,(H,41,47)(H,42,51)(H,55,56)(H,57,58)(H2,40,43,44)(H2,52,53,54)/b9-8-,12-11-,15-14-/t28-,32-,33-,34?,38-/m1/s1	7.1	39	60	7	17	3	1	0	0	0	0	0	0	0
loroxan[u]	Thylakoid Lumen	Loroxanthin	C40H56O3	Completely Reviewed	0		C40H56O3				24701967	InChI=1S/C40H56O3/c1-29(16-12-17-31(3)20-22-37-32(4)24-35(42)26-39(37,6)7)14-10-11-15-30(2)18-13-19-34(28-41)21-23-38-33(5)25-36(43)27-40(38,8)9/h10-24,35-37,41-43H,25-28H2,1-9H3/b11-10+,16-12+,18-13+,22-20+,23-21+,29-14+,30-15+,31-17+,34-19-/t35-,36+,37-/m0/s1	8	40	56	0	3	0	0	0	0	0	0	0	0	0
lpam[h]	Chloroplast	Lipoamide	C8H15NOS2	Completely Reviewed	0	940-69-2	C8H15NOS2		C00248	34384	3547	InChI=1S/C8H15NOS2/c9-8(10)4-2-1-3-7-5-6-11-12-7/h7H,1-6H2,(H2,9,10)	8	8	15	1	1	0	2	0	0	0	0	0	0	0
lpam[m]	Mitochondria	Lipoamide	C8H15NOS2	Completely Reviewed	0	940-69-2	C8H15NOS2		C00248	34384	3547	InChI=1S/C8H15NOS2/c9-8(10)4-2-1-3-7-5-6-11-12-7/h7H,1-6H2,(H2,9,10)	7.8	8	15	1	1	0	2	0	0	0	0	0	0	0
lpro[m]	Mitochondria	Lipoylprotein	C8H14NOS2R	Manually Reviewed	0		C8H14NOS2R		C02051	38983	5140		7.8	8	14	1	1	0	2	0	0	0	0	0	1	0
lthstrl	Cytosol	Lathosterol	C27H46O	Completely Reviewed	0	80-99-9	C27H46O		C01189	37036	4415	InChI=1S/C27H46O/c1-18(2)7-6-8-19(3)23-11-12-24-22-10-9-20-17-21(28)13-15-26(20,4)25(22)14-16-27(23,24)5/h10,18-21,23-25,28H,6-9,11-17H2,1-5H3/t19-,20+,21+,23-,24+,25+,26+,27-/m1/s1	7.1	27	46	0	1	0	0	0	0	0	0	0	0	0
lumirhodopsin[s]	Eyespot	Lumirhodopsin	C20H28R	Manually Reviewed	0		C20H28R		C05915		8203		8	20	28	0	0	0	0	0	0	0	0	0	1	0
lut[u]	Thylakoid Lumen	Lutein	C40H56O2	Completely Reviewed	0	127-40-2	C40H56O2		C08601		10794	InChI=1S/C40H56O2/c1-29(17-13-19-31(3)21-23-37-33(5)25-35(41)27-39(37,7)8)15-11-12-16-30(2)18-14-20-32(4)22-24-38-34(6)26-36(42)28-40(38,9)10/h11-25,35-37,41-42H,26-28H2,1-10H3/b12-11+,17-13+,18-14+,23-21+,24-22+,29-15+,30-16+,31-19+,32-20+/t35-,36+,37-/m0/s1	8	40	56	0	2	0	0	0	0	0	0	0	0	0
lyc[h]	Chloroplast	Lycopene	C40H56	Completely Reviewed	0	502-65-8	C40H56		C05432		7796	InChI=1S/C40H56/c1-33(2)19-13-23-37(7)27-17-31-39(9)29-15-25-35(5)21-11-12-22-36(6)26-16-30-40(10)32-18-28-38(8)24-14-20-34(3)4/h11-12,15-22,25-32H,13-14,23-24H2,1-10H3/b12-11+,25-15+,26-16+,31-17+,32-18+,35-21+,36-22+,37-27+,38-28+,39-29+,40-30+	8	40	56	0	0	0	0	0	0	0	0	0	0	0
lys-L	Cytosol	L-Lysine	C6H15N2O2	Completely Reviewed	1	56-87-1	C6H14N2O2		C00047	33655	3349	InChI=1S/C6H14N2O2/c7-4-2-1-3-5(8)6(9)10/h5H,1-4,7-8H2,(H,9,10)/t5-/m0/s1	7.1	6	15	2	2	0	0	0	0	0	0	0	0	0
lys-L[m]	Mitochondria	L-Lysine	C6H15N2O2	Completely Reviewed	1	56-87-1	C6H14N2O2		C00047	33655	3349	InChI=1S/C6H14N2O2/c7-4-2-1-3-5(8)6(9)10/h5H,1-4,7-8H2,(H,9,10)/t5-/m0/s1	7.8	6	15	2	2	0	0	0	0	0	0	0	0	0
lystrna[m]	Mitochondria	L-Lysine-tRNA (Lys)	C6H14N2OR	Not Reviewed	2		C6H14N2OR		C01931	227725	5037		7.8	6	14	2	1	0	0	0	0	0	0	0	1	0
mag160	Cytosol	1-monoacylglycerol (16:0)	C19H38O4	Manually Reviewed	0		C19H38O4		C01885		4998		7.1	19	38	0	4	0	0	0	0	0	0	0	0	0
mag180	Cytosol	1-monoacylglycerol (18:0)	C21H42O4	Manually Reviewed	0		C21H42O4		C01885		4998		7.1	21	42	0	4	0	0	0	0	0	0	0	0	0
mag18111Z	Cytosol	1-monoacylglycerol (18:1(11Z))	C21H40O4	Manually Reviewed	0		C21H40O4		C01885		4998		7.1	21	40	0	4	0	0	0	0	0	0	0	0	0
mag1819Z	Cytosol	1-monoacylglycerol (18:1(9Z))	C21H40O4	Manually Reviewed	0		C21H40O4		C01885		4998		7.1	21	40	0	4	0	0	0	0	0	0	0	0	0
malACP[h]	Chloroplast	Malonyl-[acyl-carrier protein]	C3H3O3SR	Manually Reviewed	0		C3H3O3SR		C01209	132642	4431		8	3	3	0	3	0	1	0	0	0	0	0	1	0
malcoa	Cytosol	Malonyl-CoA	C24H34N7O19P3S	Completely Reviewed	-4	524-14-1	C24H38N7O19P3S		C00083	33789	3383	InChI=1S/C24H38N7O19P3S/c1-24(2,19(37)22(38)27-4-3-13(32)26-5-6-54-15(35)7-14(33)34)9-47-53(44,45)50-52(42,43)46-8-12-18(49-51(39,40)41)17(36)23(48-12)31-11-30-16-20(25)28-10-29-21(16)31/h10-12,17-19,23,36-37H,3-9H2,1-2H3,(H,26,32)(H,27,38)(H,33,34)(H,42,43)(H,44,45)(H2,25,28,29)(H2,39,40,41)/t12-,17-,18-,19?,23-/m1/s1	7.1	24	34	7	19	3	1	0	0	0	0	0	0	0
malcoa[h]	Chloroplast	Malonyl-CoA	C24H34N7O19P3S	Completely Reviewed	-4	524-14-1	C24H38N7O19P3S		C00083	33789	3383	InChI=1S/C24H38N7O19P3S/c1-24(2,19(37)22(38)27-4-3-13(32)26-5-6-54-15(35)7-14(33)34)9-47-53(44,45)50-52(42,43)46-8-12-18(49-51(39,40)41)17(36)23(48-12)31-11-30-16-20(25)28-10-29-21(16)31/h10-12,17-19,23,36-37H,3-9H2,1-2H3,(H,26,32)(H,27,38)(H,33,34)(H,42,43)(H,44,45)(H2,25,28,29)(H2,39,40,41)/t12-,17-,18-,19?,23-/m1/s1	8	24	34	7	19	3	1	0	0	0	0	0	0	0
mal-L	Cytosol	L-Malate	C4H4O5	Completely Reviewed	-2	97-67-6	C4H6O5		C00149	34045	3449	InChI=1S/C4H6O5/c5-2(4(8)9)1-3(6)7/h2,5H,1H2,(H,6,7)(H,8,9)/t2-/m0/s1	7.1	4	4	0	5	0	0	0	0	0	0	0	0	0
mal-L[f]	Flagellum	L-Malate	C4H4O5	Completely Reviewed	-2	97-67-6	C4H6O5		C00149	34045	3449	InChI=1S/C4H6O5/c5-2(4(8)9)1-3(6)7/h2,5H,1H2,(H,6,7)(H,8,9)/t2-/m0/s1	7.1	4	4	0	5	0	0	0	0	0	0	0	0	0
mal-L[h]	Chloroplast	L-Malate	C4H4O5	Completely Reviewed	-2	97-67-6	C4H6O5		C00149	34045	3449	InChI=1S/C4H6O5/c5-2(4(8)9)1-3(6)7/h2,5H,1H2,(H,6,7)(H,8,9)/t2-/m0/s1	8	4	4	0	5	0	0	0	0	0	0	0	0	0
mal-L[m]	Mitochondria	L-Malate	C4H4O5	Completely Reviewed	-2	97-67-6	C4H6O5		C00149	34045	3449	InChI=1S/C4H6O5/c5-2(4(8)9)1-3(6)7/h2,5H,1H2,(H,6,7)(H,8,9)/t2-/m0/s1	7.8	4	4	0	5	0	0	0	0	0	0	0	0	0
mal-L[x]	Glyoxysome	L-Malate	C4H4O5	Completely Reviewed	-2	97-67-6	C4H6O5		C00149	34045	3449	InChI=1S/C4H6O5/c5-2(4(8)9)1-3(6)7/h2,5H,1H2,(H,6,7)(H,8,9)/t2-/m0/s1	8.2	4	4	0	5	0	0	0	0	0	0	0	0	0
man	Cytosol	D-Mannose	C6H12O6	Completely Reviewed	0	3458-28-4	C6H12O6		C00159	34085	3459	InChI=1S/C6H12O6/c7-1-2-3(8)4(9)5(10)6(11)12-2/h2-11H,1H2/t2-,3-,4+,5+,6?/m1/s1	7.1	6	12	0	6	0	0	0	0	0	0	0	0	0
man[h]	Chloroplast	D-Mannose	C6H12O6	Completely Reviewed	0	3458-28-4	C6H12O6		C00159	34085	3459	InChI=1S/C6H12O6/c7-1-2-3(8)4(9)5(10)6(11)12-2/h2-11H,1H2/t2-,3-,4+,5+,6?/m1/s1	8	6	12	0	6	0	0	0	0	0	0	0	0	0
man1p	Cytosol	D-mannose 1-phosphate	C6H11O9P	Completely Reviewed	-2		C6H13O9P		C00636	42578	3909	InChI=1S/C6H13O9P/c7-1-2-3(8)4(9)5(10)6(14-2)15-16(11,12)13/h2-10H,1H2,(H2,11,12,13)/t2-,3-,4+,5+,6-/m1/s1	7.1	6	11	0	9	1	0	0	0	0	0	0	0	0
man6p	Cytosol	D-Mannose 6-phosphate	C6H11O9P	Completely Reviewed	-2		C6H13O9P		C00275	34471	3572	InChI=1S/C6H13O9P/c7-3-2(1-14-16(11,12)13)15-6(10)5(9)4(3)8/h2-10H,1H2,(H2,11,12,13)/t2-,3-,4+,5+,6-/m1/s1	7.1	6	11	0	9	1	0	0	0	0	0	0	0	0
man6p[h]	Chloroplast	D-Mannose 6-phosphate	C6H11O9P	Completely Reviewed	-2		C6H13O9P		C00275	34471	3572	InChI=1S/C6H13O9P/c7-3-2(1-14-16(11,12)13)15-6(10)5(9)4(3)8/h2-10H,1H2,(H2,11,12,13)/t2-,3-,4+,5+,6-/m1/s1	8	6	11	0	9	1	0	0	0	0	0	0	0	0
meglyxyl	Cytosol	Monoethylglycinexylidide	C12H19N2O	Completely Reviewed	1	7728-40-7	C12H18N2O		C16561		51090890	InChI=1S/C12H18N2O/c1-4-13-8-11(15)14-12-9(2)6-5-7-10(12)3/h5-7,13H,4,8H2,1-3H3,(H,14,15)	7.1	12	19	2	1	0	0	0	0	0	0	0	0	0
meglyxyl[e]	Extra-organism	Monoethylglycinexylidide	C12H19N2O	Completely Reviewed	1	7728-40-7	C12H18N2O		C16561		51090890	InChI=1S/C12H18N2O/c1-4-13-8-11(15)14-12-9(2)6-5-7-10(12)3/h5-7,13H,4,8H2,1-3H3,(H,14,15)	7	12	19	2	1	0	0	0	0	0	0	0	0	0
melib[h]	Chloroplast	Melibiose	C12H22O11	Completely Reviewed	0	585-99-9	C12H22O11		C05402	45736	7769	InChI=1S/C12H22O11/c13-1-3-5(14)8(17)10(19)12(23-3)21-2-4-6(15)7(16)9(18)11(20)22-4/h3-20H,1-2H2/t3-,4-,5+,6-,7+,8+,9-,10-,11?,12+/m1/s1	8	12	22	0	11	0	0	0	0	0	0	0	0	0
melt[h]	Chloroplast	melibiitol	C12H24O11	Completely Reviewed	0		C12H24O11		C05399	1440092	7766	InChI=1S/C12H24O11/c13-1-4(14)7(16)8(17)5(15)2-22-3-6-9(18)10(19)11(20)12(21)23-6/h4-21H,1-3H2/t4-,5+,6-,7-,8-,9+,10+,11-,12+/m1/s1	8	12	24	0	11	0	0	0	0	0	0	0	0	0
menecyart	Cytosol	24-Methylenecycloartanol	C31H52O	Completely Reviewed	0	1449-09-8	C31H52O		C08830		11023	InChI=1S/C31H52O/c1-20(2)21(3)9-10-22(4)23-13-15-29(8)25-12-11-24-27(5,6)26(32)14-16-30(24)19-31(25,30)18-17-28(23,29)7/h20,22-26,32H,3,9-19H2,1-2,4-8H3/t22-,23-,24+,25+,26+,28-,29+,30-,31+/m1/s1	7.1	31	52	0	1	0	0	0	0	0	0	0	0	0
mercppyr	Cytosol	Mercaptopyruvate	C3H3O3S	Completely Reviewed	-1		C3H4O3S		C00957	36476	4208	InChI=1S/C3H4O3S/c4-2(1-7)3(5)6/h7H,1H2,(H,5,6)	8	3	3	0	3	0	1	0	0	0	0	0	0	0
mercppyr[h]	Chloroplast	Mercaptopyruvate	C3H3O3S	Completely Reviewed	-1		C3H4O3S		C00957	36476	4208	InChI=1S/C3H4O3S/c4-2(1-7)3(5)6/h7H,1H2,(H,5,6)	8	3	3	0	3	0	1	0	0	0	0	0	0	0
mercppyr[m]	Mitochondria	Mercaptopyruvate	C3H3O3S	Completely Reviewed	-1		C3H4O3S		C00957	36476	4208	InChI=1S/C3H4O3S/c4-2(1-7)3(5)6/h7H,1H2,(H,5,6)	7.8	3	3	0	3	0	1	0	0	0	0	0	0	0
mergtrol	Cytosol	4alpha-Methyl-5alpha-ergosta-8,14,24(28)-trien-3beta-ol	C29H46O	Completely Reviewed	0		C29H46O		C11508		13678	InChI=1S/C29H46O/c1-18(2)19(3)8-9-20(4)23-12-13-25-22-10-11-24-21(5)27(30)15-17-29(24,7)26(22)14-16-28(23,25)6/h13,18,20-21,23-24,27,30H,3,8-12,14-17H2,1-2,4-7H3/t20-,21+,23-,24+,27+,28-,29+/m1/s1	7.1	29	46	0	1	0	0	0	0	0	0	0	0	0
metarhodopsin[s]	Eyespot	Metarhodopsin	C20H28R	Manually Reviewed	0		C20H28R		C05916		8204		8	20	28	0	0	0	0	0	0	0	0	0	1	0
methf	Cytosol	5,10-Methenyltetrahydrofolate	C20H21N7O6	Completely Reviewed	0		C20H22N7O6		C00445	34999	3733	InChI=1S/C20H21N7O6/c21-20-24-16-15(18(31)25-20)27-9-26(8-12(27)7-22-16)11-3-1-10(2-4-11)17(30)23-13(19(32)33)5-6-14(28)29/h1-4,9,12-13H,5-8H2,(H6-,21,22,23,24,25,28,29,30,31,32,33)/p+1/t12?,13-/m0/s1	7.1	20	21	7	6	0	0	0	0	0	0	0	0	0
methf[h]	Chloroplast	5,10-Methenyltetrahydrofolate	C20H21N7O6	Completely Reviewed	0		C20H22N7O6		C00445	34999	3733	InChI=1S/C20H21N7O6/c21-20-24-16-15(18(31)25-20)27-9-26(8-12(27)7-22-16)11-3-1-10(2-4-11)17(30)23-13(19(32)33)5-6-14(28)29/h1-4,9,12-13H,5-8H2,(H6-,21,22,23,24,25,28,29,30,31,32,33)/p+1/t12?,13-/m0/s1	8	20	21	7	6	0	0	0	0	0	0	0	0	0
methf[m]	Mitochondria	5,10-Methenyltetrahydrofolate	C20H21N7O6	Completely Reviewed	0		C20H22N7O6		C00445	34999	3733	InChI=1S/C20H21N7O6/c21-20-24-16-15(18(31)25-20)27-9-26(8-12(27)7-22-16)11-3-1-10(2-4-11)17(30)23-13(19(32)33)5-6-14(28)29/h1-4,9,12-13H,5-8H2,(H6-,21,22,23,24,25,28,29,30,31,32,33)/p+1/t12?,13-/m0/s1	7.8	20	21	7	6	0	0	0	0	0	0	0	0	0
methf[x]	Glyoxysome	5,10-Methenyltetrahydrofolate	C20H20N7O6	Completely Reviewed	-1		C20H22N7O6		C00445	34999	3733	InChI=1S/C20H21N7O6/c21-20-24-16-15(18(31)25-20)27-9-26(8-12(27)7-22-16)11-3-1-10(2-4-11)17(30)23-13(19(32)33)5-6-14(28)29/h1-4,9,12-13H,5-8H2,(H6-,21,22,23,24,25,28,29,30,31,32,33)/p+1/t12?,13-/m0/s1	8.2	20	20	7	6	0	0	0	0	0	0	0	0	0
met-L	Cytosol	L-Methionine	C5H11NO2S	Completely Reviewed	0	63-68-3	C5H11NO2S		C00073	33753	3373	InChI=1S/C5H11NO2S/c1-9-3-2-4(6)5(7)8/h4H,2-3,6H2,1H3,(H,7,8)/t4-/m0/s1	7.1	5	11	1	2	0	1	0	0	0	0	0	0	0
met-L[m]	Mitochondria	L-Methionine	C5H11NO2S	Completely Reviewed	0	63-68-3	C5H11NO2S		C00073	33753	3373	InChI=1S/C5H11NO2S/c1-9-3-2-4(6)5(7)8/h4H,2-3,6H2,1H3,(H,7,8)/t4-/m0/s1	7.8	5	11	1	2	0	1	0	0	0	0	0	0	0
mettrna	Cytosol	L-Methionyl-tRNA (Met)	C5H10NOSR	Not Reviewed	1		C5H10NOSR		C02430	227723	5457		7.1	5	10	1	1	0	1	0	0	0	0	0	1	0
mfecostrl	Cytosol	4alpha-Methylfecosterol	C29H48O	Completely Reviewed	0		C29H48O		C15776		47205102	InChI=1S/C29H48O/c1-18(2)19(3)8-9-20(4)23-12-13-25-22-10-11-24-21(5)27(30)15-17-29(24,7)26(22)14-16-28(23,25)6/h18,20-21,23-25,27,30H,3,8-17H2,1-2,4-7H3/t20-,21+,23-,24+,25+,27+,28-,29+/m1/s1	7.1	29	48	0	1	0	0	0	0	0	0	0	0	0
mfor[h]	Chloroplast	methyl formate	C2H4O2	Completely Reviewed	0		C2H4O2				7865	InChI=1S/C2H4O2/c1-4-2-3/h2H,1H3	8	2	4	0	2	0	0	0	0	0	0	0	0	0
mg2	Cytosol	Magnesium	Mg	Completely Reviewed	2	7439-95-4	Mg		C00305	1787372	3599	InChI=1S/Mg/q+2	7.1	0	0	0	0	0	0	0	0	1	0	0	0	0
mg2[e]	Extra-organism	Magnesium	Mg	Completely Reviewed	2	7439-95-4	Mg		C00305	1787372	3599	InChI=1S/Mg/q+2	7	0	0	0	0	0	0	0	0	1	0	0	0	0
mg2[h]	Chloroplast	Magnesium	Mg	Completely Reviewed	2	7439-95-4	Mg		C00305	1787372	3599	InChI=1S/Mg/q+2	8	0	0	0	0	0	0	0	0	1	0	0	0	0
mg2[u]	Thylakoid Lumen	Magnesium	Mg	Completely Reviewed	2	7439-95-4	Mg		C00305	1787372	3599	InChI=1S/Mg/q+2	8	0	0	0	0	0	0	0	0	1	0	0	0	0
mgdg1819Z160[h]	Chloroplast	Monogalactosyldiacylglycerol (1-(9Z)-octadecenoyl,2-hexadecanoyl, 18:1(9Z)/16:0)	C43H80O10	Manually Reviewed	0		C43H80O10		C03692		6466		8	43	80	0	10	0	0	0	0	0	0	0	0	0
mgdg1819Z1617Z[h]	Chloroplast	Monogalactosyldiacylglycerol (1-(9Z)-octadecenoyl,2-(7Z)-hexadecenoyl, 18:1(9Z)/16:1(7Z))	C43H78O10	Manually Reviewed	0		C43H78O10		C03692		6466		8	43	78	0	10	0	0	0	0	0	0	0	0	0
mgdg1819Z1619Z[h]	Chloroplast	Monogalactosyldiacylglycerol (1-(9Z)-octadecenoyl,2-(9Z)-hexadecenoyl, 18:1(9Z)/16:1(9Z))	C43H78O10	Manually Reviewed	0		C43H78O10		C03692		6466		8	43	78	0	10	0	0	0	0	0	0	0	0	0
mgdg1819Z1627Z10Z[h]	Chloroplast	Monogalactosyldiacylglycerol (1-(9Z)-octadecenoyl,2-(7Z,10Z)-hexadecadienoyl, 18:1(9Z)/16:2(7Z,10Z))	C43H76O10	Manually Reviewed	0		C43H76O10		C03692		6466		8	43	76	0	10	0	0	0	0	0	0	0	0	0
mgdg1819Z1637Z10Z13Z[h]	Chloroplast	Monogalactosyldiacylglycerol (1-(9Z)-octadecenoyl,2-(7Z,10Z,13Z)-hexadecatrienoyl, 18:1(9Z)/16:3(7Z,10Z,13Z))	C43H74O10	Manually Reviewed	0		C43H74O10		C03692		6466		8	43	74	0	10	0	0	0	0	0	0	0	0	0
mgdg1819Z1644Z7Z10Z13Z[h]	Chloroplast	Monogalactosyldiacylglycerol (1-(9Z)-octadecenoyl,2-(4Z,7Z,10Z,13Z)-hexadecatetraenoyl, 18:1(9Z)/16:4(4Z,7Z,10Z,13Z))	C43H72O10	Manually Reviewed	0		C43H72O10		C03692		6466		8	43	72	0	10	0	0	0	0	0	0	0	0	0
mgdg1829Z12Z160[h]	Chloroplast	Monogalactosyldiacylglycerol (1-(9Z,12Z)-octadecadienoyl,2-hexadecanoyl, 18:2(9Z,12Z)/16:0)	C43H78O10	Manually Reviewed	0		C43H78O10		C03692		6466		8	43	78	0	10	0	0	0	0	0	0	0	0	0
mgdg1829Z12Z1617Z[h]	Chloroplast	Monogalactosyldiacylglycerol (1-(9Z,12Z)-octadecadienoyl,2-(7Z)-hexadecenoyl, 18:2(9Z,12Z)/16:1(7Z))	C43H76O10	Manually Reviewed	0		C43H76O10		C03692		6466		8	43	76	0	10	0	0	0	0	0	0	0	0	0
mgdg1829Z12Z1619Z[h]	Chloroplast	Monogalactosyldiacylglycerol (1-(9Z,12Z)-octadecadienoyl,2-(9Z)-hexadecenoyl, 18:2(9Z,12Z)/16:1(9Z))	C43H76O10	Manually Reviewed	0		C43H76O10		C03692		6466		8	43	76	0	10	0	0	0	0	0	0	0	0	0
mgdg1829Z12Z1627Z10Z[h]	Chloroplast	Monogalactosyldiacylglycerol (1-(9Z,12Z)-octadecadienoyl,2-(7Z,10Z)-hexadecadienoyl, 18:2(9Z,12Z)/16:2(7Z,10Z))	C43H74O10	Manually Reviewed	0		C43H74O10		C03692		6466		8	43	74	0	10	0	0	0	0	0	0	0	0	0
mgdg1829Z12Z1634Z7Z10Z[h]	Chloroplast	Monogalactosyldiacylglycerol (1-(9Z,12Z)-octadecadienoyl,2-(4Z,7Z,10Z)-hexadecatrienoyl, 18:2(9Z,12Z)/16:3(4Z,7Z,10Z))	C43H72O10	Manually Reviewed	0		C43H72O10		C03692		6466		8	43	72	0	10	0	0	0	0	0	0	0	0	0
mgdg1829Z12Z1637Z10Z13Z[h]	Chloroplast	Monogalactosyldiacylglycerol (1-(9Z,12Z)-octadecadienoyl,2-(7Z,10Z,13Z)-hexadecatrienoyl, 18:2(9Z,12Z)/16:3(7Z,10Z,13Z))	C43H72O10	Manually Reviewed	0		C43H72O10		C03692		6466		8	43	72	0	10	0	0	0	0	0	0	0	0	0
mgdg1829Z12Z1644Z7Z10Z13Z[h]	Chloroplast	Monogalactosyldiacylglycerol (1-(9Z,12Z)-octadecadienoyl,2-(4Z,7Z,10Z,13Z)-hexadecatetraenoyl, 18:2(9Z,12Z)/16:4(4Z,7Z,10Z,13Z))	C43H70O10	Manually Reviewed	0		C43H70O10		C03692		6466		8	43	70	0	10	0	0	0	0	0	0	0	0	0
mgdg1839Z12Z15Z160[h]	Chloroplast	Monogalactosyldiacylglycerol (1-(9Z,12Z,15Z)-octadecatrienoyl,2-hexadecanoyl, 18:3(9Z,12Z,15Z)/16:0)	C43H76O10	Manually Reviewed	0		C43H76O10		C03692		6466		8	43	76	0	10	0	0	0	0	0	0	0	0	0
mgdg1839Z12Z15Z1627Z10Z[h]	Chloroplast	Monogalactosyldiacylglycerol (1-(9Z,12Z,15Z)-octadecatrienoyl,2-(7Z,10Z)-hexadecadienoyl, 18:3(9Z,12Z,15Z)/16:2(7Z,10Z))	C43H72O10	Manually Reviewed	0		C43H72O10		C03692		6466		8	43	72	0	10	0	0	0	0	0	0	0	0	0
mgdg1839Z12Z15Z1634Z7Z10Z[h]	Chloroplast	Monogalactosyldiacylglycerol (1-(9Z,12Z,15Z)-octadecatrienoyl,2-(4Z,7Z,10Z)-hexadecatrienoyl, 18:3(9Z,12Z,15Z)/16:3(4Z,7Z,10Z))	C43H70O10	Manually Reviewed	0		C43H70O10		C03692		6466		8	43	70	0	10	0	0	0	0	0	0	0	0	0
mgdg1839Z12Z15Z1637Z10Z13Z[h]	Chloroplast	Monogalactosyldiacylglycerol (1-(9Z,12Z,15Z)-octadecatrienoyl,2-(7Z,10Z,13Z)-hexadecatrienoyl, 18:3(9Z,12Z,15Z)/16:3(7Z,10Z,13Z))	C43H70O10	Manually Reviewed	0		C43H70O10		C03692		6466		8	43	70	0	10	0	0	0	0	0	0	0	0	0
mgdg1839Z12Z15Z1644Z7Z10Z13Z[h]	Chloroplast	Monogalactosyldiacylglycerol (1-(9Z,12Z,15Z)-octadecatrienoyl,2-(4Z,7Z,10Z,13Z)-hexadecatetraenoyl, 18:3(9Z,12Z,15Z)/16:4(4Z,7Z,10Z,13Z))	C43H68O10	Manually Reviewed	0		C43H68O10		C03692		6466		8	43	68	0	10	0	0	0	0	0	0	0	0	0
mhpglu[m]	Mitochondria	5-Methyltetrahydropteroyltri-L-glutamate	C30H36N9O12	Completely Reviewed	-3		C30H39N9O12		C04489	1444087	7108	InChI=1S/C30H39N9O12/c1-39-16(13-33-24-23(39)26(45)38-30(31)37-24)12-32-15-4-2-14(3-5-15)25(44)36-19(29(50)51)7-10-21(41)34-17(27(46)47)6-9-20(40)35-18(28(48)49)8-11-22(42)43/h2-5,16-19,32H,6-13H2,1H3,(H,34,41)(H,35,40)(H,36,44)(H,42,43)(H,46,47)(H,48,49)(H,50,51)(H4,31,33,37,38,45)/t16-,17-,18-,19-/m0/s1	7.8	30	36	9	12	0	0	0	0	0	0	0	0	0
mi12356p	Cytosol	Inositol 1,2,3,5,6-pentakisphosphate	C6H9O21P5	Completely Reviewed	-8		C6H17O21P5		C04579		7180	InChI=1S/C6H17O21P5/c7-1-2(23-28(8,9)10)4(25-30(14,15)16)6(27-32(20,21)22)5(26-31(17,18)19)3(1)24-29(11,12)13/h1-7H,(H2,8,9,10)(H2,11,12,13)(H2,14,15,16)(H2,17,18,19)(H2,20,21,22)/t1?,2-,3+,4-,5-,6?/m0/s1	7.1	6	9	0	21	5	0	0	0	0	0	0	0	0
mi13456p	Cytosol	1D-myo-Inositol 1,3,4,5,6-pentakisphosphate	C6H9O21P5	Completely Reviewed	-8		C6H17O21P5		C01284	37275	4503	InChI=1S/C6H17O21P5/c7-1-2(23-28(8,9)10)4(25-30(14,15)16)6(27-32(20,21)22)5(26-31(17,18)19)3(1)24-29(11,12)13/h1-7H,(H2,8,9,10)(H2,11,12,13)(H2,14,15,16)(H2,17,18,19)(H2,20,21,22)/t1?,2-,3+,4+,5-,6?	7.1	6	9	0	21	5	0	0	0	0	0	0	0	0
mi13456p[n]	Nucleus	1D-myo-Inositol 1,3,4,5,6-pentakisphosphate	C6H9O21P5	Completely Reviewed	-8		C6H17O21P5		C01284	37275	4503	InChI=1S/C6H17O21P5/c7-1-2(23-28(8,9)10)4(25-30(14,15)16)6(27-32(20,21)22)5(26-31(17,18)19)3(1)24-29(11,12)13/h1-7H,(H2,8,9,10)(H2,11,12,13)(H2,14,15,16)(H2,17,18,19)(H2,20,21,22)/t1?,2-,3+,4+,5-,6?	7.4	6	9	0	21	5	0	0	0	0	0	0	0	0
mi1345p	Cytosol	1D-myo-Inositol 1,3,4,5-tetrakisphosphate	C6H8O18P4	Completely Reviewed	-8		C6H16O18P4		C01272	37244	4491	InChI=1S/C6H16O18P4/c7-1-3(21-25(9,10)11)2(8)5(23-27(15,16)17)6(24-28(18,19)20)4(1)22-26(12,13)14/h1-8H,(H2,9,10,11)(H2,12,13,14)(H2,15,16,17)(H2,18,19,20)/t1-,2-,3?,4-,5+,6?/m0/s1	7.1	6	8	0	18	4	0	0	0	0	0	0	0	0
mi1345p[n]	Nucleus	1D-myo-Inositol 1,3,4,5-tetrakisphosphate	C6H8O18P4	Completely Reviewed	-8		C6H16O18P4		C01272	37244	4491	InChI=1S/C6H16O18P4/c7-1-3(21-25(9,10)11)2(8)5(23-27(15,16)17)6(24-28(18,19)20)4(1)22-26(12,13)14/h1-8H,(H2,9,10,11)(H2,12,13,14)(H2,15,16,17)(H2,18,19,20)/t1-,2-,3?,4-,5+,6?/m0/s1	7.4	6	8	0	18	4	0	0	0	0	0	0	0	0
mi1346p	Cytosol	1D-myo-Inositol 1,3,4,6-tetrakisphosphate	C6H8O18P4	Completely Reviewed	-8	53-42-9	C6H16O18P4		C04477	43890	7097	InChI=1S/C6H16O18P4/c7-1-3(21-25(9,10)11)5(23-27(15,16)17)2(8)6(24-28(18,19)20)4(1)22-26(12,13)14/h1-8H,(H2,9,10,11)(H2,12,13,14)(H2,15,16,17)(H2,18,19,20)/t1?,2?,3-,4+,5-,6+	7.1	6	8	0	18	4	0	0	0	0	0	0	0	0
mi134p	Cytosol	1D-myo-Inositol 1,3,4-trisphosphate	C6H9O15P3	Completely Reviewed	-6		C6H15O15P3		C01243	37172	4464	InChI=1S/C6H15O15P3/c7-1-2(8)5(20-23(13,14)15)6(21-24(16,17)18)3(9)4(1)19-22(10,11)12/h1-9H,(H2,10,11,12)(H2,13,14,15)(H2,16,17,18)/t1-,2-,3+,4+,5+,6+/m1/s1	7.1	6	9	0	15	3	0	0	0	0	0	0	0	0
mi134p[n]	Nucleus	1D-myo-Inositol 1,3,4-trisphosphate	C6H9O15P3	Completely Reviewed	-6		C6H15O15P3		C01243	37172	4464	InChI=1S/C6H15O15P3/c7-1-2(8)5(20-23(13,14)15)6(21-24(16,17)18)3(9)4(1)19-22(10,11)12/h1-9H,(H2,10,11,12)(H2,13,14,15)(H2,16,17,18)/t1-,2-,3+,4+,5+,6+/m1/s1	7.4	6	9	0	15	3	0	0	0	0	0	0	0	0
mi1456p	Cytosol	1D-myo-Inositol 1,4,5,6-tetrakisphosphate	C6H8O18P4	Completely Reviewed	-8	121010-58-0	C6H16O18P4		C11555	2264980	13722	InChI=1S/C6H16O18P4/c7-1-2(8)4(22-26(12,13)14)6(24-28(18,19)20)5(23-27(15,16)17)3(1)21-25(9,10)11/h1-8H,(H2,9,10,11)(H2,12,13,14)(H2,15,16,17)(H2,18,19,20)/t1-,2+,3-,4-,5+,6+/m1/s1	7.1	6	8	0	18	4	0	0	0	0	0	0	0	0
mi1456p[n]	Nucleus	1D-myo-Inositol 1,4,5,6-tetrakisphosphate	C6H8O18P4	Completely Reviewed	-8	121010-58-0	C6H16O18P4		C11555	2264980	13722	InChI=1S/C6H16O18P4/c7-1-2(8)4(22-26(12,13)14)6(24-28(18,19)20)5(23-27(15,16)17)3(1)21-25(9,10)11/h1-8H,(H2,9,10,11)(H2,12,13,14)(H2,15,16,17)(H2,18,19,20)/t1-,2+,3-,4-,5+,6+/m1/s1	7.4	6	8	0	18	4	0	0	0	0	0	0	0	0
mi145p	Cytosol	1D-myo-Inositol 1,4,5-trisphosphate	C6H9O15P3	Completely Reviewed	-6	88269-39-0	C6H15O15P3		C01245	1485108	4466	InChI=1S/C6H15O15P3/c7-1-2(8)5(20-23(13,14)15)6(21-24(16,17)18)3(9)4(1)19-22(10,11)12/h1-9H,(H2,10,11,12)(H2,13,14,15)(H2,16,17,18)/t1-,2+,3+,4-,5-,6-/m1/s1	7.1	6	9	0	15	3	0	0	0	0	0	0	0	0
mi145p[n]	Nucleus	1D-myo-Inositol 1,4,5-trisphosphate	C6H9O15P3	Completely Reviewed	-6	88269-39-0	C6H15O15P3		C01245	1485108	4466	InChI=1S/C6H15O15P3/c7-1-2(8)5(20-23(13,14)15)6(21-24(16,17)18)3(9)4(1)19-22(10,11)12/h1-9H,(H2,10,11,12)(H2,13,14,15)(H2,16,17,18)/t1-,2+,3+,4-,5-,6-/m1/s1	7.4	6	9	0	15	3	0	0	0	0	0	0	0	0
mi14p	Cytosol	1D-myo-Inositol 1,4-bisphosphate	C6H10O12P2	Completely Reviewed	-4	47055-78-7	C6H14O12P2		C01220	37109	4442	InChI=1S/C6H14O12P2/c7-1-2(8)6(18-20(14,15)16)4(10)3(9)5(1)17-19(11,12)13/h1-10H,(H2,11,12,13)(H2,14,15,16)/t1-,2-,3-,4+,5?,6?/m1/s1	7.1	6	10	0	12	2	0	0	0	0	0	0	0	0
mi14p[n]	Nucleus	1D-myo-Inositol 1,4-bisphosphate	C6H10O12P2	Completely Reviewed	-4	47055-78-7	C6H14O12P2		C01220	37109	4442	InChI=1S/C6H14O12P2/c7-1-2(8)6(18-20(14,15)16)4(10)3(9)5(1)17-19(11,12)13/h1-10H,(H2,11,12,13)(H2,14,15,16)/t1-,2-,3-,4+,5?,6?/m1/s1	7.4	6	10	0	12	2	0	0	0	0	0	0	0	0
mi1p-D	Cytosol	1D-myo-Inositol 1-phosphate	C6H11O9P	Completely Reviewed	-2		C6H13O9P		C01177	1484840	4404	InChI=1S/C6H13O9P/c7-1-2(8)4(10)6(5(11)3(1)9)15-16(12,13)14/h1-11H,(H2,12,13,14)/t1?,2-,3+,4-,5-,6?/m1/s1	7.1	6	11	0	9	1	0	0	0	0	0	0	0	0
mi3456p	Cytosol	1D-myo-Inositol 3,4,5,6-tetrakisphosphate	C6H8O18P4	Completely Reviewed	-8	652-69-7	C6H16O18P4		C04520	43973	7132	InChI=1S/C6H16O18P4/c7-1-2(8)4(22-26(12,13)14)6(24-28(18,19)20)5(23-27(15,16)17)3(1)21-25(9,10)11/h1-8H,(H2,9,10,11)(H2,12,13,14)(H2,15,16,17)(H2,18,19,20)/t1-,2+,3-,4-,5+,6+/m0/s1	7.1	6	8	0	18	4	0	0	0	0	0	0	0	0
mi34p	Cytosol	1D-myo-Inositol 3,4-bisphosphate	C6H10O12P2	Completely Reviewed	-4	103597-56-4	C6H14O12P2		C04063	43066	6760	InChI=1S/C6H14O12P2/c7-1-2(8)4(10)6(18-20(14,15)16)5(3(1)9)17-19(11,12)13/h1-10H,(H2,11,12,13)(H2,14,15,16)/t1-,2-,3-,4+,5-,6-/m0/s1	7.1	6	10	0	12	2	0	0	0	0	0	0	0	0
mi34p[n]	Nucleus	1D-myo-Inositol 3,4-bisphosphate	C6H10O12P2	Completely Reviewed	-4	103597-56-4	C6H14O12P2		C04063	43066	6760	InChI=1S/C6H14O12P2/c7-1-2(8)4(10)6(18-20(14,15)16)5(3(1)9)17-19(11,12)13/h1-10H,(H2,11,12,13)(H2,14,15,16)/t1-,2-,3-,4+,5-,6-/m0/s1	7.4	6	10	0	12	2	0	0	0	0	0	0	0	0
mi3p-D	Cytosol	1D-myo-Inositol 3-phosphate	C6H11O9P	Completely Reviewed	-2	434-13-9	C6H13O9P		C04006	42948	6716	InChI=1S/C6H13O9P/c7-1-2(8)4(10)6(5(11)3(1)9)15-16(12,13)14/h1-11H,(H2,12,13,14)/t1?,2-,3+,4-,5-,6?/m0/s1	7.1	6	11	0	9	1	0	0	0	0	0	0	0	0
mi3p-D[n]	Nucleus	1D-myo-Inositol 3-phosphate	C6H11O9P	Completely Reviewed	-2	434-13-9	C6H13O9P		C04006	42948	6716	InChI=1S/C6H13O9P/c7-1-2(8)4(10)6(5(11)3(1)9)15-16(12,13)14/h1-11H,(H2,12,13,14)/t1?,2-,3+,4-,5-,6?/m0/s1	7.4	6	11	0	9	1	0	0	0	0	0	0	0	0
mi4p-D	Cytosol	1D-myo-Inositol 4-phosphate	C6H11O9P	Completely Reviewed	-2	46495-39-0	C6H13O9P		C03546	42060	6349	InChI=1S/C6H13O9P/c7-1-2(8)4(10)6(5(11)3(1)9)15-16(12,13)14/h1-11H,(H2,12,13,14)/t1?,2-,3-,4-,5+,6?/m0/s1	7.1	6	11	0	9	1	0	0	0	0	0	0	0	0
minohp	Cytosol	myo-Inositol hexakisphosphate	C6H10O24P6	Completely Reviewed	-8		C6H18O24P6		C01204	37070	4428	InChI=1S/C6H18O24P6/c7-31(8,9)25-1-2(26-32(10,11)12)4(28-34(16,17)18)6(30-36(22,23)24)5(29-35(19,20)21)3(1)27-33(13,14)15/h1-6H,(H2,7,8,9)(H2,10,11,12)(H2,13,14,15)(H2,16,17,18)(H2,19,20,21)(H2,22,23,24)	7.1	6	10	0	24	6	0	0	0	0	0	0	0	0
mlthf	Cytosol	5,10-Methylenetetrahydrofolate	C20H21N7O6	Completely Reviewed	-2	3432-99-3	C20H23N7O6		C00143	34022	3443	InChI=1S/C20H23N7O6/c21-20-24-16-15(18(31)25-20)27-9-26(8-12(27)7-22-16)11-3-1-10(2-4-11)17(30)23-13(19(32)33)5-6-14(28)29/h1-4,12-13H,5-9H2,(H,23,30)(H,28,29)(H,32,33)(H4,21,22,24,25,31)/t12-,13?/m1/s1	7.1	20	21	7	6	0	0	0	0	0	0	0	0	0
mlthf[m]	Mitochondria	5,10-Methylenetetrahydrofolate	C20H21N7O6	Completely Reviewed	-2	3432-99-3	C20H23N7O6		C00143	34022	3443	InChI=1S/C20H23N7O6/c21-20-24-16-15(18(31)25-20)27-9-26(8-12(27)7-22-16)11-3-1-10(2-4-11)17(30)23-13(19(32)33)5-6-14(28)29/h1-4,12-13H,5-9H2,(H,23,30)(H,28,29)(H,32,33)(H4,21,22,24,25,31)/t12-,13?/m1/s1	7.8	20	21	7	6	0	0	0	0	0	0	0	0	0
mm[m]	Mitochondria	Methylmalonate	C4H4O4	Completely Reviewed	-2	516-05-2	C4H6O4		C02170		5245	InChI=1S/C4H6O4/c1-2(3(5)6)4(7)8/h2H,1H3,(H,5,6)(H,7,8)	7.8	4	4	0	4	0	0	0	0	0	0	0	0	0
mma	Cytosol	Methylamine	CH6N	Completely Reviewed	1	74-89-5	CH5N		C00218	1800349	3518	InChI=1S/CH5N/c1-2/h2H2,1H3	7.1	1	6	1	0	0	0	0	0	0	0	0	0	0
mmsa[m]	Mitochondria	(S)-Methylmalonate semialdehyde	C4H5O3	Completely Reviewed	-1		C4H6O3		C06002		8276	InChI=1S/C4H6O3/c1-3(2-5)4(6)7/h2-3H,1H3,(H,6,7)/t3-/m0/s1	7.8	4	5	0	3	0	0	0	0	0	0	0	0	0
mnt[h]	Chloroplast	manninotriose	C18H32O16	Completely Reviewed	0	13382-86-0	C18H32O16		C05404		7771	InChI=1S/C18H32O16/c19-1-4-7(20)11(24)14(27)17(33-4)31-3-6-9(22)12(25)15(28)18(34-6)30-2-5-8(21)10(23)13(26)16(29)32-5/h4-29H,1-3H2/t4-,5-,6-,7+,8-,9+,10+,11+,12+,13-,14-,15-,16?,17+,18+/m1/s1	8	18	32	0	16	0	0	0	0	0	0	0	0	0
mppp9[h]	Chloroplast	Magnesium protoporphyrin IX	C34H32MgN4O4	Completely Reviewed	0	15985-39-4	C34H32MgN4O4		C03516	42003	6325	InChI=1S/C34H34N4O4.Mg/c1-7-21-17(3)25-13-26-19(5)23(9-11-33(39)40)31(37-26)16-32-24(10-12-34(41)42)20(6)28(38-32)15-30-22(8-2)18(4)27(36-30)14-29(21)35-25;/h7-8,13-16H,1-2,9-12H2,3-6H3,(H4,35,36,37,38,39,40,41,42);/q;+2/p-2	8	34	32	4	4	0	0	0	0	1	0	0	0	0
mppp9me[h]	Chloroplast	Magnesium protoporphyrin IX monomethyl ester	C35H34MgN4O4	Manually Reviewed	0		C35H34MgN4O4		C04536		7143	InChI=1S/C35H35N4O4.Mg/c1-8-22-18(3)26-14-27-20(5)24(10-12-34(40)41)32(38-27)17-33-25(11-13-35(42)43-7)21(6)29(39-33)16-31-23(9-2)19(4)28(37-31)15-30(22)36-26;/h8-9,14-17H,1-2,10-13H2,3-7H3,(H2-,36,37,38,39,40,41);/q-1;+2/p-1	8	35	34	4	4	0	0	0	0	1	0	0	0	0
mpq[h]	Chloroplast	2-Methyl-6-phytylquinol	C27H46O2	Completely Reviewed	0		C27H46O2		C15882		47205202	InChI=1S/C27H46O2/c1-20(2)10-7-11-21(3)12-8-13-22(4)14-9-15-23(5)16-17-25-19-26(28)18-24(6)27(25)29/h16,18-22,28-29H,7-15,17H2,1-6H3/b23-16+	8	27	46	0	2	0	0	0	0	0	0	0	0	0
msa[m]	Mitochondria	Malonate semialdehyde	C3H3O3	Completely Reviewed	-1		C3H4O3		C00222	34301	3522	InChI=1S/C3H4O3/c4-2-1-3(5)6/h2H,1H2,(H,5,6)	7.8	3	3	0	3	0	0	0	0	0	0	0	0	0
mthgxl	Cytosol	Methylglyoxal	C3H4O2	Completely Reviewed	0	78-98-8	C3H4O2		C00546	35307	3827	InChI=1S/C3H4O2/c1-3(5)2-4/h2H,1H3	7.1	3	4	0	2	0	0	0	0	0	0	0	0	0
mthgxl[x]	Glyoxysome	Methylglyoxal	C3H4O2	Completely Reviewed	0	78-98-8	C3H4O2		C00546	35307	3827	InChI=1S/C3H4O2/c1-3(5)2-4/h2H,1H3	8.2	3	4	0	2	0	0	0	0	0	0	0	0	0
myrsACP[h]	Chloroplast	Myristoyl-ACP (n-C14:0ACP)	C14H27OSR	Manually Reviewed	0		C14H27OSR		C05761	1437493	8056		8	14	27	0	1	0	1	0	0	0	0	0	1	0
na1	Cytosol	Sodium	Na	Completely Reviewed	1	7440-23-5	Na		C01330	37376	4541	InChI=1S/Na/q+1	7.1	0	0	0	0	0	0	0	0	0	1	0	0	0
na1[e]	Extra-organism	Sodium	Na	Completely Reviewed	1	7440-23-5	Na		C01330	37376	4541	InChI=1S/Na/q+1	7	0	0	0	0	0	0	0	0	0	1	0	0	0
na1[h]	Chloroplast	Sodium	Na	Completely Reviewed	1	7440-23-5	Na		C01330	37376	4541	InChI=1S/Na/q+1	8	0	0	0	0	0	0	0	0	0	1	0	0	0
na1[m]	Mitochondria	Sodium	Na	Completely Reviewed	1	7440-23-5	Na		C01330	37376	4541	InChI=1S/Na/q+1	7.8	0	0	0	0	0	0	0	0	0	1	0	0	0
na1[x]	Glyoxysome	Sodium	Na	Completely Reviewed	1	7440-23-5	Na		C01330	37376	4541	InChI=1S/Na/q+1	8.2	0	0	0	0	0	0	0	0	0	1	0	0	0
nac	Cytosol	Nicotinate	C6H4NO2	Completely Reviewed	-1	59-67-6	C6H5NO2		C00253	34401	3552	InChI=1S/C6H5NO2/c8-6(9)5-2-1-3-7-4-5/h1-4H,(H,8,9)	7.1	6	4	1	2	0	0	0	0	0	0	0	0	0
nad	Cytosol	Nicotinamide adenine dinucleotide	C21H26N7O14P2	Completely Reviewed	-1	53-84-9	C21H28N7O14P2		C00003	33480	3305	InChI=1S/C21H27N7O14P2/c22-17-12-19(25-7-24-17)28(8-26-12)21-16(32)14(30)11(41-21)6-39-44(36,37)42-43(34,35)38-5-10-13(29)15(31)20(40-10)27-3-1-2-9(4-27)18(23)33/h1-4,7-8,10-11,13-16,20-21,29-32H,5-6H2,(H5-,22,23,24,25,33,34,35,36,37)/p+1/t10-,11-,13-,14-,15-,16-,20-,21-/m1/s1	7.1	21	26	7	14	2	0	0	0	0	0	0	0	0
nad[f]	Flagellum	Nicotinamide adenine dinucleotide	C21H26N7O14P2	Completely Reviewed	-1	53-84-9	C21H28N7O14P2		C00003	33480	3305	InChI=1S/C21H27N7O14P2/c22-17-12-19(25-7-24-17)28(8-26-12)21-16(32)14(30)11(41-21)6-39-44(36,37)42-43(34,35)38-5-10-13(29)15(31)20(40-10)27-3-1-2-9(4-27)18(23)33/h1-4,7-8,10-11,13-16,20-21,29-32H,5-6H2,(H5-,22,23,24,25,33,34,35,36,37)/p+1/t10-,11-,13-,14-,15-,16-,20-,21-/m1/s1	7.1	21	26	7	14	2	0	0	0	0	0	0	0	0
[truncated: 1,136 more rows]

## Sheet: Citations
Authors	Title	Additional Info	Year	Web URL	PubMedID	ISBN	Publisher
[truncated: 254 more rows]
