# Supplementary material for: Analysis of Sensitive CO2 Pathways and Genes Related to Carbon Uptake and Accumulation in Chlamydomonas reinhardtii through Genomic Scale Modeling and Experimental Validation
Source: Front Plant Sci. 2016 Feb 9;7:43. doi: 10.3389/fpls.2016.00043 (PMC4746324; doi:10.3389/fpls.2016.00043)
Supplement: Supplementary file 3 [file Table3.XLSX]

## Sheet: Primers
Supplementary table 3. List of oligonucleotides (primers) for gene expression analysis
Primer pair	Gene annotation	Gene name	Transcript coordinated /ID phytozome 8.0/phytozome v6.0	Forward primer (5´-3´)	Reverse primer (5´-3´)	Primer pair ID	Gene ID Quantprime	Augustus 5 Identifier	GenBank/EMBL Identifier (Bruegemman et al, 2012)
1	Intergenic region	IGR 1	chromosome 16 (coordinates 4843383..4843433 from Chlamydomonas genome annotation V4 obtained from Joint Genome Institute	TGTCTTGTGAATCCTGCCCTC	AAAGAGCTCACAAGTACACACCGA	IGR 1
2	Intergenic region Actin	IGR 2		CGGTTCTGTTTGTTCCAGGT	GCATCCAACCCACTATCCAC	IGR2
3	Ubiquitin protein ligase	Ubq	estExt_fgenesh2_pg.C_200130	TTACCTGCCTTCCGATTGCGTAGC	TTACTATGCCTGAGCACGCAGCAC	UBQ
4	Actin	Act	Cre13.g603700.t1.2	TGGGACGACATGGAGAAGATCTGG	ATCTGGGTCATCTTCTCGCGGTTG	ACT	Cre13.g603700.t1.1
5	Receptor of activated protein kinase C	CblP	g6364.t1	ATCAAGATCTGGGACCTGGAGAGC	TTCTTGCTGGTGATGTTGAACTCG	CBLP	Cre13.g599400.t1.1
6	Carbon concentrating mechanism 1	Ccm1	ND	ATGCGTCATTAGCGGTGCTC	TCTCCGCATCCAACAAGTGGTC	CCM1	Cre02.g096300.t1.1		EDP07542
7	Low CO2 inducible A (LciA)	LciA	Cre06.g309000.t1.2	CTGTCGCGCTCCATCCTGTG	CGCGAGCTCTCAACCTGCCTAAA	LCIA
8	Carbonic anhydrase 1, α-type, periplasm	CAH1	Cre04.g223100.t1.2	ACGGGAACTTCGACAGCAAT	CCTCCCCTGTACGCAAATGT	CAH1		522126	D90206
9	Carbonic anhydrase 2, α-type, periplasm	CAH2	Cre04.g223050.t1.2	TGTGCACAAGGTGACTGACAAG	TGTTCGCAAAGATGGGCTCAAG	CAH2		522125	X54488
10	Carbonic anhydrase 3, α-type, thylakoid lumen	CAH3	Cre09.g415700.t1.2	CCACTGCAGCTGCTCAACA	CACACTCGTGTCCGCTCACA	CAH3		526413	U40871
11	Carbonic anhydrase 4, β-type	CAH4	Cre05.g248400.t1.2	GGTGGATGTTAGGTAGGCATGGTG	TCCCGTATTGACCCTGCAAACG	CAH4		522732	XM_001695951
12	Carbonic anhydrase 5, β-type, mitochondrion	CAH5	Cre05.g248450.t1.2	AGGCGGACGAAACGTGTCATAG	TCCGACGAGTATGTACCAAGCC	CAH5		522733	XM_001700718
13	Carbonic anhydrase 6, β-type, stroma	CAH6	Cre12.g485050.t1.2	TCGGCAATCAGCTTCCAACCATC	TGCCCTATCCGTGAGCGAATTG	CAH6		512520	AY463239
14	Carbonic anhydrase 7, β-type	CAH7	Cre13.g607350.t1.2	ACAGTCTGAAGGACGGTCTGATG	ATCTCGAAGTCGCCTGTCTTGG	CAH7		515107	EU045569
15	Carbonic anhydrase 8, β-type	CAH8	Cre09.g405750.t1.1	TCGGTCAAGGAGCTCAAGGTGAAG	AGCAGTTGACCAGGTTGGTTGTC	CAH8		526207	EU045570
16	Carbonic anhydrase 9, β-type	CAH9	ND	CCATAGCGCATAGGGCTGATAC	AGGAACTCATCGTGGACGGAAG	CAH9	Cre05.g243300.t1.1	522626	XM_001700857
17	Putative carbonic anhydrase 10, γ-type, bacterial transferase hexapeptide repeat	CAH10	ND	TGGTGACAACGTTTCGGTTGGAC	TCTCAGCGTGCTCCGAAATAATCG	CAH10	Cre12.g516450.t1.1	513196	XM_001703185
18	Putative carbonic anhydrase 11, γ-type, bacterial transferase hexapeptide repeat, mitochondrion	CAH11	ND	GGTGAAGGAAGAAGGCGTGCATAG	TCAGCGGAACTCAAGCTCAGTC	CAH11	Cre06.g293850.t1.1	523764	AY538680
19	Putative carbonic anhydrase 12, γ-type, bacterial transferase hexapeptide repeat	CAH12	ND	CCATCCACAAGTTCGAGCAGAG	GGTCCTTGATGATGCAGCTCTC	CAH12	Cre09.g415850.t1.1	526416	AY463241
20	dual function alcohol dehydrogenase/acetaldehyde dehydrogenase	ADH1	Cre20.g758200.t1.1	ACGACTAACTCTCGCTGCAACATC	GACATCATTCTCGTCCACTAAGCG	ADH1	Cre20.g758200.t1.1
21	mitochondrial F1F0 ATP synthase, alpha subunit	ATP1A	Cre10.g419050.t1.1	TTCCTGTCCACCTTCTTCATGCG	GCTGAGCGTCTTGTACTTGCTC	ATP1A	Cre10.g419050.t1.1
23	beta subunit of mitochondrial ATP synthase	ATP2	Cre17.g698000.t1.1	TTTCTACATGGTGGGCGGCATC	TCAGACGACTTGGCCTTCTTGC	ATP2	Cre17.g698000.t1.1
24	citrate synthase	CIS1	Cre12.g514750.t1.1	AGACCGGCAAGATCAAGAACCC	AGTAGTTCTCCTCCGTGATGCC	CIS1	Cre12.g514750.t1.1
25	fructose-1,6-bisphosphate aldolase	FBA2	Cre02.g093450.t1.1	TTACAATCGCCCGCACGAGAAG	GCCATGGACACTTTGAGCCAAC	FBA2	Cre02.g093450.t1.1
26	fructose-1,6-bisphosphatase	FBP1	Cre12.g510650.t1.1	AACGGTGTGTTCGGCTTCAC	ACGAGTAGATCTTGCCCACCTC	FBP1	Cre12.g510650.t1.1
27	RAN GTPase activating protein	GAP1	Cre12.g485150.t1.1	CGTCAACCACGAGAAGTACAACCC	CGAACTTGCTGTTCACAACCTTGG	GAP1	Cre12.g485150.t1.1
28	GTPase activating protein	GCSH	Cre06.g253350.t1.1	AAGGTGAAGCTGTCCAACAAGGG	AGTGCTTCTCGCATTCCTTGGC	GCSH	Cre06.g253350.t1.1
29	glutamine synthetase	GLN1	Cre02.g113200.t1.1	AACATCCTGGTCATGTGCGACTG	CTTCTTGGCCTTCTCCATCACCTC	GLN1	Cre02.g113200.t1.1
30	glycerate kinase	GLYK	Cre12.g542300.t1.1	TCCATCGACGACTTCTACCTCACC	TGCGCAACGTCTTGATGGTCTC	GLYK	Cre12.g542300.t1.1
31	mannose-1-phosphate guanylyltransferase 1-like	GPM2	Cre01.g012600.t1.1	ATGCTGGGAGGCATGTACAAGGAC	CGGTAGTCAAAGAAGCCGTACCTG	GPM2	Cre01.g012600.t1.1
32	low CO2-induced aldose reductase	LCI28	Cre02.g130950.t1.1	AGGTGTTCATCACGTCAAAGCTG	AGGTACAGGTCCAGATAGGACACC	LCI28	Cre02.g130950.t1.1
33	NAD-dependent malate dehydrogenase	MDH3	Cre02.g145800.t1.1	GACCAAGCCAAACGTTGTTCCG	CCAGAGCATAGCCAATTTGACCAG	MDH3	Cre02.g145800.t1.1
34	aquaporin, glycerol transport activity	MIP1	Cre12.g549300.t1.1	CCCAAAGCGGGCTTCTTCTTTC	TGCACCTCCAGAGACATCCTTG	MIP1	Cre12.g549300.t1.1
35	pyruvate decarboxylase [EC:4.1.1.1]	PDC3	Cre03.g165700.t1.1	TGCTGTTCAAACACATCCAGCAC	TGAGTGTGTTGAACCAGGAGTCG	PDC3	Cre03.g165700.t1.1
36	phosphoglycerate kinase 1	PGK1	Cre22.g763250.t1.1	ATCACCGTCATTGAGGCGCTGATG	AAGATCATGCCACCGCCGATGATG	PGK1	Cre22.g763250.t1.1
37	phosphoglycerate mutase	PGM2	Cre10.g460300.t1.1	GGTGGCAGACATTGAACGCATC	ACGTGGGCGTACACATGATGAAG	PGM2	Cre10.g460300.t1.1
38	phosphoglycerate mutase	PGM5	Cre03.g166950.t1.1	ACTGAGAGCCTCAAGGACTGTG	TCCAGGTGCTTGACAATGCC	PGM5	Cre03.g166950.t1.1
39	phosphoribulokinase	PRK1	Cre12.g554800.t1.1	TTGTGTTCTGTCGGACCGTGTG	ACGACGCTTCGGGATATGCAAG	PRK1	Cre12.g554800.t1.1
40	ribulose-1,5-bisphosphate carboxylase/oxygenase small subunit 1	RBCS1	Cre02.g120100.t1.1	AAGCGTGATCGCATGACGCAAG	ACCGCATAACCTCAGAACACCAG	RBCS1	Cre02.g120100.t1.1
41	triose phosphate isomerase	TPIC	Cre01.g029300.t1.1	TTGCGCCTGGGTATGCTGTTAG	TGAGCGACGTGCAAGCCTTATC	TPIC	Cre01.g029300.t1.1
