# Supplementary material for: Analysis of Sensitive CO2 Pathways and Genes Related to Carbon Uptake and Accumulation in Chlamydomonas reinhardtii through Genomic Scale Modeling and Experimental Validation
Source: Front Plant Sci. 2016 Feb 9;7:43. doi: 10.3389/fpls.2016.00043 (PMC4746324; doi:10.3389/fpls.2016.00043)
Supplement: Supplementary file 6 [file Table6.XLSX]

## Sheet: Plan1
Supplementary table 6 - Normalized metabolomics data
Metabolite	E1R1T1C1	E1R1T1C2	E1R1T1C3	E1R1T2C1	E1R1T2C2	E1R1T2C3	E1R1T3C1	E1R1T3C2	E1R1T3C3	E1R1T4C1	E1R1T4C2	E1R1T4C3	E1R2T1C1	E1R2T1C2	E1R2T1C3	E1R2T2C1	E1R2T2C2	E1R2T2C3	E1R2T3C1	E1R2T3C2	E1R2T3C3	E1R2T4C1	E1R2T4C2	E1R2T4C3	E1R3T1C1	E1R3T1C2	E1R3T1C3	E1R3T2C1	E1R3T2C2	E1R3T2C3	E1R3T3C1	E1R3T3C2	E1R3T3C3	E1R3T4C1	E1R3T4C2	E1R3T4C3	E2R1T1C1	E2R1T1C2	E2R1T1C3	E2R1T2C1	E2R1T2C2	E2R1T2C3	E2R1T3C1	E2R1T3C2	E2R1T3C3	E2R1T4C1	E2R1T4C2	E2R1T4C3	E2R2T1C1
2-Hydroxypyridine	5403.77	4918.79	787.071	810.723	232.44	17427	32567.2	13136.8	11792.3	6675.8	12898.7	869.929	1557.19	1757.24	520.93	433.14	186.209	14323.8	13397.1	13242.9	23303.9	5675.3	8147.23	609.054	1472.66	1485.25	241.499	77.802	59.499	6457.32	7999.42	11036.2	24306.8	8316.27	10221.7	972.847	1392.99	1701.89	226.791	111.882	103.452	6459.16	9807.43	9012.83	7515.42	7707.31	8754.72	1257.4	1088.66
Alanine	152664	20318.3	15986.6	43795	864696	939763	1.19045e+06	691632	571585	920656	27229.7	114470	53020.5	19771.9	16616	23750.6	778114	746410	1.15037e+06	427104	347034	246362	27844.8	41112.1	56017.8	16122.2	14012.5	7690.72	629680	577991	753985	248983	176850	219815	25019.3	85763.1	198451	37109.7	32505.2	15180.4	1.05997e+06	1.07682e+06	125659	857612	NA	106108	NA	94807.3	222092
Valine	2545.68	2946.38	2858.38	581211	198296	209690	185584	225349	189966	14666.6	6655.51	25635.7	2217.15	3263.26	2728.23	456872	204155	188060	252644	133206	96825.1	8071.32	7169.67	12878.1	1459.44	2241.51	2070.21	161409	152750	145149	179252	82681.4	58704.1	8287.42	8650.57	26155.3	2109.1	2778.5	2442.12	194115	201096	188802	25348.7	160983	252821	3549.96	20938.4	21266.6	2151.76
Glycerol	6285.38	19397.7	984158	526067	494985	123628	387027	382773	28622.7	30228.4	21016	15706.4	3084.63	3952.11	275758	389227	184948	116567	700764	326037	42284.4	20101.7	22609.8	4518.68	4101.39	4634.75	275666	183749	184519	113984	692476	327095	65124.1	38466.3	40616.1	15408.4	3582.18	7492.38	297699	278488	332086	243648	160692	366323	70286.7	31777.5	77693.7	7194.22	3017.19
Choline	3333.97	238937	212956	NA	NA	NA	NA	NA	NA	NA	2103.04	NA	1419.4	164538	121900	NA	NA	NA	NA	4955.98	NA	NA	NA	NA	1569.81	145908	NA	NA	NA	NA	NA	NA	NA	NA	NA	NA	1685.35	148058	130918	27158.9	NA	NA	NA	NA	NA	NA	NA	NA	1683.55
Leucine	117547	185240	152726	279494	94091.6	99932	15528.9	17369.7	13468.7	4522.44	1547.18	9344.83	164229	236608	197034	301983	135281	123715	33024.6	12243.5	8492.81	1263.6	1113.62	2723.04	132789	182943	172190	123985	109983	109785	33172.2	9361.54	5964.08	1518.51	1507.02	7579.49	172669	233272	177293	137844	193226	185968	4168.7	31425.7	56514.2	472.664	3032.05	2544.99	168504
Isoleucine	66094	78394.1	34951.4	134743	41709.6	3678.3	4961.57	6212.72	1321.09	1746.36	857.164	253041	83214.9	130971	80059.5	146904	63217.1	6286.09	9984.78	4713.22	692.337	539.592	644.952	87143.7	50639.1	82563.5	51834.8	46267.8	42848.5	3883.63	7444.58	3736.16	468.505	601.241	658.223	145178	84853.6	104678	68734.5	67555.8	76153.1	10309.9	2202.59	11398.1	2202.9	249.9	1301.22	93344.4	83936.2
Glycine	152254	103129	71625.9	287994	9706.49	11102	18538.5	5747.07	4688.73	6455.02	198782	1.01388e+06	150014	153688	117392	336847	14888.8	13902.1	31146.9	2660.08	2463.97	1621.6	339627	243267	92099.5	104424	96061.4	141681	14484	10799.9	29007.8	2474.57	2839.06	2492.79	237366	632928	151429	175581	129968	202609	35754.2	37182	6311.65	4054.44	6880.03	789.803	254789	920988	139497
Orthophosphate	3.83598e+06	2.98879e+06	3.92241e+06	195685	64473.5	72698.9	36591	19830.9	39682.4	1.0818e+06	3.98679e+06	1.69162e+06	3.16346e+06	4.25582e+06	3.703e+06	269493	96168.2	108779	18804.1	25181.5	83062.6	2.91752e+06	4.32555e+06	3.31968e+06	4.00843e+06	4.51247e+06	4.07175e+06	101756	89899.2	92955.3	28854.6	40619.3	166310	4.08312e+06	4.29135e+06	2.14416e+06	4.11997e+06	4.09067e+06	3.59087e+06	111741	83460.7	93508.4	50126.4	12406.7	12367.4	4.54347e+06	2.89838e+06	2.47237e+06	3.97329e+06
Proline	48341.7	85081.6	4187.89	4006.3	1411.89	400.412	4946.96	5435.59	435917	440414	193525	590193	58635.5	130027	7280.93	5415.75	2218.39	365.579	6293.82	1189.11	216717	154758	143034	138620	43491.5	NA	3355.22	NA	NA	NA	3251.83	1570.56	109381	139221	159157	272871	88367.3	79675.7	16596.2	7411.3	19354.4	2699.21	505.481	3318.84	281716	63262.3	238873	208856	NA
Urea	239618	21281.5	34478.2	14919.8	NA	1904.13	3722.75	208425	170064	80468.4	194013	72087.2	195417	20362.5	24528	24280.3	NA	1825.47	1510.84	212049	404420	432597	367528	309051	358320	52131.4	35891.9	11807	925.969	NA	4887.14	631232	1.36424e+06	695714	646801	239087	346429	50126.7	45990.7	12498	1477.65	1594.71	8791.45	112633	82688	411507	426339	485917	514363
4-Guanidinobutanoate	908.778	804.617	1292.75	174.485	NA	NA	9575.73	6642.02	6818.6	2134.74	8356.24	3136.86	951.364	1060.91	1210.97	NA	NA	NA	4555.54	8089.89	15307	9910.66	12159.7	8885.86	1431.62	1863.5	1416.55	NA	163.102	NA	11156.2	16493.2	45008.3	16531.2	19117.3	7239.48	1894.49	1924.05	1717.88	48.9328	42.3401	45.0897	17400.4	3826.66	2544.61	11434.8	11682.7	14382.3	3840.43
Glycerate	NA	NA	NA	NA	NA	NA	NA	19179.1	NA	14561.3	NA	2436.22	NA	NA	NA	NA	NA	NA	19688.5	NA	NA	16975.4	NA	NA	NA	NA	NA	419.641	NA	NA	22793.7	NA	NA	NA	NA	2801.78	NA	NA	NA	265.047	167.883	12006.3	NA	13303.7	12971.6	31647.9	28095	5437.75	NA
Serine	17391.8	4830.94	3903.22	15164.2	363216	417412	424802	422128	327006	482759	23678	73087.6	55393.7	15732.7	13657.5	11116.7	381629	385635	536623	261176	212534	129099	39124.5	21008.7	23281.5	5819.12	5296.4	5042.08	384291	324846	384844	227238	222794	192472	40932.8	65612.9	49728.1	6723.38	5651.15	3690.86	324079	333469	97451.6	256059	426053	67059.2	70374.4	60448.5	12377.6
(r|z) Riboflavin	2434.29	36266.3	2125.67	869505	269745	168370	61079	95589.1	100896	3891.75	11479.4	12529.9	4265.65	2099.11	2656.87	742558	245976	331071	243950	56164.6	154722	39136.7	16849.1	33673.7	11770.9	9878.49	11515.6	702822	302603	761436	599492	339376	208819	25021	36304.1	172531	7711.06	86044.2	8539.04	967403	519469	614593	144757	784157	898111	57531.7	302327	49615.1	3264.98
Succinate	2931.48	4211.06	298381	1.33144e+06	473218	340082	449164	726125	58480.8	43807.3	20663.5	13490.4	5946.4	7091.87	604161	1.47513e+06	704923	510921	447321	255384	25766.3	20821.7	15062.4	6733.68	3681.4	6166.86	441804	486647	543070	292217	243735	231449	43575.6	19639.2	24383.5	6815.04	7229.73	11825.4	683512	997006	954504	858137	89552.1	776229	294944	34457	20032.4	19566	10964.7
Threonine	1201.19	99976.8	77181.9	228957	54067.5	58552.7	63587.9	9971.5	7067.67	15850.7	913.894	3967.27	1630.35	213865	171126	224383	71326.8	69656.6	88164.4	4890.93	4463.65	2689.68	614.359	836.398	1273.78	139987	129910	74226.1	50234.8	44981.9	53231.2	5019.9	3828.26	4453.71	623.644	1904.54	1974.2	208263	142145	133637	98919.7	107212	13570.2	19619.7	39590.4	374.739	2348.06	1937.56	232744
C4H4O4 [Fumarate|Maleate]	18797.8	19678	17559.6	49314.9	14270.5	14533.6	2783.04	3823.28	2600.08	486.733	148.55	915.335	15180.2	38570.3	21951.8	42456.5	12970.1	15634.5	5029.74	2128.09	1569.05	106.973	111.237	231.891	15116.4	31838.5	29595.7	20542.6	17086.4	14129.2	2507.24	1981.6	1401.06	109.496	137.608	775.49	50037.2	65717.7	53952.5	39795.2	34400.8	32147.6	1325.52	8120.84	2152.47	180.358	814.475	37204.3	51815.9
Similar to Cycloleucine	295.115	496.187	427.635	281.912	138.386	7.69514	31.41	8.97148	4.2994	4.39707	4.69337	439.349	696.277	709.242	239.115	482.804	140.111	21.2254	18.6722	11.9369	4.9553	3.4596	3.50959	241.811	332.638	233.335	550.357	82.6421	66.9099	6.84045	23.605	31.6684	10.7158	1.60886	3.71119	317.068	535.582	307.86	353.031	NA	NA	NA	30.3525	3.6848	NA	11.9197	805.309	303.197	525.711
b-Alanine	6582.11	4858.11	4972.78	24886.4	736.125	765.359	441.661	123.451	84.6634	100.696	7309.54	13501.6	12502.5	13075.8	10476.9	22778.5	901.727	1006.58	504.659	43.5618	49.5051	39.6633	1496.75	3386.23	8826.1	9213.32	7008.18	6713.75	672.653	504.565	444.969	40.7439	36.2503	43.594	3421.33	5389.58	10816.1	11356	9440	2096.82	703.75	667.267	23.9399	62.9409	103.912	1205.97	5000.75	2976.56	8880.18
Homoserine	10775.5	13388.8	9604.82	4408.45	1449.57	1500.31	226.918	337.071	289.025	19369.5	13424.1	20652.6	18098.4	28508.7	21302.8	4318.71	1891.28	1779.31	312.593	202.046	162.711	7136.99	NA	29206.6	12535.2	16833.4	14511.8	1845.63	1807.11	1312.21	166.42	127.365	NA	6679.13	7462.01	16378.2	20125.1	28296.1	19199.4	4739	4401.42	593.015	120.697	712.906	62132.5	7480.52	36874.1	17899.4	16879.5
Erythritol	10490.3	15332.5	1113.2	4089.05	1335.64	250.649	356.889	417.401	33488.5	126633	78736.8	81611.4	18568	27633.2	2456.22	4300.38	1878.89	295.347	526.54	361.575	23415.2	18248.2	18314.1	19062.6	17947.4	23411.7	3173.33	2128.64	2140.49	184.33	315.718	270.202	21918.5	22606.3	25634.3	37935.1	17277.2	22560.9	3510.13	5611.04	610.332	720.154	452.786	111530	159684	37987.1	86543.3	94620.6	20808.8
Decanoate	5740.25	636.773	714.037	385.896	31.1257	32.5218	48.432	2260.66	5284.16	1668.12	4841.31	1756.52	4449.19	556.326	533.529	310.408	20.1352	22.9638	38.639	2195.5	12117.5	15522.8	10195.2	9670.89	11186.1	2259.92	2115.93	763.963	72.1789	34.9557	143.713	12385.2	69560.7	12473	12735	6020.39	21545.5	3378.24	3952.75	100.613	68.5729	118.877	28840.9	10258.2	4975.84	25789	9402.69	18115.6	1306.21
Malate	3809.88	4130.65	5270.65	2517.96	771.946	888.943	69904.6	99154.7	68072.9	63778.3	16273.7	124004	9318.12	14941.7	12427.6	2493.07	909.908	978.891	100433	67136.9	33311.7	17662	10780.5	22518.7	5681.39	12718.3	11890.6	905.287	887.992	665.018	55968.4	29245.7	10950.4	13105.3	15008.6	81440.2	39963.3	50776.3	5580.98	3974.84	3705.81	164965	21538	164438	134505	7630.9	28782.4	2670.03	15041.6
4-Aminobutanoate	339.686	453.701	72.9325	109.114	48.2998	3730.28	6348.34	3004.96	2449.83	2437.28	2244.96	353.581	313.744	532.777	62.9211	108.808	40.8414	3433.71	2617.18	6730.15	4410.01	1294.87	3806.99	504.64	505.281	648.689	82.8985	44.0632	38.5552	1791.51	2155.89	1868.25	2671.65	1555.08	2508.41	560.622	1860.93	337.859	248.588	105.264	5516.12	4425.17	3194.85	1766.13	2453.35	1382.21	278.178	307.654	513.826
Aspartate	67213.7	7891.72	9616.42	12201.1	276201	304050	217778	266469	187334	369336	18810.1	74049.6	114521	23478.4	22603.6	13430.1	347267	369962	559163	233824	190021	64467.1	15411.8	12849.6	153310	22579.4	19692.6	2602.14	159102	164989	198019	75842.3	70591.1	106237	27502.5	91648.2	42171.2	36697.1	25844.4	217823	196744	117746	72793.5	61536.5	101765	3759.53	6907.41	5550.8	28950.6
Similar to Iminodiacetate	2441.67	1117.44	2773.38	293062	108043	127281	29317.4	25312.3	38286.1	1909.2	10740.7	2987.5	3424.43	3131.62	3611.35	257932	95306.8	92889.8	13418.8	62855.7	50763.1	2834.12	5960.79	4898.01	3456.88	4165.24	4833.64	78880.3	74879.3	50829.4	17759.7	38530.2	91846.4	7615.07	10237.8	436.701	8435.7	6535.56	314820	72914.8	42471.6	16096.9	66392	7314.74	962.104	4638.79	3781.2	520.937	3048.42
Methionine	115.392	89.3932	1539.65	24889	8583.02	6742.4	24668.7	22511.5	1663.69	5966.8	387.923	1517.21	238.968	410.153	23928.1	28400.1	9281.27	7582.61	30081.4	18105.1	581.504	826.015	545.554	121.238	205.409	337.462	21764.8	11996.9	10345.1	5987.08	27228	9704.91	227.52	1971.8	237.976	1040.14	362.671	15191.2	19046.2	8057.24	10639.9	8792.97	658.859	668.284	1558.49	76.9713	227.551	97.9464	324.257
Cysteine	46.7127	4225.64	918.763	9881.14	2083.77	3713.43	14662.8	2953.24	2130.23	8507.83	508.455	2642.12	106.846	6684.48	1818.43	24849.5	6065.55	6661.19	31692.6	1405.81	1284.69	3084.97	114.565	365.494	43.6279	5058.4	5140.1	4669.53	3747.61	2658.16	24951.7	2089.52	447.497	474.935	444.506	2233.9	2548.46	3133.72	4264.62	1542.96	2138.54	1968.46	NA	144.016	325.335	16.0253	61.4013	57.7644	2715.24
Arginine	36158.4	37322.3	24655.7	66670.5	16112.5	24578.7	2739.31	3401.48	2940.61	609.139	239.53	1121.84	24746.7	45106.4	32888.6	73247.4	20987.9	23831.4	8024.12	4018.42	2826.8	177.834	114.551	253.758	20369.6	36816.3	31340.8	16228.1	12025.1	12161.9	5740.64	3015.78	130.032	324.419	394.097	68547.4	122997	153079	59988.6	17060.5	27013.8	1207	412.641	2470.7	922.028	145.484	1351.13	80885.7	51266.9
Ornithine	2543.11	2299.44	1385.2	3850.95	1044.93	152.256	161.688	201.645	27.706	37.087	14.9507	5061.45	1608.4	2814.52	1482.67	4143.64	1377.71	219.399	464.063	245.33	21.9414	10.9203	7.69436	1095.63	1269.38	2265	1559.73	991.39	775.669	171.816	335.99	25.5191	25.5302	24.2571	1389.23	3946.35	7079.28	4689.57	3814.46	1144.89	142.904	73.1235	34.6611	35.9357	54.7788	11.5682	6113.1	4797.76	3142.83
Xylose	951.785	1045.05	850.609	4515.11	72.0554	139.4	84.1269	19.0856	18.9376	11.0719	1234.32	1279.79	2316.42	2406.76	2094.06	4898.2	164.027	214.637	214.688	14.8395	14.6276	10.3659	434.329	1565.06	2513.88	729.761	925.299	750.036	89.1049	146.451	25.8252	NA	NA	1739.36	NA	NA	2111.78	2064.75	1641.67	149.71	132.084	79.5588	13.0719	62.9816	103.046	2550.83	6885.16	7275.85	2359.5
(r|x) Ribose	3054.26	6908.69	2263.65	1335.46	362.142	593.385	146.272	111.525	109.456	15549.5	9583.45	23288	2031.81	3196.06	3463.51	1418.54	502.16	523.815	259.502	84.9116	64.1936	5777.02	1934.15	4462.91	2057.4	3827.25	3138.11	997.378	453.769	81.9183	397.97	145.26	3406.36	10841.7	7933.86	15621.9	3043.95	5621.2	205.397	136.063	118.346	27.7111	7.20254	50.7903	6681.22	571.497	5745.12	4221.14	1199.13
(r|x) C5H12O5 [Ribitol|Arabitol]	2340.79	2491.47	311.958	276.768	59.4528	22.5593	NA	20.5827	2552.78	2117.81	3075.23	2020.6	2419.64	2613.19	275.929	411.663	109.416	20.3065	22.7589	11.9909	4024.3	2316.88	2034.71	1645.09	2168.64	4640.69	521.39	228.878	21.1917	22.7983	51.04	2780.06	11674.7	4344.38	3340.71	1563.28	2713.32	193.494	205.698	NA	NA	NA	43.6867	NA	NA	3757.32	NA	NA	2194.45
Glutamate	532343	60918.9	68027.5	251147	12838.3	13862.5	17765.9	1.30214e+06	1.53902e+06	975752	552738	1.16703e+06	778342	218919	170205	333774	14651.3	14938.1	16705.4	1.02377e+06	493159	440045	183939	637342	757529	295953	294801	22921.6	21180.8	20834.3	1.37016e+06	585500	231433	289050	268832	1.06566e+06	83625.9	101973	89073	8868.78	7423.19	7306.38	80858.5	828906	941968	85936.9	767578	733076	124085
C5H10O5 [Ribulose|Xylulose]	305.993	347.545	330.408	245.83	65.8194	82.6147	7005.82	8871.32	8077.48	6524.9	3463.28	10209	607.472	1178.85	878.096	260.093	89.4861	88.5237	8459.3	5418.45	3131.71	1991.05	1335.22	3414.38	900.332	1560.5	205.809	152.629	115.692	7849.87	7337.7	4096.93	1253.98	1871.93	1885.74	461.083	433.957	555.616	114.252	54.6438	50.6443	3379.02	903.593	4990.14	5664.16	805.477	4700.68	442.85	586.956
Cytosine	NA	229.621	3.59415	51.0265	11.7533	1042.37	664.991	1859.49	1330.73	786.385	1998.44	251.289	117.567	314.359	NA	48.3897	20.7923	1748.93	2370.14	577.183	2674.55	1073.52	NA	498.823	818.685	88.8429	55.6101	43.381	1218.5	1091.14	2982.83	2839.53	3501.44	1628.84	131.773	127.936	138.856	51.9934	22.9946	19.0754	2332.71	3151.52	2772.92	1875.4	3368.41	1936.87	258.057	390.197	140.165
Putrescine	678476	113049	113804	114040	2.8151e+06	3.26071e+06	2.93165e+06	1.60661e+06	2.13026e+06	1.06884e+06	624480	218051	999274	145901	132254	104959	2.71222e+06	3.08903e+06	1.7777e+06	3.03161e+06	3.46834e+06	1.53987e+06	599036	671007	218914	252407	236035	4.01293e+06	3.4566e+06	3.56436e+06	1.41266e+06	3.20391e+06	2.57303e+06	148461	183768	76082.5	162734	158753	138373	2.61879e+06	1.93467e+06	2.0669e+06	5.21668e+06	1.50882e+06	1.67853e+06	547738	485547	392483	158197
C6H12O5 [Fucose|Epifucose]	91.6839	109.487	74.8032	41148.2	9983.63	14941.8	11017.8	15753.7	13326.8	3333.73	2175.07	5295.57	133.62	164.376	121.519	39296.1	14628.4	13550.5	14100.9	5557.99	8210.54	1365.58	1232.01	257.09	220.562	318.402	17441.2	20182.5	12591.3	7096.81	7783.19	5705.02	502.167	454.734	578.666	254.637	188.743	196.774	9568.1	9104.34	9864.88	8118.39	5713.95	13201.8	2382.7	653.679	1635.52	250.002	319.007
Ketoglutarate	9.48078	23.135	724.548	NA	2844.29	3419.67	1003.86	1536.61	128.317	NA	70.1833	31.3837	43.5958	NA	2690.88	7531.8	4132.18	NA	1673.94	640.444	113.732	52.7257	14.8304	16.5956	45.8457	5968.37	4558.39	5168	NA	952.076	NA	NA	34.5965	26.4249	NA	NA	50.471	4350.35	NA	NA	NA	NA	137.314	23.0277	NA	31.9754	14.1576	8.4639	59.6361
(r|x) Dodecanoate	307.885	25099.8	36848.7	37590	10140	10303.5	14615.1	2594.33	2318.96	1551.32	313.968	252.381	229.894	17419.7	15484.2	26866.7	7908.47	9336.18	10997.9	1455.07	6398.71	540.019	627.961	536.188	55200.5	55987.8	62982.1	12259.5	6611.02	6906.21	1223.81	1683.34	6521.33	375.474	380.761	297.203	50727.9	38068.5	38162.2	7357.88	7234.4	10482.9	3237.93	1620.53	1653.74	727.454	518.57	745.709	61306.3
(r|x) C6H12O5 [Fucose|Epifucose]	23588.3	25099.8	36848.7	28932.9	10140	10303.5	2078.88	2594.33	2318.96	179.954	313.968	252.381	16780.5	17419.7	15484.2	21399.7	7908.47	9336.18	2463.07	1455.07	835.75	540.019	627.961	32671.3	55200.5	55987.8	32157.5	12259.5	6611.02	560.204	1223.81	1683.34	1642.67	375.474	380.761	22720.1	50727.9	38068.5	28680.9	7357.88	7234.4	1054.84	3237.93	1620.53	276.777	727.454	518.57	63088.3	61306.3
Similar to Homocysteine	679.5	546.977	NA	NA	589.178	114.291	43.5805	216.965	9.06825	25.7001	26.766	3678.19	201.279	462.146	188.264	2457.6	1069.24	219.999	533.154	11.1211	18.9745	12.4431	943.142	1667.29	NA	NA	NA	717.046	43.3411	NA	99.6759	11.8883	23.1171	NA	1026.87	4023.38	1267.78	691.799	548.286	878.835	97.1954	115.453	62.4125	32.5462	55.1353	6.52768	2680.85	1944.61	2789.89
Phenylalanine	36480.4	33835.9	21888.7	419050	18302.5	18380.9	8492.3	1322.32	890.749	1470.71	34671.6	175041	164836	139960	127903	265683	24289.1	21684.6	2937.78	984.1	860.191	43509.2	33535.5	85375.6	26205.8	50390.4	42110.6	4856.56	3425.2	3626.91	1089.74	423.606	219.117	27601.5	29692.8	127829	53476	49887.1	44767.6	5874.86	7040.52	8133.57	173.375	1003.89	2169.37	12151.2	75044.1	57410.7	75174.7
Asparagine	9611.26	20582.2	11214.6	11370.4	3342.43	4093.09	516.963	1043.62	699.64	87044.2	26529.2	146414	17650.1	34836	26051.8	18599.6	7881.76	1035.51	1826.03	661.122	32756.5	28677.8	16867.2	22715.8	13967.4	25160.5	2618.29	3033.83	3284.04	647.43	786.944	323.157	NA	28508	25475.9	103050	27968.1	38944.2	3006.12	4993.5	4151.89	547.511	115.893	824.147	121065	14288.9	56089.9	37516.1	39866.6
Fructose	8136.27	57257.9	1430.87	1413.04	522.565	79.0642	466.657	126.005	13426.3	13656.4	10501.9	10893.5	7414.85	7740.68	2464.7	3985.81	270.164	151.309	250.206	44597.7	31421.7	9399.9	9085.12	16687.9	4318.02	431.421	5851.49	193.646	65.9687	100.461	166.972	21762.1	41479.7	25460	19516.1	20356.5	7087.81	1406.58	696.386	625.329	103.863	115.987	136.831	15431.4	27103	15002.1	27826.6	21068.3	10343.9
Octadecane	41388.6	4812.73	6528.81	3761.83	211.857	194.228	234.459	15840.6	24722	10041.2	25169.3	12626	28466.6	8897.79	6874.47	722.735	259.672	295.637	18431.1	17681.9	94516.1	22846.2	27766.4	22496.2	2486.29	2332.98	2910.23	223.558	197.248	141.333	32255.5	38133.7	152148	35426.9	35077	20277.8	4921.55	5249.59	4487.63	157.39	135.29	131.061	75430.1	12900.1	17090.2	49144.5	36285.7	24925.9	4533.62
C6H12O6 [Sorbose|Tagatose]	NA	1725.39	NA	NA	NA	NA	7192.66	8587.01	5766.9	9253.69	3422.41	16429.9	NA	NA	201.885	NA	NA	NA	18388.3	8605	3481.52	2530.67	2077.42	285.907	229.035	NA	NA	75.3933	77.5705	4626.89	8379.86	4422.44	8814.4	4787	5019.41	1111.31	NA	NA	137.991	NA	406.048	30129	3520.23	29438.8	30249.2	3510.49	22355.5	1673.42	952.189
Galactitol	867.802	2918.95	100.629	100.316	58.5723	4011.45	30032.5	8609.51	8821.18	39583	25460.5	21975.8	652.734	117.593	146.33	248.352	6593.45	4437.58	36573.3	10968.1	13478.7	6872.78	542.898	2927.36	249.036	87.5046	286.433	54.8658	4222.9	4305.94	33124.8	13155.1	17748.7	20107	1990.07	6355.3	660.423	197.418	110.455	60.3119	7952.47	9499.71	4783.25	6477.32	17226	4575.22	1093.46	1469.02	500.801
Citrate	1402.48	183.324	204.143	675.591	16363.2	15829.4	17123.9	12210.5	18558.9	15901.8	4205.15	9026.98	600.481	542.03	682.904	72129.6	31050.8	33332.2	14893	24957	16866.6	835.005	1014.03	8941.57	299.499	335.419	359.317	18276.8	16006.7	15025.7	7572.94	13264.3	13482.4	1180.35	1813.81	1258.02	359.869	643.631	458.471	28944.1	31029.6	24506	11999.7	15527	31219.5	968.037	2292.14	1980.94	493.147
Similar to O-Acetylcarnitine	17.9607	125.618	10.3383	6193.25	5820.96	4145.18	16274.2	17145.5	15672	6475.52	1789.06	1640.46	NA	40.1062	2361.82	10805.4	4409.1	NA	24620.3	7261.34	NA	500	186.187	117.223	4.05503	NA	1496.29	6235.08	6695.46	2749.02	28617	4723.19	213.592	676.419	537.469	690.227	43.4365	96.2245	3415.16	10754.6	15938.2	11444.3	NA	20625.2	3215.87	116.822	1555.29	200.01	22.3039
Isocitrate	11.9455	18.2762	1147.09	2448.52	1124.11	802.872	1722	2116.99	407.747	739.236	31.3868	189.119	20.1095	1470	1521.08	3147.15	631.485	644.598	3040.67	111.027	68.1775	49.5878	7.87458	37.7109	6.49215	664.742	1032.89	1295.4	965.305	594.292	2796.36	62.5219	50.9845	69.3242	10.2095	76.5353	13.8322	1427.76	1147.71	1868.79	1646.74	1412.77	NA	256.056	433.141	NA	31.0372	24.3674	13.1382
Glucose	NA	NA	NA	NA	NA	NA	NA	NA	NA	NA	NA	18900	NA	NA	NA	NA	NA	NA	22112.4	NA	NA	NA	NA	NA	NA	NA	NA	NA	NA	NA	NA	NA	NA	NA	NA	NA	NA	NA	NA	NA	NA	NA	NA	22995.6	36530.9	NA	NA	NA	NA
Glucosamine	555.43	NA	666.875	NA	NA	NA	NA	NA	NA	NA	NA	NA	993.926	NA	743.686	NA	NA	NA	NA	NA	NA	NA	NA	NA	662.256	NA	NA	NA	NA	NA	NA	NA	NA	NA	NA	NA	1300.45	NA	1055.21	1482.42	1433.72	130.444	40.6253	200.231	68.5659	NA	29.6291	1824.78	1914.86
Glucosamine (P2.2)	1073.62	1372.66	669.685	2410.34	823.006	167.433	160.819	35.0541	22.3576	51.3991	1231.12	6796.53	2831.14	2435.07	1670	2130.17	72.7588	73.2325	147.625	19.7671	12.6912	7.90975	328.244	686.001	1786.37	2036.48	2191.63	706.179	56.0631	51.2202	227.591	9.33741	NA	9.59583	NA	5622.26	2818.54	2801.18	2074.64	1658.06	130.037	128.278	33.9846	19.344	31.5595	4.08315	3285.52	2325.27	3000.69
Citrulline	9645.56	8791.93	6027.17	16320.7	1450.24	NA	174.597	189.402	174.116	17358.9	8626.62	NA	6252.32	10802.5	9674.51	1193.67	603.721	546.057	239.453	150.536	87.9316	2929.26	2239.57	5019.02	NA	8135.4	8398.3	592.675	562.306	366.912	NA	54.5225	24.9425	3993.41	4347.64	NA	23862.1	27525.4	21599.3	766.615	902.843	643.285	27.2807	127.831	240.341	2512.95	20531.5	14210.6	14692.3
Lysine	51021.3	66116.9	57014.7	60568.4	20995.9	2846.76	3476.57	4904.56	221257	348549	156466	292804	88894.8	123501	8993.81	16378.1	9544.02	2062.83	3314.29	1909.79	97793	77878.2	61983.6	118483	67744.1	85240.3	8335.16	10292.1	10195.9	1127.43	2051.47	897.981	43126.3	76907	85757.8	197888	109977	139757	11475	31255.5	28188.7	4371.24	461.562	3567.45	470457	40819.6	236182	152739	113115
Tetradecanoate	60929.8	56862.4	15170.1	10695.2	692.523	576.346	871.417	45384.1	69563.4	37338.6	43610	29536.8	42928.9	5029.74	4468.08	2927.42	359.297	336.478	520.678	29197.8	130728	78163.8	59391.1	53946.4	86915.1	10031.1	11669.5	3079.58	494.257	226.58	946.883	110929	420123	85481.1	67862.4	46162	137300	12687	10498.8	3462.2	488.448	552.21	1451.4	61533	68178.1	142115	80759.4	96191	100335
Nonadecane	24098.8	3606.4	6168.88	207.019	206.722	97.1075	9440.95	9725.49	17304.1	3024.17	15525.1	5158.22	1066.68	1853.64	1083.4	176.704	80.5406	84.092	9640.43	5209.48	41315.9	15812	19104.6	13940.3	2615.92	2964.14	2968.75	67.9782	111.797	41.4699	21193.9	17750.8	100375	21442	23352.9	13304.4	2917.92	3151.03	2227.65	88.9517	51.2587	55.2743	39999.4	6632.75	5390.61	29442.5	21558.6	13298.7	2617.6
Gluconate	NA	215.79	13.4933	14.2903	12.5663	399.605	1129.91	1164.66	548.507	1069.87	769.685	150.954	30.4233	43.4258	9.92504	13.0952	6.04454	448.56	1202.03	881.39	694.429	392.333	467.897	140.476	45.8207	48.419	13.6854	5.59832	7.46391	272.337	1089.69	1044.1	888.525	616.823	811.196	117.278	91.6268	154.088	12.373	11.2504	12.0947	916.727	685.644	1132.45	1528.02	672.373	1374.3	160.469	105.69
Cytosine (P3.2)	20.2036	1.88461	NA	1.89037	94.2467	52.5662	94.5019	57.1024	NA	54.6489	6.6612	7.22933	6.62495	1.9278	1.53877	0.756011	54.428	67.4306	40.1109	57.0894	NA	NA	6.77836	6.67609	11.9584	1.54987	NA	0.924939	50.2869	56.4737	118.204	60.9728	310.522	NA	9.6607	NA	6.54477	1.66235	NA	0.848276	59.622	50.7451	NA	45.3263	93.3375	NA	13.4394	11.1328	NA
myo-Inositol	246.966	297.796	254.477	47490.7	16305.1	19815.4	13134.8	12542.8	10578.9	1040.78	518.908	1680.73	186.173	265.711	225.987	34085.2	9910.34	11303.2	12225.1	11211.7	10345.5	404.129	851.326	757.528	90.8557	124.919	119.634	14042	13092.9	9024.27	10434.6	5857.96	7071.3	501.364	571.68	1589.93	189.128	286.955	213.768	16206.8	14834.8	16534.2	1890.38	7165.33	12050.2	387.727	1357.07	1109.89	258.749
Tyrosine	625.115	1007.96	46359.3	282300	91976.2	71844.8	45019.7	52899	3106.61	4626.91	1758.56	2103.77	1403.57	2246.36	155527	167645	56663.2	52308.2	101982	37860.7	2702.49	1961.06	3115.57	532.132	443.677	939.087	76049.7	53898.8	49213.3	22862.2	65126.5	23430.3	1707.92	2211.79	2653.19	1627.72	888.087	1000.92	56028.5	94090.2	89722.1	75292.3	9238.61	62652.9	17628.8	1220.21	8115.67	774.997	929.124
(r|z) Spermidine	178.176	44262.6	15143.5	21430	3528.24	4461.85	1163.79	105.667	117.588	60.6589	34.2445	24.6763	206.393	15025.4	15311.4	15527	4807.09	4519.13	1823.96	264.691	201.624	76.6676	18.0439	24.4418	189.241	18465.7	26838.5	5724.3	3751.74	2529.19	1177.25	124.632	167.689	82.171	12.2827	15.4164	544.159	38122.3	35461	15429.3	10542.6	7482.12	3879.19	516.13	926.36	595.969	104.557	102.112	311.151
(r|x) Oleate	24105.5	61352.3	27406.1	18674.8	5387.21	6024.26	734.668	549.714	607.283	310.376	255.972	388.143	15387.8	28514.1	28256.9	18149	7749.23	8012.11	1377.09	760.175	1662.93	247.39	211.1	220.476	27507.3	36914.5	44914.1	10133.1	7922.81	6067.85	1546.25	2595.44	11999.6	221.888	284.013	276.193	51418.5	66833	36486.4	9551.54	8477.64	10164.6	2495.08	2136.83	3181.21	518.933	350.934	558.383	36186.6
Sucrose	92208.3	1.81742e+06	47398.2	30386.7	15687.6	3604.47	24673.9	3416.55	2079.36	2025.79	619.36	15633	74568.6	65421.9	192737	360908	115093	3613	4154.99	4309.78	1198.12	579.857	365.969	380240	51475.6	66587.3	67805.1	8454.1	10702.8	1559.1	11751.3	4904.86	4708.22	2466.4	1187.52	545355	56994.4	36687.5	24733.1	13993.2	4987.68	986.181	3579.58	1984.88	267.589	620.729	958.212	65929.2	27380.2
Similar to Salicin	775.322	742.967	286.799	516.702	16.6406	NA	33.6512	4.31062	7.58758	4.81127	966.685	661.367	710.932	333.52	363.575	404.104	23.9967	33.1622	18.8527	9.41627	18.8824	2.76512	564.188	2019.57	392.291	454.344	759.977	NA	31.5221	16.7662	90.3657	20.1932	111.074	19.6354	1764.91	2381.69	NA	399.557	316.955	110.649	17.0854	11.0277	58.0823	2.38663	3.24282	4.68503	647.416	463.953	509.897
Samples were analyzed using Target Search and in house scripts
Metabolites were quantified by the height of a selective mass, normalized by cell number and "total ion count"
[truncated: 11 more columns]
