# Supplementary material for: Analysis of Sensitive CO2 Pathways and Genes Related to Carbon Uptake and Accumulation in Chlamydomonas reinhardtii through Genomic Scale Modeling and Experimental Validation
Source: Front Plant Sci. 2016 Feb 9;7:43. doi: 10.3389/fpls.2016.00043 (PMC4746324; doi:10.3389/fpls.2016.00043)
Supplement: Supplementary file 7 [file Table7.XLSX]

## Sheet: Aminoacids
Supplementary table7. Amino acids quantification through metabolomics
	Low CO2				High CO2
Aminoacid	Mean	SD	CV	SE	Mean	SD	CV	SE	t-test p-value	Significant(p<0.05)	Relative metabolic content
Alanine	0.543758	0.54368	0.999857	0.205492	1.05029	0.545392	0.51928	0.243907	0.214259		1.93153
Valine	0.314732	0.196056	0.622929	0.0741022	0.67717	0.341496	0.504299	0.152722	0.0410323	+	2.15157
Leucine	0.0277135	0.0260289	0.939211	0.00983798	0.0518676	0.024297	0.468443	0.010866	0.16449		1.87156
Isoleucine	0.912617	1.5941	1.74674	0.602513	0.878151	1.43133	1.62994	0.640111	0.975164		0.962234
Glycine	2.89	2.63503	0.911775	0.995948	7.20481	3.30157	0.458246	1.47651	0.0301985	+	2.49301
Proline	3.20053	0.430101	0.134384	0.162563	4.54863	1.28449	0.28239	0.57444	0.040745	+	1.42121
Serine	0.742255	0.563573	0.759271	0.213011	0.608753	0.297058	0.487977	0.132848	0.646281		0.82014
Threonine	0.0580799	0.0483677	0.832777	0.0182813	0.0689982	0.0159389	0.231004	0.00712807	0.641137		1.18799
b-Alanine	1.24135	1.24627	1.00396	0.471045	2.78343	0.575741	0.206846	0.257479	0.0362728	+	2.24225
Aspartate	0.698559	0.566376	0.810778	0.21407	0.0982715	0.0130938	0.133241	0.00585571	0.0415949	+	0.140678
Methionine	0.361442	0.312607	0.864889	0.118154	0.108363	0.0676791	0.62456	0.030267	0.109311		0.299807
Cysteine	0.494088	0.548273	1.10967	0.207228	0.0350594	0.00811626	0.2315	0.0036297	0.0946987		0.0709579
Arginine	0.827501	2.13453	2.57949	0.806776	0.0961784	0.0141557	0.147182	0.00633063	0.582193		0.116227
Phenylalanine	1.464	0.265567	0.181398	0.100375	3.2154	0.507971	0.157981	0.227172	0.000272069	+	2.19631
Asparagine	2.18073	0.392343	0.179914	0.148292	4.11981	0.846372	0.20544	0.378509	0.000700943	+	1.88919
Lysine	2.35303	1.06115	0.450971	0.401077	4.94351	1.08569	0.219619	0.485536	0.00204202	+	2.10091
Tyrosine	0.0884512	0.0353557	0.39972	0.0133632	0.0836552	0.0464303	0.55502	0.0207643	0.856807		0.945777
Samples were analyzed using Target Search and in house scripts
Metabolites were quantified by the height of a selective mass, normalized by cell number and "total ion count" and to the median of each metabolite
